# Supplementary material for: Grounding annotations in published literature with an emphasis on the functional roles used in metabolic models
Source: 3 Biotech. 2011 Dec 14;2(2):135–40. doi: 10.1007/s13205-011-0039-z (PMC3376863; doi:10.1007/s13205-011-0039-z)
Supplement: Supplementary file 1 — Supplementary material 1 (TXT 39 kb) [file 13205_2011_39_MOESM1_ESM.txt]

Role Name
Ferredoxin--nitrite reductase (EC 1.7.7.1)
Glutamate decarboxylase, mammalian 65 kDa isoform (EC 4.1.1.15)
Glutamate synthase [NADPH] large chain (EC 1.4.1.13)
Glutamine synthetase type II, eukaryotic (EC 6.3.1.2)
Shikimate 5-dehydrogenase I alpha (EC 1.1.1.25) # AroDI alpha
Tryptophan 2-monooxygenase (EC 1.13.12.3)
Mannitol-1-phosphate 5-dehydrogenase (EC 1.1.1.17)
PTS system, mannose-specific IIB component (EC 2.7.1.69) / PTS system, fructose-specific IIB component (EC 2.7.1.69)
Glutamine synthetase (EC 6.3.1.2), putative
Adenylate kinase (EC 2.7.4.3)
Cytochrome d ubiquinol oxidase subunit II (EC 1.10.3.-)
Heme ABC type transporter HtsABC, permease protein HtsB
PTS system, mannose-specific IIC component (EC 2.7.1.69) / PTS system, fructose-specific IIC component (EC 2.7.1.69)
Heme ABC type transporter HtsABC, heme-binding protein
High-affinity choline uptake protein BetT
Protoporphyrinogen IX oxidase, oxygen-independent, HemG (EC 1.3.-.-)
Alpha-ribazole-5'-phosphate phosphatase (EC 3.1.3.73)
2,3-dihydroxyphenylpropionate 1,2-dioxygenase (EC 1.13.11.-)
Citrate lyase, subunit 1 (2.3.3.8)
Lysine-arginine-ornithine-binding periplasmic protein precursor (TC 3.A.1.3.1)
Fumarate reductase subunit D
Citrate lyase beta chain (EC 4.1.3.6)
ABC transporter, periplasmic spermidine putrescine-binding protein PotD (TC 3.A.1.11.1)
potassium uptake
Propanediol dehydratase medium subunit (EC 4.2.1.28) @ Glycerol dehydratase medium subunit (EC 4.2.1.30)
Proline/sodium symporter PutP (TC 2.A.21.2.1) @ Propionate/sodium symporter
Proton/glutamate symport protein @ Proton/aspartate symport protein
DNA polymerase III delta subunit (EC 2.7.7.7)
Glutamine transport ATP-binding protein GlnQ (TC 3.A.1.3.2)
Formate hydrogenlyase subunit 5
D-proline reductase, 45 kDa subunit (EC 1.21.4.1) / D-proline reductase, 23 kDa subunit (EC 1.21.4.1)
PTS system, mannitol-specific IIB component (EC 2.7.1.69) / PTS system, mannitol-specific IIC component (EC 2.7.1.69)
tRNA (5-methylaminomethyl-2-thiouridylate)-methyltransferase (EC 2.1.1.61)
Low-affinity inorganic phosphate transporter
Nitrogenase (iron-iron) reductase and maturation protein AnfH
Thiaminase II (EC 3.5.99.2)
Isopentenyl-diphosphate delta-isomerase (EC 5.3.3.2)
NAD synthetase (EC 6.3.1.5) / Glutamine amidotransferase chain of NAD synthetase
Pyridoxine 5'-phosphate synthase (EC 2.6.99.2)
AMP nucleosidase (EC 3.2.2.4)
Pyruvate decarboxylase (EC 4.1.1.1); Indole-3-pyruvate decarboxylase (EC 4.1.1.74)
Potassium efflux system KefA protein / Small-conductance mechanosensitive channel
Ubiquinone/menaquinone biosynthesis methyltransferase UbiE (EC 2.1.1.-)
Glucose-6-phosphate isomerase (EC 5.3.1.9)
Cob(I)alamin adenosyltransferase (EC 2.5.1.17)
Cobalt-precorrin-3b C17-methyltransferase / domain of unknown function
NADH-dependent dyhydrogenase
Glycine cleavage system H protein
Xanthine dehydrogenase, molybdenum binding subunit (EC 1.17.1.4)
ATP phosphoribosyltransferase (EC 2.4.2.17)
Deoxycytidylate 5-hydroxymethyltransferase (EC 2.1.2.8)
Proton/glutamate symport protein @ Sodium/glutamate symport protein
Tagatose-6-phosphate kinase GatZ (EC 2.7.1.144)
Phosphopantothenoylcysteine synthetase (EC 6.3.2.5)
(MTCY20B11.21c), len: 228, mtrA response regulator, putative transcriptional activator, identical to U01971|MTU01971_1 Mycobacterium tuberculosis H37Rv (225 aa), 100.0% identity in 225 aa overlap), also similar to sp|Q11156|RGX3_MYCTU SENSORY TRANSDUCTION PROTEIN REGX (227 aa,49.8% identity in 221 aa overlap), also similar to MBY13627_3 Mycobacterium bovis BCG senX3, re (227 aa, 50.2% identity in 221 aa overlap). Relatives in M. tuberculosis are MTCY20G9.17, 0; MTCY31.31c, 3.4e-29; MTCY369.02, 5.7e-28
Malonyl CoA-acyl carrier protein transacylase (EC 2.3.1.39)
Glycerol-3-phosphate ABC transporter, ATP-binding protein UgpC (TC 3.A.1.1.3)
L-carnitine/gamma-butyrobetaine antiporter
Acetyl-coenzyme A carboxyl transferase alpha chain (EC 6.4.1.2)
Acetyl-coenzyme A synthetase (EC 6.2.1.1)
Ammonium transporter
Pyruvate formate-lyase activating enzyme (EC 1.97.1.4)
Glycine betaine ABC transport system, permease protein OpuAB / Glycine betaine ABC transport system, glycine betaine-binding protein OpuAC
PTS system, sucrose-specific IIB component (EC 2.7.1.69) / PTS system, sucrose-specific IIC component (EC 2.7.1.69) / PTS system, sucrose-specific IIA component (EC 2.7.1.69)
Thiamin ABC transporter, substrate-binding component
L-Malate Citrate symporter (TC 2.A.24.2.4)
L(+)-tartrate dehydratase alpha subunit (EC 4.2.1.32)
Thiazole biosynthesis protein ThiH
Phosphomethylpyrimidine kinase (EC 2.7.4.7) / Thiaminase II (EC 3.5.99.2)
3-methyl-2-oxobutanoate hydroxymethyltransferase (EC 2.1.2.11)
UDP-2,3-diacylglucosamine hydrolase (EC 3.6.1.-)
Nitrate/nitrite transporter
unknown protein
Phosphatidylserine decarboxylase (EC 4.1.1.65)
Aminopeptidase YpdF (MP-, MA-, MS-, AP-, NP- specific)
Dihydrofolate synthase (EC 6.3.2.12) / Folylpolyglutamate synthase (EC 6.3.2.17)
2,3-dihydroxy-2,3-dihydro-phenylpropionate dehydrogenase (EC 1.3.1.-)
Histidine ABC transporter, permease protein HisQ (TC 3.A.1.3.1)
Inosine-uridine preferring nucleoside hydrolase (EC 3.2.2.1)
Cobalt-zinc-cadmium resistance protein CzcD
Methyl coenzyme M reductase I gamma subunit (EC 2.8.4.1)
2-ketobutyrate formate-lyase (EC 2.3.1.-) / Pyruvate formate-lyase (EC 2.3.1.54)
Methylglutaconyl-CoA hydratase (EC 4.2.1.18)
L-asparaginase (EC 3.5.1.1)
Long-chain fatty acid transport protein
similar to serine hydroxymethyltransferase [Chlamydomonas reinhardtii] GI:17066746; contains Pfam profile PF00464: serine hydroxymethyltransferase; go_function: glycine hydroxymethyltransferase activity [goid 0004372]; go_process: glycine metabolism [goid 0006544]; go_process: L-serine metabolism [goid 0006563] / glycine hydroxymethyltransferase, putative / serine hydroxymethyltransferase, putative / serine/threonine aldolase, putative
Phosphoadenylyl-sulfate reductase [thioredoxin] (EC 1.8.4.8)
Dihydrodipicolinate synthase (EC 4.2.1.52); N-acetylneuraminate lyase (EC 4.1.3.3)
hypothetical protein; Some similarities with putative membrane protein YbjC of Escherichia coli
Inositol-1-phosphate synthase (EC 5.5.1.4)
Glycine dehydrogenase [decarboxylating] (glycine cleavage system P protein) (EC 1.4.4.2)
Acyl carrier protein
Hexose phosphate transport protein UhpT
Putative formate dehydrogenase oxidoreductase protein
Glycolate dehydrogenase (EC 1.1.99.14), FAD-binding subunit GlcE
Glycerate kinase (EC 2.7.1.31)
Magnesium transporter
Hydroxyaromatic non-oxidative decarboxylase protein B (EC 4.1.1.-)
Formate dehydrogenase N gamma subunit (EC 1.2.1.2)
Histidine transport protein (permease)
2,3-diketo-5-methylthiopentyl-1-phosphate enolase-phosphatase (EC 3.1.3.77)
Aspartyl-tRNA(Asn) amidotransferase subunit B (EC 6.3.5.6) @ Glutamyl-tRNA(Gln) amidotransferase subunit B (EC 6.3.5.7)
Nucleoside permease NupC
2'-5' RNA ligase
Duplicated ATPase component YkoD of energizing module of thiamin-regulated ECF transporter for HydroxyMethylPyrimidine
Homoaconitase large subunit (EC 4.2.1.36)
Glycolate dehydrogenase (EC 1.1.99.14), iron-sulfur subunit GlcF
Biosynthetic arginine decarboxylase (EC 4.1.1.19)
UDP-N-acetylmuramoylalanyl-D-glutamyl-2,6-diaminopimelate--D-alanyl-D-alanine ligase (EC 6.3.2.10)
Cytochrome c oxidase polypeptide II (EC 1.9.3.1)
Fumarate reductase subunit C
Acetyl-coenzyme A carboxyl transferase of ACAC1 (EC 6.4.1.2) / Biotin carboxyl carrier protein of ACAC1 / Biotin carboxylase of ACAC1 (EC 6.3.4.14)
Sulfate permease
Acetylornithine aminotransferase (EC 2.6.1.11) / N-succinyl-L,L-diaminopimelate aminotransferase (EC 2.6.1.17)
D-galactarate permease
Galactitol-1-phosphate 5-dehydrogenase (EC 1.1.1.251)
Zinc ABC transporter, ATP-binding protein ZnuC
Cobalt-precorrin-8x methylmutase (EC 5.4.1.2)
Histidine ABC transporter, histidine-binding periplasmic protein precursor HisJ (TC 3.A.1.3.1)
Beta-galactosidase small subunit (EC 3.2.1.23)
L-idonate, D-gluconate, 5-keto-D-gluconate transporter
Shikimate/quinate 5-dehydrogenase I beta (EC 1.1.1.282) # AroDI beta
Thiamin biosynthesis protein ThiC
3-polyprenyl-4-hydroxybenzoate carboxy-lyase (EC 4.1.1.-)
D-3-phosphoglycerate dehydrogenase (EC 1.1.1.95)
Gamma-aminobutyrate (GABA) transporter
Cytochrome c oxidase polypeptide I (EC 1.9.3.1)
Biotin carboxylase of acetyl-CoA carboxylase (EC 6.3.4.14) / Biotin carboxyl carrier protein of acetyl-CoA carboxylase
5-keto-2-deoxygluconokinase (EC 2.7.1.92)
Ethanolamine permease
Pantothenate:Na+ symporter (TC 2.A.21.1.1)
2-hydroxy-6-ketonona-2,4-dienedioic acid hydrolase (EC 3.7.1.-)
D-amino-acid oxidase (EC 1.4.3.3)
CoB--CoM heterodisulfide reductase subunit A (EC 1.8.98.1)
Phosphoacetylglucosamine mutase (EC 5.4.2.3)
C-125 initiation factor IF-I, RNA polymerase alpha subunit and ribosomal proteins, partial and complete cds
Aspartyl-tRNA(Asn) amidotransferase subunit A (EC 6.3.5.6) @ Glutamyl-tRNA(Gln) amidotransferase subunit A (EC 6.3.5.7)
Homoserine O-succinyltransferase (EC 2.3.1.46)
L-idonate 5-dehydrogenase (EC 1.1.1.264)
Subunit VII of cytochrome c oxidase, which is the terminal member of the mitochondrial inner membrane electron transport chain
PTS system, cellobiose-specific IIB component (EC 2.7.1.69)
Urea channel UreI
Pterin-4-alpha-carbinolamine dehydratase (EC 4.2.1.96)
Aminomethyltransferase (glycine cleavage system T protein) (EC 2.1.2.10)
Sulfur carrier protein adenylyltransferase ThiF
Allophanate hydrolase 2 subunit 1 (EC 3.5.1.54)
Hexokinase (EC 2.7.1.1)
Hydroxymethylglutaryl-CoA lyase (EC 4.1.3.4)
Transmembrane component YkoC of energizing module of thiamin-regulated ECF transporter for HydroxyMethylPyrimidine
Shikimate kinase I (EC 2.7.1.71) # AroE I
Thymidylate synthase thyX (EC 2.1.1.-)
6-pyruvoyl tetrahydrobiopterin synthase (EC 4.2.3.12)
Sulfate transport system permease protein CysT
Lipopolysaccharide 1,6-galactosyltransferase (EC 2.4.1.-)
Para-hydroxybenzoate--polyprenyltransferase, mitochondrial precursor (EC 2.5.1.-)
Substrate-specific component TrpP of tryptophan ECF transporter
Cobalamin biosynthesis protein BluB @ 5,6-dimethylbenzimidazole synthase, flavin destructase family
Chromate transport protein ChrA
Undecaprenyl-diphosphatase (EC 3.6.1.27)
Acetylornithine deacetylase (EC 3.5.1.16)
branched-chain amino acid transport
Arsenic efflux pump protein
Cysteine desulfurase CsdA-CsdE (EC 2.8.1.7), main protein CsdA
Lipopolysaccharide core biosynthesis protein RfaY
Altronate oxidoreductase (EC 1.1.1.58)
Dihydrolipoamide acetyltransferase component (E2) of acetoin dehydrogenase complex (EC 2.3.1.-)
Sodium-dependent phosphate transporter
Enoyl-CoA hydratase (EC 4.2.1.17) / 3-hydroxyacyl-CoA dehydrogenase (EC 1.1.1.35) / 3-hydroxybutyryl-CoA epimerase (EC 5.1.2.3)
5-formyltetrahydrofolate cyclo-ligase (EC 6.3.3.2)
Methylglyoxal reductase, acetol producing (EC 1.1.1.-) / 2,5-diketo-D-gluconate reductase A (EC 1.1.1.274)
Glycolate permease
Xylulose-5-phosphate phosphoketolase (EC 4.1.2.9); Fructose-6-phosphate phosphoketolase (EC 4.1.2.22)
L-proline glycine betaine ABC transport system permease protein ProV (TC 3.A.1.12.1)
Arogenate dehydratase (EC 4.2.1.91) # TyrAa/ACT domain, transit peptide
Cardiolipin synthetase (EC 2.7.8.-)
Respiratory nitrate reductase beta chain (EC 1.7.99.4)
Phosphoenolpyruvate-dihydroxyacetone phosphotransferase (EC 2.7.1.121), ADP-binding subunit DhaL
Acetolactate synthase small subunit (EC 2.2.1.6)
Sulfur carrier protein ThiS
Probable 3-phenylpropionic acid transporter ## PnuD
Cytochrome O ubiquinol oxidase subunit II (EC 1.10.3.-)
Sodium/proline symporter
Propanediol dehydratase small subunit (EC 4.2.1.28)
Aliphatic amidase amiE (EC 3.5.1.4)
Glycerol-3-phosphate acyltransferase (EC 2.3.1.15)
Citrate lyase, subunit 2 (EC 2.3.3.8)
5-oxoprolinase (EC 3.5.2.9)
Dehydrosqualene synthase (EC 2.5.1.-)
D-xylose proton-symporter XylE
Nudix-like NDP and NTP phosphohydrolase YmfB
Histidine ABC transporter, ATP-binding protein HisP (TC 3.A.1.3.1)
Enoyl-[acyl-carrier-protein] reductase [NADH] (EC 1.3.1.9)
PTS system, Glucosamine-specific IIB component (EC 2.7.1.69) / PTS system, Glucosamine-specific IIC component (EC 2.7.1.69) / PTS system, Glucosamine-specific IIA component (EC 2.7.1.69)
Acetoacetyl-CoA synthetase (EC 6.2.1.16)
2-keto-3-deoxy-D-arabino-heptulosonate-7-phosphate synthase II (EC 2.5.1.54) # AroA II
Cytochrome c oxidase polypeptide III (EC 1.9.3.1)
Phosphopantetheine adenylyltransferase, type II eukaryotic (EC 2.7.7.3) / Dephospho-CoA kinase (EC 2.7.1.24)
Na+:H+ antiporter
Serine transporter
Meso-diaminopimelate D-dehydrogenase (EC 1.4.1.16)
Xanthine/uracil/thiamine/ascorbate permease family protein
Minor myo-inositol transporter IolF
Xanthine dehydrogenase, FAD binding subunit (EC 1.17.1.4)
Kynureninase (EC 3.7.1.3)
Cytochrome c-type biogenesis protein DsbD, protein-disulfide reductase (EC 1.8.1.8)
Ribonucleotide reductase of class III (anaerobic), large subunit (EC 1.17.4.2) #NrdD #T4 GC1523
PTS system, mannose-specific IIB component (EC 2.7.1.69) / PTS system, mannose-specific IIC component (EC 2.7.1.69) / PTS system, mannose-specific IIA component (EC 2.7.1.69)
Biotin carboxylase of acetyl-CoA carboxylase (EC 6.3.4.14)
Na(+) H(+) antiporter subunit D (TC 2.A.63.1.2)
Alpha-ketoglutarate-dependent taurine dioxygenase (EC 1.14.11.17)
FIG000736: Potassium uptake protein TrkH-like
Aldehyde dehydrogenase A (EC 1.2.1.22) / Glycolaldehyde dehydrogenase (EC 1.2.1.21)
Na(+) H(+) antiporter subunit F (TC 2.A.63.1.2)
Phosphate butyryltransferase (EC 2.3.1.19)
Phosphopentomutase (EC 5.4.2.7)
Phosphatidylglycerophosphatase A (EC 3.1.3.27)
Glyoxylate carboligase (EC 4.1.1.47)
FolM Alternative dihydrofolate reductase 1
Anaerobic glycerol-3-phosphate dehydrogenase subunit A (EC 1.1.5.3)
D-galactarate dehydratase (EC 4.2.1.42)
Trehalose-6-phosphate hydrolase (EC 3.2.1.93)
Cyanate transport protein CynX
DNA polymerase III delta prime subunit (EC 2.7.7.7)
Lipid A biosynthesis (KDO) 2-(lauroyl)-lipid IVA acyltransferase (EC 2.3.1.-)
Glycine dehydrogenase [decarboxylating] (glycine cleavage system P2 protein) (EC 1.4.4.2)
Cobalt-precorrin-4 C11-methyltransferase (EC 2.1.1.133)
3-oxoacyl-[acyl-carrier-protein] synthase, KASI (EC 2.3.1.41)
Vitamin B12 ABC transporter, permease component BtuC
C4-dicarboxylate transporter DcuA
S-(hydroxymethyl)glutathione dehydrogenase (EC 1.1.1.284)
Ureidoglycolate hydrolase (EC 3.5.3.19)
Homoaconitase (EC 4.2.1.36)
NADH-ubiquinone oxidoreductase chain G (EC 1.6.5.3)
2-amino-3-ketobutyrate coenzyme A ligase (EC 2.3.1.29)
C4-dicarboxylate transporter DcuC (TC 2.A.61.1.1)
Nitric-oxide reductase (EC 1.7.99.7), quinol-dependent
Acetylornithine aminotransferase (EC 2.6.1.11)
Mg(2+) Citrate transporter (TC 2.A.11.1.1)
High-affinity branched-chain amino acid transport system permease protein LivH (TC 3.A.1.4.1)
Maltose-6'-phosphate glucosidase (EC 3.2.1.122)
Lysine ketoglutarate reductase (EC 1.5.1.8) (LOR) (LKR) / Saccharopine dehydrogenase (EC 1.5.1.9)
Melibiose carrier protein, Na+/melibiose symporter
Quinate/shikimate 5-dehydrogenase I delta (EC 1.1.1.25)
Cytochrome c oxidase, subunit IV (EC 1.9.3.1)
Hydroxymethylglutaryl-CoA synthase (EC 2.3.3.10)
Cystine ABC transporter, ATP-binding protein
Saccharopine dehydrogenase [NADP , L-glutamate-forming] (EC 1.5.1.10)
Gamma-glutamyl cyclotransferase (EC 2.3.2.4)
UDP-N-acetylglucosamine--N-acetylmuramyl-(pentapeptide) pyrophosphoryl-undecaprenol N-acetylglucosamine transferase (EC 2.4.1.227)
GTP cyclohydrolase I (EC 3.5.4.16) type 2
Pyridoxal kinase (EC 2.7.1.35)
Arginine ABC transporter, permease protein ArtM
Inositol oxygenase (EC 1.13.99.1)
Spermidine N1-acetyltransferase (EC 2.3.1.57)
Ribosomal small subunit pseudouridine synthase A (EC 4.2.1.70)
Cysteine desulfurase (EC 2.8.1.7), SufS subfamily
L-serine dehydratase (EC 4.3.1.17)
Cysteine desulfurase (EC 2.8.1.7), IscS subfamily
1,4-dihydroxy-2-naphthoate octaprenyltransferase (EC 2.5.1.74)
Superoxide dismutase [Cu-Zn] (EC 1.15.1.1)
Methylglyoxal reductase, acetol producing (EC 1.1.1.-) / 2,5-diketo-D-gluconic acid reductase B (EC 1.1.1.274)
Trimethylamine-N-oxide reductase (EC 1.6.6.9)
High-affinity leucine-specific transport system, periplasmic binding protein LivK (TC 3.A.1.4.1)
Sulfite reductase [NADPH] hemoprotein beta-component (EC 1.8.1.2)
Thymidine phosphorylase (EC 2.4.2.4)
Glyceraldehyde-3-phosphate: ferredoxin oxidoreductase (EC 1.2.7.6)
Branched-chain amino acid ABC transporter, amino acid-binding protein (TC 3.A.1.4.1)
Cytoplasmic trehalase (EC 3.2.1.28)
Indoleamine 2,3-dioxygenase (EC 1.13.11.52)
Prephenate and/or arogenate dehydrogenase (unknown specificity) (EC 1.3.1.12)(EC 1.3.1.43) # NAD-specific, C-terminus extension
Phosphopantetheine adenylyltransferase (EC 2.7.7.3)
3-phenylpropionate dioxygenase, beta subunit (EC 1.14.12.19)
L-rhamnose-proton symporter
Functional role page for Cytochrome c-type protein TorC
L-Proline/Glycine betaine transporter ProP
Pyrophosphate--fructose 6-phosphate 1-phosphotransferase, alpha subunit (EC 2.7.1.90)
Pyridoxamine 5'-phosphate oxidase (EC 1.4.3.5)
Ribose ABC transport system, permease protein RbsC (TC 3.A.1.2.1)
Cytochrome c-type protein NapC
Dihydrodipicolinate synthase (EC 4.2.1.52)
3-keto-L-gulonate-6-phosphate decarboxylase UlaD (EC 4.1.1.85) (L-ascorbate utilization protein D)
Isocitrate dehydrogenase [NAD] (EC 1.1.1.41)
Arogenate dehydratase (EC 4.2.1.91) # Transit peptide, ACT domain
2,3,4,5-tetrahydropyridine-2,6-dicarboxylate N-acetyltransferase (EC 2.3.1.89)
3-phenylpropionate dioxygenase, alpha subunit (EC 1.14.12.19)
Pantothenate:Na+ symporter (TC 2.A.21.1.1) / Sodium-dependent multivitamin transporter
Trehalase (EC 3.2.1.28)
Pyruvate:ferredoxin oxidoreductase, porF subunit (EC 1.2.7.1)
Mannose-6-phosphate isomerase (EC 5.3.1.8) / Mannose-1-phosphate guanylyltransferase (GDP) (EC 2.7.7.22)
Ubiquinone biosynthesis monooxygenase UbiB
GDP-L-fucose synthetase (EC 1.1.1.271); Colanic acid biosynthesis protein wcaG
Histidine ABC transporter, permease protein HisM (TC 3.A.1.3.1)
1-deoxy-D-xylulose 5-phosphate synthase (EC 2.2.1.7)
Lipopolysaccharide core biosynthesis protein rfaS
PTS system, mannitol-specific IIA component (EC 2.7.1.69)
L-fucose isomerase (EC 5.3.1.25)
Ribose ABC transport system, high affinity permease RbsD (TC 3.A.1.2.1)
Citrate lyase alpha chain (EC 4.1.3.6)
Acyl-phosphate:glycerol-3-phosphate O-acyltransferase PlsY
Peptidase B (EC 3.4.11.23)
Chorismate mutase I (EC 5.4.99.5) / Prephenate dehydratase (EC 4.2.1.51) # AroHI/PheAIp/ACT domain
Ornithine cyclodeaminase (EC 4.3.1.12)
PTS system, glucitol/sorbitol-specific IIC component (EC 2.7.1.69)
3'(2'),5'-bisphosphate nucleotidase (EC 3.1.3.7)
Hydroxypyruvate isomerase (EC 5.3.1.22)
Ferredoxin--sulfite reductase, actinobacterial type (EC 1.8.7.1)
Glycerol dehydrogenase (EC 1.1.1.6)
Ribosomal large subunit pseudouridine synthase C (EC 4.2.1.70) ## LSU Psi955, Psi2504 and Psi2580
non-syntenic homolog of Saccharomyces cerevisiae YHR211W (FLO5)
N-acetyl-lysine deacetylase (EC 3.5.1.-)
L-asparaginase I, cytoplasmic (EC 3.5.1.1)
Methylmalonate-semialdehyde dehydrogenase (EC 1.2.1.27)
Glycerol-3-phosphate ABC transporter, permease protein UgpE (TC 3.A.1.1.3)
Cystathionine gamma-synthase (EC 2.5.1.48)
Glutamate racemase (EC 5.1.1.3)
3-hydroxyanthranilate 3,4-dioxygenase (EC 1.13.11.6)
Acetoin dehydrogenase E1 component alpha-subunit (EC 1.2.4.-)
Arginine N-succinyltransferase (EC 2.3.1.109)
Methionine ABC transporter permease protein
N-acetylmannosamine-6-phosphate 2-epimerase (EC 5.1.3.9)
Inorganic pyrophospatase PpaX
Cytochrome d ubiquinol oxidase subunit I (EC 1.10.3.-)
Cysteine desulfurase (EC 2.8.1.7), IscS subfamily # mitochondrial precursor
Cytochrome cd1 nitrite reductase (EC:1.7.2.1)
Soluble aldose sugar dehydrogenase, PQQ-dependent (EC 1.1.5.-)
Phosphopantothenoylcysteine decarboxylase (EC 4.1.1.36) ## component of an obligate heterotrimer complex with Hal3 and/or Vhs3
Inorganic pyrophosphatase (EC 3.6.1.1)
S-adenosylmethionine decarboxylase proenzyme (EC 4.1.1.50), eukaryotic
4-hydroxy-2-oxovalerate aldolase (EC 4.1.3.-)
Thiazole biosynthesis protein ThiG
S-adenosylmethionine decarboxylase proenzyme (EC 4.1.1.50), prokaryotic class 1A
2-keto-4-pentenoate hydratase (EC 4.2.1.-)
Cobalt-precorrin-3b C17-methyltransferase
Selenide,water dikinase (EC 2.7.9.3)
Transport ATP-binding protein CydC
Glucose-1-phosphatase (EC 3.1.3.10)
Arginine decarboxylase, catabolic (EC 4.1.1.19)
Glutamine transport system permease protein GlnP (TC 3.A.1.3.2)
Methionine ABC transporter ATP-binding protein
L-lactate permease
Lysine 2,3-aminomutase (EC 5.4.3.2)
Glycerol-3-phosphate ABC transporter, permease protein UgpA (TC 3.A.1.1.3)
Acetyl-CoA:acetoacetyl-CoA transferase, alpha subunit (EC 2.8.3.8) / Acetyl-CoA:acetoacetyl-CoA transferase, beta subunit (EC 2.8.3.8) @ Acyl-CoA:acetate CoA transferase # YdiF protein
Succinylglutamic semialdehyde dehydrogenase (EC 1.2.1.71)
CoA-acylating propionaldehyde dehydrogenase
Glucosamine 6-phosphate N-acetyltransferase (EC 2.3.1.4)
Folylpolyglutamate synthase (EC 6.3.2.17)
2-(5-triphosphoribosyl)-3-dephosphocoenzyme-A synthase (EC 2.7.8.25)
Putrescine/proton symporter, putrescine/ornithine antiporter PotE
D-glycerate 2-kinase (EC 2.7.1.-)
Low-specificity L-threonine aldolase (EC 4.1.2.5)
Malate:quinone oxidoreductase (EC 1.1.99.16)
Lysophospholipase L2 (EC 3.1.1.5)
Sulfate and thiosulfate import ATP-binding protein CysA (EC 3.6.3.25)
Cyclohexadienyl dehydratase (EC 4.2.1.51)(EC 4.2.1.91) # Periplasmic precursor
Tartrate dehydrogenase (EC 1.1.1.93) / Tartrate decarboxylase (EC 4.1.1.73) / D-malic enzyme (EC 1.1.1.83)
tRNA pseudouridine synthase A (EC 4.2.1.70)
PTS system, mannose-specific IID component (EC 2.7.1.69) / PTS system, fructose-specific IID component (EC 2.7.1.69)
Chorismate--pyruvate lyase (EC 4.1.3.40)
Sulfate adenylyltransferase subunit 2 (EC 2.7.7.4)
Phosphatidylglycerophosphatase B (EC 3.1.3.27)
Fumarate hydratase class I, anaerobic (EC 4.2.1.2)
Ornithine decarboxylase (EC 4.1.1.17)
Anaerobic C4-dicarboxylate transporter DcuB
Rhamnulose-1-phosphate aldolase (EC 4.1.2.19)
2-dehydro-3-deoxygluconate kinase (EC 2.7.1.45)
Ni,Fe-hydrogenase I cytochrome b subunit
Potassium-transporting ATPase C chain (EC 3.6.3.12) (TC 3.A.3.7.1)
Citrate Succinate antiporter (TC 2.A.47.3.2)
Ribonucleotide reductase of class Ib (aerobic), beta subunit (EC 1.17.4.1)
Biotin carboxyl carrier protein of acetyl-CoA carboxylase
Methylmalonyl-CoA epimerase (EC 5.1.99.1)
Kynurenine formamidase (EC 3.5.1.9)
Malonyl CoA-acyl carrier protein transacylase (EC 2.3.1.39); Enoyl-[acyl-carrier-protein] reductase [FMN] (EC 1.3.1.9)
Sulfate permease, Pit-type
Sorbitol-6-phosphate 2-dehydrogenase (EC 1.1.1.140)
Cysteine desulfurase (EC 2.8.1.7), SufS subfamily; Selenocysteine lyase( EC:4.4.1.16 ) subunit
Ribosylnicotinamide kinase, eukaryotic (EC 2.7.1.22)
Respiratory nitrate reductase alpha chain (EC 1.7.99.4)
Major myo-inositol transporter IolT
dna polymerase delta small subunit
Ribosomal large subunit pseudouridine synthase D (EC 4.2.1.70)
Propionyl-CoA carboxylase carboxyl transferase subunit (EC 6.4.1.3)
Icd-like protein
Lipopolysaccharide core biosynthesis protein RfaZ
Ribose ABC transport system, periplasmic ribose-binding protein RbsB (TC 3.A.1.2.1)
Serine--pyruvate aminotransferase (EC 2.6.1.51) / L-alanine:glyoxylate aminotransferase (EC 2.6.1.44)
Shikimate kinase III (EC 2.7.1.71)
Propionate kinase, propanediol utilization (EC 2.7.2.1)
Biotin carboxylase of methylcrotonyl-CoA carboxylase (EC 6.3.4.14)
Sodium/glutamate symport protein
Ribosomal small subunit pseudouridine synthase A (EC 4.2.1.70) ## SSU Psi516
Enoyl-CoA hydratase (EC 4.2.1.17)
Malate Na(+) symporter
NADH dehydrogenase (EC 1.6.99.3)
Ribonucleotide reduction protein NrdI
Alpha-L-fucosidase (EC 3.2.1.51)
Phosphate transport system permease protein PstC (TC 3.A.1.7.1)
Enoyl-CoA hydratase (EC 4.2.1.17) / Delta(3)-cis-delta(2)-trans-enoyl-CoA isomerase (EC 5.3.3.8) / 3-hydroxyacyl-CoA dehydrogenase (EC 1.1.1.35) / 3-hydroxybutyryl-CoA epimerase (EC 5.1.2.3)
NADPH-dependent methylglyoxal reductase (D-lactaldehyde dehydrogenase)
NADH pyrophosphatase (EC 3.6.1.22)
ATP-dependent DNA ligase (EC 6.5.1.1)
Strain PCC 7120 heterocyst specific glycolipid localization protein HglK
Acetyl-coenzyme A carboxyl transferase of mitochondrial ACAC1 (EC 6.4.1.2) / Biotin carboxyl carrier protein of mitochondrial ACAC1 / Biotin carboxylase of mitochondrial ACAC1 (EC 6.3.4.14)
Allophanate hydrolase (EC 3.5.1.54) / Urea carboxylase (EC 6.3.4.6) # [Biotin carboxylase (EC 6.3.4.14)/Allophanate hydrolase 2 subunit 2 (EC 3.5.1.54)/Allophanate hydrolase 2 subunit 1 (EC 3.5.1.54)/Biotin carboxyl carrier protein]
Arginine ABC transporter, periplasmic arginine-binding protein ArtJ
N-acetylornithine carbamoyltransferase (EC 2.1.3.9)
Glycerol dehydratase reactivation factor large subunit
FIG005121: SAM-dependent methyltransferase (EC 2.1.1.-)
Ribose 5-phosphate isomerase B (EC 5.3.1.6) / Galactose 6-phosphate isomerase
Chorismate mutase (EC 5.4.99.5)
Fructose-bisphosphate aldolase class I (EC 4.1.2.13)
Methylglyoxal synthase (EC 4.2.3.3)
Glycerol dehydratase medium subunit (EC 4.2.1.30)
Glutamine ABC transporter, periplasmic glutamine-binding protein (TC 3.A.1.3.2)
Sulfite reductase [NADPH] flavoprotein alpha-component (EC 1.8.1.2)
O-succinylbenzoate-CoA synthase (EC 4.2.1.-)
Isochorismate synthase (EC 5.4.4.2) @ Menaquinone-specific isochorismate synthase (EC 5.4.4.2)
UDP-N-acetylenolpyruvoylglucosamine reductase (EC 1.1.1.158)
NADH-ubiquinone oxidoreductase chain F (EC 1.6.5.3)
GDP-mannose 4,6-dehydratase (EC 4.2.1.47)
Citrate synthase (si) (EC 2.3.3.1)
K(+)-uptake protein KtrB, integral membrane subunit; Potassium uptake protein TrkH
Hexuronate transporter
D-glucarate permease
Cytochrome c oxidase subunit CcoQ (EC 1.9.3.1)
D(-)-3-hydroxybutyrate oligomer hydrolase (EC 3.1.1.22)
Dephospho-CoA kinase (EC 2.7.1.24)
PTS system, sucrose-specific IIB component (EC 2.7.1.69) / PTS system, sucrose-specific IIC component (EC 2.7.1.69)
NA+/H+ antiporter (napA), putative
Formate efflux transporter (TC 2.A.44 family)
4-hydroxybenzoate polyprenyltransferase (EC 2.5.1.-)
Formate hydrogenlyase subunit 4
D-mannonate oxidoreductase (EC 1.1.1.57)
Fructokinase (EC 2.7.1.4)
Trehalose 6-phosphate phosphorylase (EC 2.4.1.216)
PTS system, glucose-specific IIC component (EC 2.7.1.69) / PTS system, glucose-specific IIB component (EC 2.7.1.69) / PTS system, glucose-specific IIA component (EC 2.7.1.69)
Isocitrate dehydrogenase 3 subunit beta, mitochondrial precursor (EC 1.1.1.41)
L-fuculose phosphate aldolase (EC 4.1.2.17)
Cysteine desulfurase (EC 2.8.1.7), NifS subfamily
Acetyl-CoA synthetase (ADP-forming) alpha and beta chains, putative
Succinylornithine transaminase (EC 2.6.1.81)
Phosphomethylpyrimidine kinase (EC 2.7.4.7)
Glycerol-3-phosphate ABC transporter, periplasmic glycerol-3-phosphate-binding protein (TC 3.A.1.1.3)
PTS system, lactose-specific IIB component (EC 2.7.1.69) / PTS system, lactose-specific IIC component (EC 2.7.1.69)
Cysteine synthase (EC 2.5.1.47)
Glutamine synthetase type I (EC 6.3.1.2)
Glucose/mannose:H+ symporter GlcP
Aldehyde dehydrogenase (EC 1.2.1.3)
D-serine dehydratase (EC 4.3.1.18)
Aldehyde dehydrogenase B (EC 1.2.1.22)
Ribose ABC transport system, ATP-binding protein RbsA (TC 3.A.1.2.1)
Uridine kinase (EC 2.7.1.48) [C1]
Menaquinone-cytochrome C oxidoreductase, cytochrome C subunit
Allophanate hydrolase 2 subunit 2 (EC 3.5.1.54)
Sulfate transport system permease protein CysW
Glutamate synthase [NADPH] small chain (EC 1.4.1.13)
NAD-dependent 4-hydroxybutyrate dehydrogenase (EC 1.1.1.61)
CDP-diacylglycerol pyrophosphatase (EC 3.6.1.26)
Triphosphoribosyl-dephospho-CoA synthetase (EC 2.7.8.25)
Citrate lyase gamma chain, acyl carrier protein (EC 4.1.3.6)
Alcohol dehydrogenase (EC 1.1.1.1); Acetaldehyde dehydrogenase (EC 1.2.1.10)
UDP-N-acetylmuramoylalanyl-D-glutamate--2,6-diaminopimelate ligase (EC 6.3.2.13)
LL-diaminopimelate aminotransferase, predicted alternative
K(+)-uptake protein KtrA, peripherally bound subunit; Trk system potassium uptake protein TrkA
Adenylylsulfate reductase beta-subunit (EC 1.8.99.2)
Glutathionylspermidine synthase (EC 6.3.1.8) / Glutathionylspermidine amidohydrolase (EC 3.5.1.78)
Ferrous iron transport protein B
Aspartate ammonia-lyase (EC 4.3.1.1)
UDP-3-O-[3-hydroxymyristoyl] N-acetylglucosamine deacetylase (EC 3.5.1.-)
Fructose-1,6-bisphosphatase, Bacillus type (EC 3.1.3.11)
C-terminal binding protein 2 @ D-3-phosphoglycerate dehydrogenase (EC 1.1.1.95)
Na(+) H(+) antiporter subunit A (TC 2.A.63.1.2)
1-acyl-sn-glycerol-3-phosphate acyltransferase (EC 2.3.1.51)
DNA polymerase III subunits gamma and tau (EC 2.7.7.7)
Glucose-6-phosphate 1-dehydrogenase (EC 1.1.1.49)
3-deoxy-manno-octulosonate cytidylyltransferase (EC 2.7.7.38)
Diphosphomevalonate decarboxylase (EC 4.1.1.33)
Hal3, inhibitor of the protein phosphatase 1 Ppz1p / Phosphopantothenoylcysteine decarboxylase (EC 4.1.1.36) ## component of an obligate heterotrimer complex with Ylk088w
Respiratory nitrate reductase delta chain (EC 1.7.99.4)
Kynurenine formamidase, bacterial (EC 3.5.1.9)
Arsenical pump-driving ATPase (EC 3.6.3.16)
Formate hydrogenlyase complex 3 iron-sulfur protein; Formate hydrogenlyase subunit 6; Ni,Fe-hydrogenase III medium subunit
Glycerol-3-phosphate dehydrogenase (EC 1.1.5.3)
4-hydroxyphenylacetate 3-monooxygenase (EC 1.14.13.3)
NADH-ubiquinone oxidoreductase chain B (EC 1.6.5.3)
Ubiquinone biosynthesis monooxgenase COQ6 (EC 1.14.13.-)
Homoaconitase small subunit (EC 4.2.1.36)
Glycerol dehydratase small subunit (EC 4.2.1.30)
1-phosphofructokinase (EC 2.7.1.56)
Tetraacyldisaccharide 4'-kinase (EC 2.7.1.130)
Guanosine-5'-triphosphate,3'-diphosphate pyrophosphatase (EC 3.6.1.40)
Erythronate-4-phosphate dehydrogenase (EC 1.1.1.290)
Ribonucleotide reductase of class III (anaerobic), large subunit (EC 1.17.4.2)
Oligo-1,6-glucosidase (EC 3.2.1.10)
FIG042796: Hypothetical protein
Cytochrome O ubiquinol oxidase subunit III (EC 1.10.3.-)
Arginine ABC transporter, permease protein ArtQ
Cob(I)alamin adenosyltransferase PduO (EC 2.5.1.17)
Vitamin B12 ABC transporter, ATPase component BtuD
Sulfate transporter, CysZ-type
Formate hydrogenlyase subunit 3
Cytochrome c oxidase polypeptide Vb, mitochondrial precursor (EC 1.9.3.1)
Xanthosine permease
Substrate-specific component BioY of biotin ECF transporter
Nitrogenase (iron-iron) delta chain (EC 1.18.6.1)
Allantoicase (EC 3.5.3.4)
Glutamine-dependent 2-keto-4-methylthiobutyrate transaminase
catalyses ATP-dependent electrogenic Na+ extrusion without mechanistically coupled H+ or K+ uptake
Cob(III)alamin reductase @ Cob(II)alamin reductase
Cytochrome c oxidase polypeptide VIIc, mitochondrial precursor (EC 1.9.3.1)
Lysine/cadaverine antiporter membrane protein CadB
Cytochrome c-type protein TorY
3-hydroxyisobutyryl-CoA hydrolase (EC 3.1.2.4)
Na+/H+ antiporter NhaC
GDP-L-fucose synthetase (EC 1.1.1.271)
D-proline reductase, 26 kDa subunit (EC 1.21.4.1) @ selenocysteine-containing
TRAP-type C4-dicarboxylate transport system, periplasmic component
L-threonine 3-dehydrogenase (EC 1.1.1.103)
PTS system, galactitol-specific IIA component (EC 2.7.1.69)
Enoyl-[acyl-carrier-protein] reductase [NADPH] (EC 1.3.1.10)
Cystathionine beta-synthase (EC 4.2.1.22)
Trk system potassium uptake protein TrkG
Subunit Vb of cytochrome c oxidase, which is the terminal member of the mitochondrial inner membrane electron transport chain; predominantly expressed during anaerobic growth while its isoform Va (Cox5Ap) is expressed during aerobic growth
Pseudouridylate synthase 8 (EC 5.4.99.-) responsible for modification of cytoplasmic tRNAs at position 32 / Pyrimidine deaminase eukaryotic (EC 3.5.4.26)
Oligopeptide transport system permease protein oppB (TC 3.A.1.5.1)
Naphthoate synthase (EC 4.1.3.36)
Cystathionine beta-lyase (EC 4.4.1.8)
Acetyl-CoA synthetase (ADP-forming) alpha chain (EC 6.2.1.13)
Cystathionine beta-lyase (EC 4.4.1.8) (CBL) (Beta-cystathionase) (Cysteine lyase) / Maltose regulon modulator
Phosphomevalonate kinase (EC 2.7.4.2)
Phosphopantothenoylcysteine decarboxylase (EC 4.1.1.36)
Alpha-acetolactate decarboxylase (EC 4.1.1.5)
Multiple sugar ABC transporter, ATP-binding protein
Quinolinate synthetase (EC 2.5.1.72)
Na(+) H(+) antiporter subunit E (TC 2.A.63.1.2)
Trypanosoma brucei family hypothetical protein / Trypanosoma brucei family hypothetical protein
Isocitrate lyase (EC 4.1.3.1) / Malate synthase (EC 2.3.3.9)
Lactaldehyde reductase (EC 1.1.1.77)
Probable pyrimidine nucleoside transport protein associated with pseudouridine catabolism
Galactose-6-phosphate isomerase, LacB subunit (EC 5.3.1.26)
Probable L-ascorbate-6-phosphate lactonase UlaG (EC 3.1.1.-) (L-ascorbate utilization protein G)
Carnitine racemase (EC 5.-.-.-) / Carnitinyl-CoA dehydratase (EC 4.2.1.-)
D-ribulokinase (EC 2.7.1.47)
Glucose-1-phosphate cytidylyltransferase (EC 2.7.7.33)
Succinylglutamate desuccinylase (EC 3.5.1.96)
FMN reductase (EC 1.5.1.29)
2,4-dihydroxyhept-2-ene-1,7-dioic acid aldolase (EC 4.1.2.-)
Phosphopantetheine adenylyltransferase, type II eukaryotic (EC 2.7.7.3)
Allantoate amidohydrolase (EC 3.5.3.9)
5-methyltetrahydropteroyltriglutamate--homocysteine methyltransferase (EC 2.1.1.14)
Maltose O-acetyltransferase (EC 2.3.1.79)
Dihydroneopterin triphosphate pyrophosphohydolase type 2
Glutarate-semialdehyde dehydrogenase (EC 1.2.1.20); Succinate-semialdehyde dehydrogenase [NADP+] (EC 1.2.1.16)
1-hydroxy-2-methyl-2-(E)-butenyl 4-diphosphate synthase (EC 1.17.7.1)
Multiple sugar ABC transporter, membrane-spanning permease protein MsmF
Adenylate cyclase
Chorismate mutase I (EC 5.4.99.5) / Cyclohexadienyl dehydrogenase (EC 1.3.1.12)(EC 1.3.1.43) # AroHI/TyrAc, NAD-specific
Menaquinone-cytochrome c reductase, cytochrome B subunit
Histidinol-phosphatase [alternative form] (EC 3.1.3.15)
Spermidine Putrescine ABC transporter permease component PotB (TC 3.A.1.11.1)
Membrane alanine aminopeptidase N (EC 3.4.11.2)
Heme ABC type transporter HtsABC, permease protein HtsC
Cytochrome c oxidase subunit CcoP (EC 1.9.3.1)
Propanediol dehydratase large subunit (EC 4.2.1.28)
5-keto-2-deoxy-D-gluconate-6 phosphate aldolase (EC 4.1.2.29)
Phenylalanine-specific permease
Galactose/methyl galactoside ABC transport system, permease protein MglC (TC 3.A.1.2.3)
2-octaprenyl-6-methoxyphenol hydroxylase (EC 1.14.13.-)
Enoyl-CoA hydratase (EC 4.2.1.17) / 3,2-trans-enoyl-CoA isomerase (EC 5.3.3.8) / 3-hydroxyacyl-CoA dehydrogenase (EC 1.1.1.35)
Pyruvate:ferredoxin oxidoreductase, porE subunit (EC 1.2.7.1)
Polyferredoxin NapH (periplasmic nitrate reductase)
gamma-aminobutyrate (GABA) permease
Sepiapterin reductase (EC 1.1.1.153)
Malyl-CoA lyase (EC 4.1.3.24)
Acyl carrier protein phosphodiesterase (EC 3.1.4.14)
High-affinity gluconate transporter GntT
Nicotinamide phosphoribosyltransferase (EC 2.4.2.12)
Ethanolamine ammonia-lyase heavy chain (EC 4.3.1.7)
L-fuculokinase (EC 2.7.1.51)
Adenosylcobinamide-phosphate synthase
Formate dehydrogenase N alpha subunit (EC 1.2.1.2) @ selenocysteine-containing
Sulfate adenylyltransferase, dissimilatory-type (EC 2.7.7.4)
Trans-aconitate 2-methyltransferase (EC 2.1.1.144)
5'-nucleotidase yjjG (EC 3.1.3.5)
Ribokinase (EC 2.7.1.15)
Malate synthase (EC 2.3.3.9)
Asparagine synthetase [glutamine-hydrolyzing] (EC 6.3.5.4)
NADH-ubiquinone oxidoreductase chain E (EC 1.6.5.3)
Methylmalonyl-CoA decarboxylase (EC 4.1.1.41)
Putrescine transport ATP-binding protein PotA (TC 3.A.1.11.1)
HoxN/HupN/NixA family nickel/cobalt transporter
Glucose-1-phosphate adenylyltransferase (EC 2.7.7.27)
Cysteine desulfurase (EC 2.8.1.7)
Glycine betaine ABC transport system, permease protein OpuAB
Hydroxymethylglutaryl-CoA reductase (EC 1.1.1.34)
Peptidyl prolyl 4-hydroxylase, alpha subunit (EC 1.14.11.2)
Manganese ABC transporter, ATP-binding protein SitB
Menaquinone-specific isochorismate synthase (EC 5.4.4.2)
Acetyl-CoA:acetoacetyl-CoA transferase, beta subunit (EC 2.8.3.8)
O-succinylbenzoic acid--CoA ligase (EC 6.2.1.26)
Ribose 5-phosphate isomerase B (EC 5.3.1.6)
Zinc ABC transporter, periplasmic-binding protein ZnuA; Manganese ABC transporter, periplasmic-binding protein SitA
Cystathionine beta-lyase (EC 4.4.1.8) (EC 4.4.1.1)
Cobyrinic acid A,C-diamide synthase
Nitrite reductase [NAD(P)H] large subunit (EC 1.7.1.4)
Methylene tetrahydromethanopterin dehydrogenase (EC 1.5.99.9)
PTS system, glucose-specific IIB component (EC 2.7.1.69) / PTS system, glucose-specific IIC component (EC 2.7.1.69)
Sucrose phosphorylase (EC 2.4.1.7)
Cobalt-precorrin-2 C20-methyltransferase (EC 2.1.1.130)
Phosphopantothenoylcysteine decarboxylase (EC 4.1.1.36) / Phosphopantothenoylcysteine synthetase (EC 6.3.2.5)
Glycerol-3-phosphate dehydrogenase [NAD(P)+] (EC 1.1.1.94)
Diaminopimelate decarboxylase (EC 4.1.1.20)
Shikimate/quinate 5-dehydrogenase I beta (EC 1.1.1.282)
L(+)-tartrate dehydratase beta subunit (EC 4.2.1.32)
tRNA pseudouridine synthase A (EC 4.2.1.70) ## tRNA Psi38, Psi39 and Psi40
L-threonine transporter, anaerobically inducible
3-(3-hydroxy-phenyl)propionate hydroxylase (EC 1.14.13.-)
Ferredoxin--NADP(+) reductase, actinobacterial (eukaryote-like) type (EC 1.18.1.2)
1-pyrroline-4-hydroxy-2-carboxylate deaminase (EC 3.5.4.22) # predicted
Transporter, LysE family
Potassium uptake protein, integral membrane component, KtrD
PTS system, mannose-specific IIC component (EC 2.7.1.69)
Cysteine synthase B (EC 2.5.1.47)
Alpha-arabinosides ABC transport system, permease protein AraN
Spermidine Putrescine ABC transporter permease component potC (TC_3.A.1.11.1)
Histidinol-phosphatase (EC 3.1.3.15) / Imidazoleglycerol-phosphate dehydratase (EC 4.2.1.19)
Dihydroneopterin triphosphate pyrophosphohydolase
Formate dehydrogenase O alpha subunit (EC 1.2.1.2) @ selenocysteine-containing
Calcium/proton antiporter
Phenylalanine-4-hydroxylase (EC 1.14.16.1)
Saccharopine dehydrogenase [NAD+, L-lysine-forming] (EC 1.5.1.7)
Gamma-glutamyl-aminobutyraldehyde dehydrogenase (EC 1.2.1.-)
Chorismate mutase III (EC 5.4.99.5)
Aspartyl-tRNA(Asn) amidotransferase subunit C (EC 6.3.5.6) @ Glutamyl-tRNA(Gln) amidotransferase subunit C (EC 6.3.5.7)
Lipopolysaccharide core biosynthesis protein WaaP (EC 2.7.-.-), heptosyl-I-kinase
4-alpha-glucanotransferase (amylomaltase) (EC 2.4.1.25)
PTS system, glucitol/sorbitol-specific IIB component and second of two IIC components (EC 2.7.1.69)
Phospholipase A1 precursor (EC 3.1.1.32, EC 3.1.1.4); Outer membrane phospholipase A
Vhs3, inhibitor of the protein phosphatase 1 Ppz1p / Phosphopantothenoylcysteine decarboxylase (EC 4.1.1.36) ## component of an obligate heterotrimer complex with Ylk088w
Phosphoenolpyruvate-dihydroxyacetone phosphotransferase (EC 2.7.1.121), dihydroxyacetone binding subunit DhaK
Ferredoxin-type protein NapG (periplasmic nitrate reductase)
Maltose/maltodextrin transport ATP-binding protein MalK (EC 3.6.3.19)
Manganese ABC transporter, periplasmic-binding protein SitA
Phosphoadenylyl-sulfate reductase [thioredoxin] (EC 1.8.4.8) / Adenylyl-sulfate reductase [thioredoxin] (EC 1.8.4.10)
Adenylylsulfate reductase alpha-subunit (EC 1.8.99.2)
Chorismate mutase I (EC 5.4.99.5) / 2-keto-3-deoxy-D-arabino-heptulosonate-7-phosphate synthase I beta (EC 2.5.1.54) # AroH/AroAI beta
Pantothenate kinase type II, eukaryotic (EC 2.7.1.33)
Sulfate and thiosulfate binding protein CysP
PTS system, cellobiose-specific IIA component (EC 2.7.1.69)
Cytochrome O ubiquinol oxidase subunit IV (EC 1.10.3.-)
Arginine ABC transporter, ATP-binding protein ArtP
3-phenylpropionate dioxygenase ferredoxin--NAD(+) reductase component (EC 1.18.1.3)
Indoleacetamide hydrolase (EC 3.5.1.-)
6-phosphofructokinase class II (EC 2.7.1.11)
