# Supplementary material for: Grounding annotations in published literature with an emphasis on the functional roles used in metabolic models
Source: 3 Biotech. 2011 Dec 14;2(2):135–40. doi: 10.1007/s13205-011-0039-z (PMC3376863; doi:10.1007/s13205-011-0039-z)
Supplement: Supplementary file 2 — Supplementary material 2 (TXT 24 kb) [file 13205_2011_39_MOESM2_ESM.txt]

Role Name
Ferredoxin--nitrite reductase (EC 1.7.7.1)
Glutamate decarboxylase, mammalian 65 kDa isoform (EC 4.1.1.15)
Glutamate synthase [NADPH] large chain (EC 1.4.1.13)
Glutamine synthetase type II, eukaryotic (EC 6.3.1.2)
Tryptophan 2-monooxygenase (EC 1.13.12.3)
Mannitol-1-phosphate 5-dehydrogenase (EC 1.1.1.17)
Cytochrome d ubiquinol oxidase subunit II (EC 1.10.3.-)
Heme ABC type transporter HtsABC, permease protein HtsB
Heme ABC type transporter HtsABC, heme-binding protein
High-affinity choline uptake protein BetT
Protoporphyrinogen IX oxidase, oxygen-independent, HemG (EC 1.3.-.-)
Alpha-ribazole-5'-phosphate phosphatase (EC 3.1.3.73)
2,3-dihydroxyphenylpropionate 1,2-dioxygenase (EC 1.13.11.-)
Lysine-arginine-ornithine-binding periplasmic protein precursor (TC 3.A.1.3.1)
Fumarate reductase subunit D
Citrate lyase beta chain (EC 4.1.3.6)
ABC transporter, periplasmic spermidine putrescine-binding protein PotD (TC 3.A.1.11.1)
potassium uptake
DNA polymerase III delta subunit (EC 2.7.7.7)
Formate hydrogenlyase subunit 5
tRNA (5-methylaminomethyl-2-thiouridylate)-methyltransferase (EC 2.1.1.61)
Low-affinity inorganic phosphate transporter
Nitrogenase (iron-iron) reductase and maturation protein AnfH
Thiaminase II (EC 3.5.99.2)
Isopentenyl-diphosphate delta-isomerase (EC 5.3.3.2)
Pyridoxine 5'-phosphate synthase (EC 2.6.99.2)
AMP nucleosidase (EC 3.2.2.4)
Ubiquinone/menaquinone biosynthesis methyltransferase UbiE (EC 2.1.1.-)
Glucose-6-phosphate isomerase (EC 5.3.1.9)
Cob(I)alamin adenosyltransferase (EC 2.5.1.17)
Glycine cleavage system H protein
Xanthine dehydrogenase, molybdenum binding subunit (EC 1.17.1.4)
Deoxycytidylate 5-hydroxymethyltransferase (EC 2.1.2.8)
Phosphopantothenoylcysteine synthetase (EC 6.3.2.5)
Malonyl CoA-acyl carrier protein transacylase (EC 2.3.1.39)
L-carnitine/gamma-butyrobetaine antiporter
Acetyl-coenzyme A carboxyl transferase alpha chain (EC 6.4.1.2)
Acetyl-coenzyme A synthetase (EC 6.2.1.1)
Ammonium transporter
Pyruvate formate-lyase activating enzyme (EC 1.97.1.4)
Thiamin ABC transporter, substrate-binding component
L-Malate Citrate symporter (TC 2.A.24.2.4)
L(+)-tartrate dehydratase alpha subunit (EC 4.2.1.32)
Thiazole biosynthesis protein ThiH
3-methyl-2-oxobutanoate hydroxymethyltransferase (EC 2.1.2.11)
UDP-2,3-diacylglucosamine hydrolase (EC 3.6.1.-)
Nitrate/nitrite transporter
Phosphatidylserine decarboxylase (EC 4.1.1.65)
Aminopeptidase YpdF (MP-, MA-, MS-, AP-, NP- specific)
2,3-dihydroxy-2,3-dihydro-phenylpropionate dehydrogenase (EC 1.3.1.-)
Histidine ABC transporter, permease protein HisQ (TC 3.A.1.3.1)
Inosine-uridine preferring nucleoside hydrolase (EC 3.2.2.1)
Cobalt-zinc-cadmium resistance protein CzcD
Methyl coenzyme M reductase I gamma subunit (EC 2.8.4.1)
Methylglutaconyl-CoA hydratase (EC 4.2.1.18)
L-asparaginase (EC 3.5.1.1)
Long-chain fatty acid transport protein
Phosphoadenylyl-sulfate reductase [thioredoxin] (EC 1.8.4.8)
Inositol-1-phosphate synthase (EC 5.5.1.4)
Glycine dehydrogenase [decarboxylating] (glycine cleavage system P protein) (EC 1.4.4.2)
Hexose phosphate transport protein UhpT
Putative formate dehydrogenase oxidoreductase protein
Glycolate dehydrogenase (EC 1.1.99.14), FAD-binding subunit GlcE
Glycerate kinase (EC 2.7.1.31)
Magnesium transporter
Hydroxyaromatic non-oxidative decarboxylase protein B (EC 4.1.1.-)
Formate dehydrogenase N gamma subunit (EC 1.2.1.2)
Histidine transport protein (permease)
2,3-diketo-5-methylthiopentyl-1-phosphate enolase-phosphatase (EC 3.1.3.77)
Nucleoside permease NupC
Duplicated ATPase component YkoD of energizing module of thiamin-regulated ECF transporter for HydroxyMethylPyrimidine
Homoaconitase large subunit (EC 4.2.1.36)
Glycolate dehydrogenase (EC 1.1.99.14), iron-sulfur subunit GlcF
Biosynthetic arginine decarboxylase (EC 4.1.1.19)
UDP-N-acetylmuramoylalanyl-D-glutamyl-2,6-diaminopimelate--D-alanyl-D-alanine ligase (EC 6.3.2.10)
Fumarate reductase subunit C
Sulfate permease
D-galactarate permease
Galactitol-1-phosphate 5-dehydrogenase (EC 1.1.1.251)
Zinc ABC transporter, ATP-binding protein ZnuC
Cobalt-precorrin-8x methylmutase (EC 5.4.1.2)
Histidine ABC transporter, histidine-binding periplasmic protein precursor HisJ (TC 3.A.1.3.1)
Beta-galactosidase small subunit (EC 3.2.1.23)
L-idonate, D-gluconate, 5-keto-D-gluconate transporter
Thiamin biosynthesis protein ThiC
3-polyprenyl-4-hydroxybenzoate carboxy-lyase (EC 4.1.1.-)
D-3-phosphoglycerate dehydrogenase (EC 1.1.1.95)
Gamma-aminobutyrate (GABA) transporter
5-keto-2-deoxygluconokinase (EC 2.7.1.92)
Ethanolamine permease
Pantothenate:Na+ symporter (TC 2.A.21.1.1)
2-hydroxy-6-ketonona-2,4-dienedioic acid hydrolase (EC 3.7.1.-)
D-amino-acid oxidase (EC 1.4.3.3)
CoB--CoM heterodisulfide reductase subunit A (EC 1.8.98.1)
Phosphoacetylglucosamine mutase (EC 5.4.2.3)
Homoserine O-succinyltransferase (EC 2.3.1.46)
L-idonate 5-dehydrogenase (EC 1.1.1.264)
PTS system, cellobiose-specific IIB component (EC 2.7.1.69)
Urea channel UreI
Pterin-4-alpha-carbinolamine dehydratase (EC 4.2.1.96)
Aminomethyltransferase (glycine cleavage system T protein) (EC 2.1.2.10)
Sulfur carrier protein adenylyltransferase ThiF
Allophanate hydrolase 2 subunit 1 (EC 3.5.1.54)
Hexokinase (EC 2.7.1.1)
Hydroxymethylglutaryl-CoA lyase (EC 4.1.3.4)
Transmembrane component YkoC of energizing module of thiamin-regulated ECF transporter for HydroxyMethylPyrimidine
6-pyruvoyl tetrahydrobiopterin synthase (EC 4.2.3.12)
Sulfate transport system permease protein CysT
Lipopolysaccharide 1,6-galactosyltransferase (EC 2.4.1.-)
Para-hydroxybenzoate--polyprenyltransferase, mitochondrial precursor (EC 2.5.1.-)
Substrate-specific component TrpP of tryptophan ECF transporter
Undecaprenyl-diphosphatase (EC 3.6.1.27)
Acetylornithine deacetylase (EC 3.5.1.16)
branched-chain amino acid transport
Arsenic efflux pump protein
Lipopolysaccharide core biosynthesis protein RfaY
Altronate oxidoreductase (EC 1.1.1.58)
Dihydrolipoamide acetyltransferase component (E2) of acetoin dehydrogenase complex (EC 2.3.1.-)
Sodium-dependent phosphate transporter
5-formyltetrahydrofolate cyclo-ligase (EC 6.3.3.2)
Glycolate permease
L-proline glycine betaine ABC transport system permease protein ProV (TC 3.A.1.12.1)
Cardiolipin synthetase (EC 2.7.8.-)
Respiratory nitrate reductase beta chain (EC 1.7.99.4)
Phosphoenolpyruvate-dihydroxyacetone phosphotransferase (EC 2.7.1.121), ADP-binding subunit DhaL
Sulfur carrier protein ThiS
Cytochrome O ubiquinol oxidase subunit II (EC 1.10.3.-)
Sodium/proline symporter
Propanediol dehydratase small subunit (EC 4.2.1.28)
Aliphatic amidase amiE (EC 3.5.1.4)
Glycerol-3-phosphate acyltransferase (EC 2.3.1.15)
Citrate lyase, subunit 2 (EC 2.3.3.8)
5-oxoprolinase (EC 3.5.2.9)
Dehydrosqualene synthase (EC 2.5.1.-)
D-xylose proton-symporter XylE
Histidine ABC transporter, ATP-binding protein HisP (TC 3.A.1.3.1)
Enoyl-[acyl-carrier-protein] reductase [NADH] (EC 1.3.1.9)
Acetoacetyl-CoA synthetase (EC 6.2.1.16)
Na+:H+ antiporter
Serine transporter
Meso-diaminopimelate D-dehydrogenase (EC 1.4.1.16)
Xanthine/uracil/thiamine/ascorbate permease family protein
Minor myo-inositol transporter IolF
Xanthine dehydrogenase, FAD binding subunit (EC 1.17.1.4)
Kynureninase (EC 3.7.1.3)
Cytochrome c-type biogenesis protein DsbD, protein-disulfide reductase (EC 1.8.1.8)
Biotin carboxylase of acetyl-CoA carboxylase (EC 6.3.4.14)
Na(+) H(+) antiporter subunit D (TC 2.A.63.1.2)
Alpha-ketoglutarate-dependent taurine dioxygenase (EC 1.14.11.17)
Na(+) H(+) antiporter subunit F (TC 2.A.63.1.2)
Phosphate butyryltransferase (EC 2.3.1.19)
Phosphopentomutase (EC 5.4.2.7)
Phosphatidylglycerophosphatase A (EC 3.1.3.27)
Glyoxylate carboligase (EC 4.1.1.47)
FolM Alternative dihydrofolate reductase 1
D-galactarate dehydratase (EC 4.2.1.42)
Trehalose-6-phosphate hydrolase (EC 3.2.1.93)
DNA polymerase III delta prime subunit (EC 2.7.7.7)
Lipid A biosynthesis (KDO) 2-(lauroyl)-lipid IVA acyltransferase (EC 2.3.1.-)
Glycine dehydrogenase [decarboxylating] (glycine cleavage system P2 protein) (EC 1.4.4.2)
Cobalt-precorrin-4 C11-methyltransferase (EC 2.1.1.133)
3-oxoacyl-[acyl-carrier-protein] synthase, KASI (EC 2.3.1.41)
Vitamin B12 ABC transporter, permease component BtuC
C4-dicarboxylate transporter DcuA
Ureidoglycolate hydrolase (EC 3.5.3.19)
Homoaconitase (EC 4.2.1.36)
NADH-ubiquinone oxidoreductase chain G (EC 1.6.5.3)
2-amino-3-ketobutyrate coenzyme A ligase (EC 2.3.1.29)
C4-dicarboxylate transporter DcuC (TC 2.A.61.1.1)
Nitric-oxide reductase (EC 1.7.99.7), quinol-dependent
Mg(2+) Citrate transporter (TC 2.A.11.1.1)
High-affinity branched-chain amino acid transport system permease protein LivH (TC 3.A.1.4.1)
Maltose-6'-phosphate glucosidase (EC 3.2.1.122)
Melibiose carrier protein, Na+/melibiose symporter
Quinate/shikimate 5-dehydrogenase I delta (EC 1.1.1.25)
Hydroxymethylglutaryl-CoA synthase (EC 2.3.3.10)
Saccharopine dehydrogenase [NADP , L-glutamate-forming] (EC 1.5.1.10)
Gamma-glutamyl cyclotransferase (EC 2.3.2.4)
UDP-N-acetylglucosamine--N-acetylmuramyl-(pentapeptide) pyrophosphoryl-undecaprenol N-acetylglucosamine transferase (EC 2.4.1.227)
GTP cyclohydrolase I (EC 3.5.4.16) type 2
Pyridoxal kinase (EC 2.7.1.35)
Arginine ABC transporter, permease protein ArtM
Inositol oxygenase (EC 1.13.99.1)
Spermidine N1-acetyltransferase (EC 2.3.1.57)
Ribosomal small subunit pseudouridine synthase A (EC 4.2.1.70)
L-serine dehydratase (EC 4.3.1.17)
Superoxide dismutase [Cu-Zn] (EC 1.15.1.1)
Trimethylamine-N-oxide reductase (EC 1.6.6.9)
Sulfite reductase [NADPH] hemoprotein beta-component (EC 1.8.1.2)
Thymidine phosphorylase (EC 2.4.2.4)
Glyceraldehyde-3-phosphate: ferredoxin oxidoreductase (EC 1.2.7.6)
Branched-chain amino acid ABC transporter, amino acid-binding protein (TC 3.A.1.4.1)
Cytoplasmic trehalase (EC 3.2.1.28)
Indoleamine 2,3-dioxygenase (EC 1.13.11.52)
Phosphopantetheine adenylyltransferase (EC 2.7.7.3)
3-phenylpropionate dioxygenase, beta subunit (EC 1.14.12.19)
L-rhamnose-proton symporter
Functional role page for Cytochrome c-type protein TorC
L-Proline/Glycine betaine transporter ProP
Pyrophosphate--fructose 6-phosphate 1-phosphotransferase, alpha subunit (EC 2.7.1.90)
Pyridoxamine 5'-phosphate oxidase (EC 1.4.3.5)
Ribose ABC transport system, permease protein RbsC (TC 3.A.1.2.1)
Cytochrome c-type protein NapC
Dihydrodipicolinate synthase (EC 4.2.1.52)
3-keto-L-gulonate-6-phosphate decarboxylase UlaD (EC 4.1.1.85) (L-ascorbate utilization protein D)
Isocitrate dehydrogenase [NAD] (EC 1.1.1.41)
2,3,4,5-tetrahydropyridine-2,6-dicarboxylate N-acetyltransferase (EC 2.3.1.89)
3-phenylpropionate dioxygenase, alpha subunit (EC 1.14.12.19)
Trehalase (EC 3.2.1.28)
Pyruvate:ferredoxin oxidoreductase, porF subunit (EC 1.2.7.1)
Ubiquinone biosynthesis monooxygenase UbiB
Histidine ABC transporter, permease protein HisM (TC 3.A.1.3.1)
1-deoxy-D-xylulose 5-phosphate synthase (EC 2.2.1.7)
Lipopolysaccharide core biosynthesis protein rfaS
PTS system, mannitol-specific IIA component (EC 2.7.1.69)
L-fucose isomerase (EC 5.3.1.25)
Ribose ABC transport system, high affinity permease RbsD (TC 3.A.1.2.1)
Citrate lyase alpha chain (EC 4.1.3.6)
Acyl-phosphate:glycerol-3-phosphate O-acyltransferase PlsY
Peptidase B (EC 3.4.11.23)
Ornithine cyclodeaminase (EC 4.3.1.12)
PTS system, glucitol/sorbitol-specific IIC component (EC 2.7.1.69)
3'(2'),5'-bisphosphate nucleotidase (EC 3.1.3.7)
Hydroxypyruvate isomerase (EC 5.3.1.22)
Ferredoxin--sulfite reductase, actinobacterial type (EC 1.8.7.1)
Glycerol dehydrogenase (EC 1.1.1.6)
N-acetyl-lysine deacetylase (EC 3.5.1.-)
Methylmalonate-semialdehyde dehydrogenase (EC 1.2.1.27)
Glutamate racemase (EC 5.1.1.3)
3-hydroxyanthranilate 3,4-dioxygenase (EC 1.13.11.6)
Acetoin dehydrogenase E1 component alpha-subunit (EC 1.2.4.-)
Arginine N-succinyltransferase (EC 2.3.1.109)
Methionine ABC transporter permease protein
N-acetylmannosamine-6-phosphate 2-epimerase (EC 5.1.3.9)
Inorganic pyrophospatase PpaX
Cytochrome d ubiquinol oxidase subunit I (EC 1.10.3.-)
Cytochrome cd1 nitrite reductase (EC:1.7.2.1)
Soluble aldose sugar dehydrogenase, PQQ-dependent (EC 1.1.5.-)
S-adenosylmethionine decarboxylase proenzyme (EC 4.1.1.50), eukaryotic
4-hydroxy-2-oxovalerate aldolase (EC 4.1.3.-)
Thiazole biosynthesis protein ThiG
S-adenosylmethionine decarboxylase proenzyme (EC 4.1.1.50), prokaryotic class 1A
2-keto-4-pentenoate hydratase (EC 4.2.1.-)
Cobalt-precorrin-3b C17-methyltransferase
Selenide,water dikinase (EC 2.7.9.3)
Transport ATP-binding protein CydC
Glucose-1-phosphatase (EC 3.1.3.10)
Arginine decarboxylase, catabolic (EC 4.1.1.19)
Methionine ABC transporter ATP-binding protein
L-lactate permease
Lysine 2,3-aminomutase (EC 5.4.3.2)
Succinylglutamic semialdehyde dehydrogenase (EC 1.2.1.71)
CoA-acylating propionaldehyde dehydrogenase
Glucosamine 6-phosphate N-acetyltransferase (EC 2.3.1.4)
Folylpolyglutamate synthase (EC 6.3.2.17)
Putrescine/proton symporter, putrescine/ornithine antiporter PotE
Low-specificity L-threonine aldolase (EC 4.1.2.5)
Malate:quinone oxidoreductase (EC 1.1.99.16)
Lysophospholipase L2 (EC 3.1.1.5)
Sulfate and thiosulfate import ATP-binding protein CysA (EC 3.6.3.25)
tRNA pseudouridine synthase A (EC 4.2.1.70)
Chorismate--pyruvate lyase (EC 4.1.3.40)
Sulfate adenylyltransferase subunit 2 (EC 2.7.7.4)
Phosphatidylglycerophosphatase B (EC 3.1.3.27)
Fumarate hydratase class I, anaerobic (EC 4.2.1.2)
Ornithine decarboxylase (EC 4.1.1.17)
Anaerobic C4-dicarboxylate transporter DcuB
Rhamnulose-1-phosphate aldolase (EC 4.1.2.19)
2-dehydro-3-deoxygluconate kinase (EC 2.7.1.45)
Ni,Fe-hydrogenase I cytochrome b subunit
Potassium-transporting ATPase C chain (EC 3.6.3.12) (TC 3.A.3.7.1)
Citrate Succinate antiporter (TC 2.A.47.3.2)
Ribonucleotide reductase of class Ib (aerobic), beta subunit (EC 1.17.4.1)
Biotin carboxyl carrier protein of acetyl-CoA carboxylase
Methylmalonyl-CoA epimerase (EC 5.1.99.1)
Kynurenine formamidase (EC 3.5.1.9)
Sulfate permease, Pit-type
Sorbitol-6-phosphate 2-dehydrogenase (EC 1.1.1.140)
Ribosylnicotinamide kinase, eukaryotic (EC 2.7.1.22)
Respiratory nitrate reductase alpha chain (EC 1.7.99.4)
Major myo-inositol transporter IolT
Ribosomal large subunit pseudouridine synthase D (EC 4.2.1.70)
Propionyl-CoA carboxylase carboxyl transferase subunit (EC 6.4.1.3)
Lipopolysaccharide core biosynthesis protein RfaZ
Ribose ABC transport system, periplasmic ribose-binding protein RbsB (TC 3.A.1.2.1)
Shikimate kinase III (EC 2.7.1.71)
Propionate kinase, propanediol utilization (EC 2.7.2.1)
Biotin carboxylase of methylcrotonyl-CoA carboxylase (EC 6.3.4.14)
Sodium/glutamate symport protein
Enoyl-CoA hydratase (EC 4.2.1.17)
Malate Na(+) symporter
Ribonucleotide reduction protein NrdI
Phosphate transport system permease protein PstC (TC 3.A.1.7.1)
NADPH-dependent methylglyoxal reductase (D-lactaldehyde dehydrogenase)
ATP-dependent DNA ligase (EC 6.5.1.1)
Arginine ABC transporter, periplasmic arginine-binding protein ArtJ
N-acetylornithine carbamoyltransferase (EC 2.1.3.9)
Chorismate mutase (EC 5.4.99.5)
Fructose-bisphosphate aldolase class I (EC 4.1.2.13)
Methylglyoxal synthase (EC 4.2.3.3)
Glycerol dehydratase medium subunit (EC 4.2.1.30)
Glutamine ABC transporter, periplasmic glutamine-binding protein (TC 3.A.1.3.2)
Sulfite reductase [NADPH] flavoprotein alpha-component (EC 1.8.1.2)
O-succinylbenzoate-CoA synthase (EC 4.2.1.-)
UDP-N-acetylenolpyruvoylglucosamine reductase (EC 1.1.1.158)
NADH-ubiquinone oxidoreductase chain F (EC 1.6.5.3)
GDP-mannose 4,6-dehydratase (EC 4.2.1.47)
Hexuronate transporter
D-glucarate permease
Cytochrome c oxidase subunit CcoQ (EC 1.9.3.1)
D(-)-3-hydroxybutyrate oligomer hydrolase (EC 3.1.1.22)
Dephospho-CoA kinase (EC 2.7.1.24)
Formate efflux transporter (TC 2.A.44 family)
4-hydroxybenzoate polyprenyltransferase (EC 2.5.1.-)
Formate hydrogenlyase subunit 4
D-mannonate oxidoreductase (EC 1.1.1.57)
Fructokinase (EC 2.7.1.4)
Trehalose 6-phosphate phosphorylase (EC 2.4.1.216)
Isocitrate dehydrogenase 3 subunit beta, mitochondrial precursor (EC 1.1.1.41)
L-fuculose phosphate aldolase (EC 4.1.2.17)
Succinylornithine transaminase (EC 2.6.1.81)
Phosphomethylpyrimidine kinase (EC 2.7.4.7)
Glycerol-3-phosphate ABC transporter, periplasmic glycerol-3-phosphate-binding protein (TC 3.A.1.1.3)
Glucose/mannose:H+ symporter GlcP
Aldehyde dehydrogenase (EC 1.2.1.3)
D-serine dehydratase (EC 4.3.1.18)
Aldehyde dehydrogenase B (EC 1.2.1.22)
Ribose ABC transport system, ATP-binding protein RbsA (TC 3.A.1.2.1)
Uridine kinase (EC 2.7.1.48) [C1]
Menaquinone-cytochrome C oxidoreductase, cytochrome C subunit
Allophanate hydrolase 2 subunit 2 (EC 3.5.1.54)
Sulfate transport system permease protein CysW
Glutamate synthase [NADPH] small chain (EC 1.4.1.13)
NAD-dependent 4-hydroxybutyrate dehydrogenase (EC 1.1.1.61)
CDP-diacylglycerol pyrophosphatase (EC 3.6.1.26)
Triphosphoribosyl-dephospho-CoA synthetase (EC 2.7.8.25)
Citrate lyase gamma chain, acyl carrier protein (EC 4.1.3.6)
UDP-N-acetylmuramoylalanyl-D-glutamate--2,6-diaminopimelate ligase (EC 6.3.2.13)
LL-diaminopimelate aminotransferase, predicted alternative
Adenylylsulfate reductase beta-subunit (EC 1.8.99.2)
Aspartate ammonia-lyase (EC 4.3.1.1)
UDP-3-O-[3-hydroxymyristoyl] N-acetylglucosamine deacetylase (EC 3.5.1.-)
Fructose-1,6-bisphosphatase, Bacillus type (EC 3.1.3.11)
Na(+) H(+) antiporter subunit A (TC 2.A.63.1.2)
Glucose-6-phosphate 1-dehydrogenase (EC 1.1.1.49)
3-deoxy-manno-octulosonate cytidylyltransferase (EC 2.7.7.38)
Diphosphomevalonate decarboxylase (EC 4.1.1.33)
Respiratory nitrate reductase delta chain (EC 1.7.99.4)
Kynurenine formamidase, bacterial (EC 3.5.1.9)
4-hydroxyphenylacetate 3-monooxygenase (EC 1.14.13.3)
NADH-ubiquinone oxidoreductase chain B (EC 1.6.5.3)
Ubiquinone biosynthesis monooxgenase COQ6 (EC 1.14.13.-)
Glycerol dehydratase small subunit (EC 4.2.1.30)
1-phosphofructokinase (EC 2.7.1.56)
Tetraacyldisaccharide 4'-kinase (EC 2.7.1.130)
Guanosine-5'-triphosphate,3'-diphosphate pyrophosphatase (EC 3.6.1.40)
Erythronate-4-phosphate dehydrogenase (EC 1.1.1.290)
Ribonucleotide reductase of class III (anaerobic), large subunit (EC 1.17.4.2)
Oligo-1,6-glucosidase (EC 3.2.1.10)
Cytochrome O ubiquinol oxidase subunit III (EC 1.10.3.-)
Arginine ABC transporter, permease protein ArtQ
Vitamin B12 ABC transporter, ATPase component BtuD
Sulfate transporter, CysZ-type
Formate hydrogenlyase subunit 3
Cytochrome c oxidase polypeptide Vb, mitochondrial precursor (EC 1.9.3.1)
Xanthosine permease
Substrate-specific component BioY of biotin ECF transporter
Nitrogenase (iron-iron) delta chain (EC 1.18.6.1)
Allantoicase (EC 3.5.3.4)
Glutamine-dependent 2-keto-4-methylthiobutyrate transaminase
catalyses ATP-dependent electrogenic Na+ extrusion without mechanistically coupled H+ or K+ uptake
Cytochrome c oxidase polypeptide VIIc, mitochondrial precursor (EC 1.9.3.1)
Lysine/cadaverine antiporter membrane protein CadB
3-hydroxyisobutyryl-CoA hydrolase (EC 3.1.2.4)
Na+/H+ antiporter NhaC
GDP-L-fucose synthetase (EC 1.1.1.271)
TRAP-type C4-dicarboxylate transport system, periplasmic component
L-threonine 3-dehydrogenase (EC 1.1.1.103)
PTS system, galactitol-specific IIA component (EC 2.7.1.69)
Enoyl-[acyl-carrier-protein] reductase [NADPH] (EC 1.3.1.10)
Cystathionine beta-synthase (EC 4.2.1.22)
Trk system potassium uptake protein TrkG
Oligopeptide transport system permease protein oppB (TC 3.A.1.5.1)
Naphthoate synthase (EC 4.1.3.36)
Acetyl-CoA synthetase (ADP-forming) alpha chain (EC 6.2.1.13)
Phosphomevalonate kinase (EC 2.7.4.2)
Phosphopantothenoylcysteine decarboxylase (EC 4.1.1.36)
Alpha-acetolactate decarboxylase (EC 4.1.1.5)
Multiple sugar ABC transporter, ATP-binding protein
Na(+) H(+) antiporter subunit E (TC 2.A.63.1.2)
Lactaldehyde reductase (EC 1.1.1.77)
Probable pyrimidine nucleoside transport protein associated with pseudouridine catabolism
Galactose-6-phosphate isomerase, LacB subunit (EC 5.3.1.26)
Probable L-ascorbate-6-phosphate lactonase UlaG (EC 3.1.1.-) (L-ascorbate utilization protein G)
D-ribulokinase (EC 2.7.1.47)
Glucose-1-phosphate cytidylyltransferase (EC 2.7.7.33)
Succinylglutamate desuccinylase (EC 3.5.1.96)
FMN reductase (EC 1.5.1.29)
2,4-dihydroxyhept-2-ene-1,7-dioic acid aldolase (EC 4.1.2.-)
Phosphopantetheine adenylyltransferase, type II eukaryotic (EC 2.7.7.3)
Allantoate amidohydrolase (EC 3.5.3.9)
5-methyltetrahydropteroyltriglutamate--homocysteine methyltransferase (EC 2.1.1.14)
Maltose O-acetyltransferase (EC 2.3.1.79)
Dihydroneopterin triphosphate pyrophosphohydolase type 2
Multiple sugar ABC transporter, membrane-spanning permease protein MsmF
Adenylate cyclase
Menaquinone-cytochrome c reductase, cytochrome B subunit
Histidinol-phosphatase [alternative form] (EC 3.1.3.15)
Spermidine Putrescine ABC transporter permease component PotB (TC 3.A.1.11.1)
Membrane alanine aminopeptidase N (EC 3.4.11.2)
Heme ABC type transporter HtsABC, permease protein HtsC
Cytochrome c oxidase subunit CcoP (EC 1.9.3.1)
Propanediol dehydratase large subunit (EC 4.2.1.28)
5-keto-2-deoxy-D-gluconate-6 phosphate aldolase (EC 4.1.2.29)
Phenylalanine-specific permease
Galactose/methyl galactoside ABC transport system, permease protein MglC (TC 3.A.1.2.3)
2-octaprenyl-6-methoxyphenol hydroxylase (EC 1.14.13.-)
Pyruvate:ferredoxin oxidoreductase, porE subunit (EC 1.2.7.1)
Polyferredoxin NapH (periplasmic nitrate reductase)
gamma-aminobutyrate (GABA) permease
Sepiapterin reductase (EC 1.1.1.153)
Malyl-CoA lyase (EC 4.1.3.24)
Acyl carrier protein phosphodiesterase (EC 3.1.4.14)
High-affinity gluconate transporter GntT
Nicotinamide phosphoribosyltransferase (EC 2.4.2.12)
Ethanolamine ammonia-lyase heavy chain (EC 4.3.1.7)
L-fuculokinase (EC 2.7.1.51)
Adenosylcobinamide-phosphate synthase
Sulfate adenylyltransferase, dissimilatory-type (EC 2.7.7.4)
Trans-aconitate 2-methyltransferase (EC 2.1.1.144)
5'-nucleotidase yjjG (EC 3.1.3.5)
Ribokinase (EC 2.7.1.15)
Malate synthase (EC 2.3.3.9)
Asparagine synthetase [glutamine-hydrolyzing] (EC 6.3.5.4)
NADH-ubiquinone oxidoreductase chain E (EC 1.6.5.3)
Methylmalonyl-CoA decarboxylase (EC 4.1.1.41)
Putrescine transport ATP-binding protein PotA (TC 3.A.1.11.1)
HoxN/HupN/NixA family nickel/cobalt transporter
Glucose-1-phosphate adenylyltransferase (EC 2.7.7.27)
Hydroxymethylglutaryl-CoA reductase (EC 1.1.1.34)
Peptidyl prolyl 4-hydroxylase, alpha subunit (EC 1.14.11.2)
Manganese ABC transporter, ATP-binding protein SitB
Menaquinone-specific isochorismate synthase (EC 5.4.4.2)
Acetyl-CoA:acetoacetyl-CoA transferase, beta subunit (EC 2.8.3.8)
O-succinylbenzoic acid--CoA ligase (EC 6.2.1.26)
Ribose 5-phosphate isomerase B (EC 5.3.1.6)
Cobyrinic acid A,C-diamide synthase
Methylene tetrahydromethanopterin dehydrogenase (EC 1.5.99.9)
Sucrose phosphorylase (EC 2.4.1.7)
Cobalt-precorrin-2 C20-methyltransferase (EC 2.1.1.130)
Diaminopimelate decarboxylase (EC 4.1.1.20)
Shikimate/quinate 5-dehydrogenase I beta (EC 1.1.1.282)
L(+)-tartrate dehydratase beta subunit (EC 4.2.1.32)
L-threonine transporter, anaerobically inducible
3-(3-hydroxy-phenyl)propionate hydroxylase (EC 1.14.13.-)
Ferredoxin--NADP(+) reductase, actinobacterial (eukaryote-like) type (EC 1.18.1.2)
Transporter, LysE family
Potassium uptake protein, integral membrane component, KtrD
PTS system, mannose-specific IIC component (EC 2.7.1.69)
Cysteine synthase B (EC 2.5.1.47)
Alpha-arabinosides ABC transport system, permease protein AraN
Spermidine Putrescine ABC transporter permease component potC (TC_3.A.1.11.1)
Dihydroneopterin triphosphate pyrophosphohydolase
Calcium/proton antiporter
Phenylalanine-4-hydroxylase (EC 1.14.16.1)
Saccharopine dehydrogenase [NAD+, L-lysine-forming] (EC 1.5.1.7)
Gamma-glutamyl-aminobutyraldehyde dehydrogenase (EC 1.2.1.-)
Chorismate mutase III (EC 5.4.99.5)
Lipopolysaccharide core biosynthesis protein WaaP (EC 2.7.-.-), heptosyl-I-kinase
4-alpha-glucanotransferase (amylomaltase) (EC 2.4.1.25)
PTS system, glucitol/sorbitol-specific IIB component and second of two IIC components (EC 2.7.1.69)
Phosphoenolpyruvate-dihydroxyacetone phosphotransferase (EC 2.7.1.121), dihydroxyacetone binding subunit DhaK
Ferredoxin-type protein NapG (periplasmic nitrate reductase)
Maltose/maltodextrin transport ATP-binding protein MalK (EC 3.6.3.19)
Manganese ABC transporter, periplasmic-binding protein SitA
Adenylylsulfate reductase alpha-subunit (EC 1.8.99.2)
Pantothenate kinase type II, eukaryotic (EC 2.7.1.33)
Sulfate and thiosulfate binding protein CysP
PTS system, cellobiose-specific IIA component (EC 2.7.1.69)
Cytochrome O ubiquinol oxidase subunit IV (EC 1.10.3.-)
Arginine ABC transporter, ATP-binding protein ArtP
3-phenylpropionate dioxygenase ferredoxin--NAD(+) reductase component (EC 1.18.1.3)
Indoleacetamide hydrolase (EC 3.5.1.-)
6-phosphofructokinase class II (EC 2.7.1.11)
