# Supplementary material for: Grounding annotations in published literature with an emphasis on the functional roles used in metabolic models
Source: 3 Biotech. 2011 Dec 14;2(2):135–40. doi: 10.1007/s13205-011-0039-z (PMC3376863; doi:10.1007/s13205-011-0039-z)
Supplement: Supplementary file 3 — Supplementary material 3 (TXT 14 kb) [file 13205_2011_39_MOESM3_ESM.txt]

Role Name
Shikimate 5-dehydrogenase I alpha (EC 1.1.1.25) # AroDI alpha
PTS system, mannose-specific IIB component (EC 2.7.1.69) / PTS system, fructose-specific IIB component (EC 2.7.1.69)
Glutamine synthetase (EC 6.3.1.2), putative
Adenylate kinase (EC 2.7.4.3)
PTS system, mannose-specific IIC component (EC 2.7.1.69) / PTS system, fructose-specific IIC component (EC 2.7.1.69)
Citrate lyase, subunit 1 (2.3.3.8)
Propanediol dehydratase medium subunit (EC 4.2.1.28) @ Glycerol dehydratase medium subunit (EC 4.2.1.30)
Proline/sodium symporter PutP (TC 2.A.21.2.1) @ Propionate/sodium symporter
Proton/glutamate symport protein @ Proton/aspartate symport protein
Glutamine transport ATP-binding protein GlnQ (TC 3.A.1.3.2)
D-proline reductase, 45 kDa subunit (EC 1.21.4.1) / D-proline reductase, 23 kDa subunit (EC 1.21.4.1)
PTS system, mannitol-specific IIB component (EC 2.7.1.69) / PTS system, mannitol-specific IIC component (EC 2.7.1.69)
NAD synthetase (EC 6.3.1.5) / Glutamine amidotransferase chain of NAD synthetase
Pyruvate decarboxylase (EC 4.1.1.1); Indole-3-pyruvate decarboxylase (EC 4.1.1.74)
Potassium efflux system KefA protein / Small-conductance mechanosensitive channel
Cobalt-precorrin-3b C17-methyltransferase / domain of unknown function
NADH-dependent dyhydrogenase
ATP phosphoribosyltransferase (EC 2.4.2.17)
Proton/glutamate symport protein @ Sodium/glutamate symport protein
Tagatose-6-phosphate kinase GatZ (EC 2.7.1.144)
(MTCY20B11.21c), len: 228, mtrA response regulator, putative transcriptional activator, identical to U01971|MTU01971_1 Mycobacterium tuberculosis H37Rv (225 aa), 100.0% identity in 225 aa overlap), also similar to sp|Q11156|RGX3_MYCTU SENSORY TRANSDUCTION PROTEIN REGX (227 aa,49.8% identity in 221 aa overlap), also similar to MBY13627_3 Mycobacterium bovis BCG senX3, re (227 aa, 50.2% identity in 221 aa overlap). Relatives in M. tuberculosis are MTCY20G9.17, 0; MTCY31.31c, 3.4e-29; MTCY369.02, 5.7e-28
Glycerol-3-phosphate ABC transporter, ATP-binding protein UgpC (TC 3.A.1.1.3)
Glycine betaine ABC transport system, permease protein OpuAB / Glycine betaine ABC transport system, glycine betaine-binding protein OpuAC
PTS system, sucrose-specific IIB component (EC 2.7.1.69) / PTS system, sucrose-specific IIC component (EC 2.7.1.69) / PTS system, sucrose-specific IIA component (EC 2.7.1.69)
Phosphomethylpyrimidine kinase (EC 2.7.4.7) / Thiaminase II (EC 3.5.99.2)
unknown protein
Dihydrofolate synthase (EC 6.3.2.12) / Folylpolyglutamate synthase (EC 6.3.2.17)
2-ketobutyrate formate-lyase (EC 2.3.1.-) / Pyruvate formate-lyase (EC 2.3.1.54)
similar to serine hydroxymethyltransferase [Chlamydomonas reinhardtii] GI:17066746; contains Pfam profile PF00464: serine hydroxymethyltransferase; go_function: glycine hydroxymethyltransferase activity [goid 0004372]; go_process: glycine metabolism [goid 0006544]; go_process: L-serine metabolism [goid 0006563] / glycine hydroxymethyltransferase, putative / serine hydroxymethyltransferase, putative / serine/threonine aldolase, putative
Dihydrodipicolinate synthase (EC 4.2.1.52); N-acetylneuraminate lyase (EC 4.1.3.3)
hypothetical protein; Some similarities with putative membrane protein YbjC of Escherichia coli
Acyl carrier protein
Aspartyl-tRNA(Asn) amidotransferase subunit B (EC 6.3.5.6) @ Glutamyl-tRNA(Gln) amidotransferase subunit B (EC 6.3.5.7)
2'-5' RNA ligase
Cytochrome c oxidase polypeptide II (EC 1.9.3.1)
Acetyl-coenzyme A carboxyl transferase of ACAC1 (EC 6.4.1.2) / Biotin carboxyl carrier protein of ACAC1 / Biotin carboxylase of ACAC1 (EC 6.3.4.14)
Acetylornithine aminotransferase (EC 2.6.1.11) / N-succinyl-L,L-diaminopimelate aminotransferase (EC 2.6.1.17)
Shikimate/quinate 5-dehydrogenase I beta (EC 1.1.1.282) # AroDI beta
Cytochrome c oxidase polypeptide I (EC 1.9.3.1)
Biotin carboxylase of acetyl-CoA carboxylase (EC 6.3.4.14) / Biotin carboxyl carrier protein of acetyl-CoA carboxylase
C-125 initiation factor IF-I, RNA polymerase alpha subunit and ribosomal proteins, partial and complete cds
Aspartyl-tRNA(Asn) amidotransferase subunit A (EC 6.3.5.6) @ Glutamyl-tRNA(Gln) amidotransferase subunit A (EC 6.3.5.7)
Subunit VII of cytochrome c oxidase, which is the terminal member of the mitochondrial inner membrane electron transport chain
Shikimate kinase I (EC 2.7.1.71) # AroE I
Thymidylate synthase thyX (EC 2.1.1.-)
Cobalamin biosynthesis protein BluB @ 5,6-dimethylbenzimidazole synthase, flavin destructase family
Chromate transport protein ChrA
Cysteine desulfurase CsdA-CsdE (EC 2.8.1.7), main protein CsdA
Enoyl-CoA hydratase (EC 4.2.1.17) / 3-hydroxyacyl-CoA dehydrogenase (EC 1.1.1.35) / 3-hydroxybutyryl-CoA epimerase (EC 5.1.2.3)
Methylglyoxal reductase, acetol producing (EC 1.1.1.-) / 2,5-diketo-D-gluconate reductase A (EC 1.1.1.274)
Xylulose-5-phosphate phosphoketolase (EC 4.1.2.9); Fructose-6-phosphate phosphoketolase (EC 4.1.2.22)
Arogenate dehydratase (EC 4.2.1.91) # TyrAa/ACT domain, transit peptide
Acetolactate synthase small subunit (EC 2.2.1.6)
Probable 3-phenylpropionic acid transporter ## PnuD
Nudix-like NDP and NTP phosphohydrolase YmfB
PTS system, Glucosamine-specific IIB component (EC 2.7.1.69) / PTS system, Glucosamine-specific IIC component (EC 2.7.1.69) / PTS system, Glucosamine-specific IIA component (EC 2.7.1.69)
2-keto-3-deoxy-D-arabino-heptulosonate-7-phosphate synthase II (EC 2.5.1.54) # AroA II
Cytochrome c oxidase polypeptide III (EC 1.9.3.1)
Phosphopantetheine adenylyltransferase, type II eukaryotic (EC 2.7.7.3) / Dephospho-CoA kinase (EC 2.7.1.24)
Ribonucleotide reductase of class III (anaerobic), large subunit (EC 1.17.4.2) #NrdD #T4 GC1523
PTS system, mannose-specific IIB component (EC 2.7.1.69) / PTS system, mannose-specific IIC component (EC 2.7.1.69) / PTS system, mannose-specific IIA component (EC 2.7.1.69)
FIG000736: Potassium uptake protein TrkH-like
Aldehyde dehydrogenase A (EC 1.2.1.22) / Glycolaldehyde dehydrogenase (EC 1.2.1.21)
Anaerobic glycerol-3-phosphate dehydrogenase subunit A (EC 1.1.5.3)
Cyanate transport protein CynX
S-(hydroxymethyl)glutathione dehydrogenase (EC 1.1.1.284)
Acetylornithine aminotransferase (EC 2.6.1.11)
Lysine ketoglutarate reductase (EC 1.5.1.8) (LOR) (LKR) / Saccharopine dehydrogenase (EC 1.5.1.9)
Cytochrome c oxidase, subunit IV (EC 1.9.3.1)
Cystine ABC transporter, ATP-binding protein
Cysteine desulfurase (EC 2.8.1.7), SufS subfamily
Cysteine desulfurase (EC 2.8.1.7), IscS subfamily
1,4-dihydroxy-2-naphthoate octaprenyltransferase (EC 2.5.1.74)
Methylglyoxal reductase, acetol producing (EC 1.1.1.-) / 2,5-diketo-D-gluconic acid reductase B (EC 1.1.1.274)
High-affinity leucine-specific transport system, periplasmic binding protein LivK (TC 3.A.1.4.1)
Prephenate and/or arogenate dehydrogenase (unknown specificity) (EC 1.3.1.12)(EC 1.3.1.43) # NAD-specific, C-terminus extension
Arogenate dehydratase (EC 4.2.1.91) # Transit peptide, ACT domain
Pantothenate:Na+ symporter (TC 2.A.21.1.1) / Sodium-dependent multivitamin transporter
Mannose-6-phosphate isomerase (EC 5.3.1.8) / Mannose-1-phosphate guanylyltransferase (GDP) (EC 2.7.7.22)
GDP-L-fucose synthetase (EC 1.1.1.271); Colanic acid biosynthesis protein wcaG
Chorismate mutase I (EC 5.4.99.5) / Prephenate dehydratase (EC 4.2.1.51) # AroHI/PheAIp/ACT domain
Ribosomal large subunit pseudouridine synthase C (EC 4.2.1.70) ## LSU Psi955, Psi2504 and Psi2580
non-syntenic homolog of Saccharomyces cerevisiae YHR211W (FLO5)
L-asparaginase I, cytoplasmic (EC 3.5.1.1)
Glycerol-3-phosphate ABC transporter, permease protein UgpE (TC 3.A.1.1.3)
Cystathionine gamma-synthase (EC 2.5.1.48)
Cysteine desulfurase (EC 2.8.1.7), IscS subfamily # mitochondrial precursor
Phosphopantothenoylcysteine decarboxylase (EC 4.1.1.36) ## component of an obligate heterotrimer complex with Hal3 and/or Vhs3
Inorganic pyrophosphatase (EC 3.6.1.1)
Glutamine transport system permease protein GlnP (TC 3.A.1.3.2)
Glycerol-3-phosphate ABC transporter, permease protein UgpA (TC 3.A.1.1.3)
Acetyl-CoA:acetoacetyl-CoA transferase, alpha subunit (EC 2.8.3.8) / Acetyl-CoA:acetoacetyl-CoA transferase, beta subunit (EC 2.8.3.8) @ Acyl-CoA:acetate CoA transferase # YdiF protein
2-(5-triphosphoribosyl)-3-dephosphocoenzyme-A synthase (EC 2.7.8.25)
D-glycerate 2-kinase (EC 2.7.1.-)
Cyclohexadienyl dehydratase (EC 4.2.1.51)(EC 4.2.1.91) # Periplasmic precursor
Tartrate dehydrogenase (EC 1.1.1.93) / Tartrate decarboxylase (EC 4.1.1.73) / D-malic enzyme (EC 1.1.1.83)
PTS system, mannose-specific IID component (EC 2.7.1.69) / PTS system, fructose-specific IID component (EC 2.7.1.69)
Malonyl CoA-acyl carrier protein transacylase (EC 2.3.1.39); Enoyl-[acyl-carrier-protein] reductase [FMN] (EC 1.3.1.9)
Cysteine desulfurase (EC 2.8.1.7), SufS subfamily; Selenocysteine lyase( EC:4.4.1.16 ) subunit
dna polymerase delta small subunit
Icd-like protein
Serine--pyruvate aminotransferase (EC 2.6.1.51) / L-alanine:glyoxylate aminotransferase (EC 2.6.1.44)
Ribosomal small subunit pseudouridine synthase A (EC 4.2.1.70) ## SSU Psi516
NADH dehydrogenase (EC 1.6.99.3)
Alpha-L-fucosidase (EC 3.2.1.51)
Enoyl-CoA hydratase (EC 4.2.1.17) / Delta(3)-cis-delta(2)-trans-enoyl-CoA isomerase (EC 5.3.3.8) / 3-hydroxyacyl-CoA dehydrogenase (EC 1.1.1.35) / 3-hydroxybutyryl-CoA epimerase (EC 5.1.2.3)
NADH pyrophosphatase (EC 3.6.1.22)
Strain PCC 7120 heterocyst specific glycolipid localization protein HglK
Acetyl-coenzyme A carboxyl transferase of mitochondrial ACAC1 (EC 6.4.1.2) / Biotin carboxyl carrier protein of mitochondrial ACAC1 / Biotin carboxylase of mitochondrial ACAC1 (EC 6.3.4.14)
Allophanate hydrolase (EC 3.5.1.54) / Urea carboxylase (EC 6.3.4.6) # [Biotin carboxylase (EC 6.3.4.14)/Allophanate hydrolase 2 subunit 2 (EC 3.5.1.54)/Allophanate hydrolase 2 subunit 1 (EC 3.5.1.54)/Biotin carboxyl carrier protein]
Glycerol dehydratase reactivation factor large subunit
FIG005121: SAM-dependent methyltransferase (EC 2.1.1.-)
Ribose 5-phosphate isomerase B (EC 5.3.1.6) / Galactose 6-phosphate isomerase
Isochorismate synthase (EC 5.4.4.2) @ Menaquinone-specific isochorismate synthase (EC 5.4.4.2)
Citrate synthase (si) (EC 2.3.3.1)
K(+)-uptake protein KtrB, integral membrane subunit; Potassium uptake protein TrkH
PTS system, sucrose-specific IIB component (EC 2.7.1.69) / PTS system, sucrose-specific IIC component (EC 2.7.1.69)
NA+/H+ antiporter (napA), putative
PTS system, glucose-specific IIC component (EC 2.7.1.69) / PTS system, glucose-specific IIB component (EC 2.7.1.69) / PTS system, glucose-specific IIA component (EC 2.7.1.69)
Cysteine desulfurase (EC 2.8.1.7), NifS subfamily
Acetyl-CoA synthetase (ADP-forming) alpha and beta chains, putative
PTS system, lactose-specific IIB component (EC 2.7.1.69) / PTS system, lactose-specific IIC component (EC 2.7.1.69)
Cysteine synthase (EC 2.5.1.47)
Glutamine synthetase type I (EC 6.3.1.2)
Alcohol dehydrogenase (EC 1.1.1.1); Acetaldehyde dehydrogenase (EC 1.2.1.10)
K(+)-uptake protein KtrA, peripherally bound subunit; Trk system potassium uptake protein TrkA
Glutathionylspermidine synthase (EC 6.3.1.8) / Glutathionylspermidine amidohydrolase (EC 3.5.1.78)
Ferrous iron transport protein B
C-terminal binding protein 2 @ D-3-phosphoglycerate dehydrogenase (EC 1.1.1.95)
1-acyl-sn-glycerol-3-phosphate acyltransferase (EC 2.3.1.51)
DNA polymerase III subunits gamma and tau (EC 2.7.7.7)
Hal3, inhibitor of the protein phosphatase 1 Ppz1p / Phosphopantothenoylcysteine decarboxylase (EC 4.1.1.36) ## component of an obligate heterotrimer complex with Ylk088w
Arsenical pump-driving ATPase (EC 3.6.3.16)
Formate hydrogenlyase complex 3 iron-sulfur protein; Formate hydrogenlyase subunit 6; Ni,Fe-hydrogenase III medium subunit
Glycerol-3-phosphate dehydrogenase (EC 1.1.5.3)
Homoaconitase small subunit (EC 4.2.1.36)
FIG042796: Hypothetical protein
Cob(I)alamin adenosyltransferase PduO (EC 2.5.1.17)
Cob(III)alamin reductase @ Cob(II)alamin reductase
Cytochrome c-type protein TorY
D-proline reductase, 26 kDa subunit (EC 1.21.4.1) @ selenocysteine-containing
Subunit Vb of cytochrome c oxidase, which is the terminal member of the mitochondrial inner membrane electron transport chain; predominantly expressed during anaerobic growth while its isoform Va (Cox5Ap) is expressed during aerobic growth
Pseudouridylate synthase 8 (EC 5.4.99.-) responsible for modification of cytoplasmic tRNAs at position 32 / Pyrimidine deaminase eukaryotic (EC 3.5.4.26)
Cystathionine beta-lyase (EC 4.4.1.8)
Cystathionine beta-lyase (EC 4.4.1.8) (CBL) (Beta-cystathionase) (Cysteine lyase) / Maltose regulon modulator
Quinolinate synthetase (EC 2.5.1.72)
Trypanosoma brucei family hypothetical protein / Trypanosoma brucei family hypothetical protein
Isocitrate lyase (EC 4.1.3.1) / Malate synthase (EC 2.3.3.9)
Carnitine racemase (EC 5.-.-.-) / Carnitinyl-CoA dehydratase (EC 4.2.1.-)
Glutarate-semialdehyde dehydrogenase (EC 1.2.1.20); Succinate-semialdehyde dehydrogenase [NADP+] (EC 1.2.1.16)
1-hydroxy-2-methyl-2-(E)-butenyl 4-diphosphate synthase (EC 1.17.7.1)
Chorismate mutase I (EC 5.4.99.5) / Cyclohexadienyl dehydrogenase (EC 1.3.1.12)(EC 1.3.1.43) # AroHI/TyrAc, NAD-specific
Enoyl-CoA hydratase (EC 4.2.1.17) / 3,2-trans-enoyl-CoA isomerase (EC 5.3.3.8) / 3-hydroxyacyl-CoA dehydrogenase (EC 1.1.1.35)
Formate dehydrogenase N alpha subunit (EC 1.2.1.2) @ selenocysteine-containing
Cysteine desulfurase (EC 2.8.1.7)
Glycine betaine ABC transport system, permease protein OpuAB
Zinc ABC transporter, periplasmic-binding protein ZnuA; Manganese ABC transporter, periplasmic-binding protein SitA
Cystathionine beta-lyase (EC 4.4.1.8) (EC 4.4.1.1)
Nitrite reductase [NAD(P)H] large subunit (EC 1.7.1.4)
PTS system, glucose-specific IIB component (EC 2.7.1.69) / PTS system, glucose-specific IIC component (EC 2.7.1.69)
Phosphopantothenoylcysteine decarboxylase (EC 4.1.1.36) / Phosphopantothenoylcysteine synthetase (EC 6.3.2.5)
Glycerol-3-phosphate dehydrogenase [NAD(P)+] (EC 1.1.1.94)
tRNA pseudouridine synthase A (EC 4.2.1.70) ## tRNA Psi38, Psi39 and Psi40
1-pyrroline-4-hydroxy-2-carboxylate deaminase (EC 3.5.4.22) # predicted
Histidinol-phosphatase (EC 3.1.3.15) / Imidazoleglycerol-phosphate dehydratase (EC 4.2.1.19)
Formate dehydrogenase O alpha subunit (EC 1.2.1.2) @ selenocysteine-containing
Aspartyl-tRNA(Asn) amidotransferase subunit C (EC 6.3.5.6) @ Glutamyl-tRNA(Gln) amidotransferase subunit C (EC 6.3.5.7)
Phospholipase A1 precursor (EC 3.1.1.32, EC 3.1.1.4); Outer membrane phospholipase A
Vhs3, inhibitor of the protein phosphatase 1 Ppz1p / Phosphopantothenoylcysteine decarboxylase (EC 4.1.1.36) ## component of an obligate heterotrimer complex with Ylk088w
Phosphoadenylyl-sulfate reductase [thioredoxin] (EC 1.8.4.8) / Adenylyl-sulfate reductase [thioredoxin] (EC 1.8.4.10)
Chorismate mutase I (EC 5.4.99.5) / 2-keto-3-deoxy-D-arabino-heptulosonate-7-phosphate synthase I beta (EC 2.5.1.54) # AroH/AroAI beta
