# Supplementary material for: Grounding annotations in published literature with an emphasis on the functional roles used in metabolic models
Source: 3 Biotech. 2011 Dec 14;2(2):135–40. doi: 10.1007/s13205-011-0039-z (PMC3376863; doi:10.1007/s13205-011-0039-z)
Supplement: Supplementary file 5 — Supplementary material 5 (TXT 217 kb) [file 13205_2011_39_MOESM5_ESM.txt]

fig|100226.15.peg.1172	Aldehyde dehydrogenase (EC 1.2.1.3) based on FIGfams	Aldehyde dehydrogenase (EC 1.2.1.3)
fig|100226.15.peg.1724	Aldehyde dehydrogenase (EC 1.2.1.3) based on FIGfams	Aldehyde dehydrogenase (EC 1.2.1.3)
fig|100226.15.peg.177	Pyruvate formate-lyase activating enzyme (EC 1.97.1.4) based on unreliable automated assignments	Pyruvate formate-lyase activating enzyme (EC 1.97.1.4)
fig|100226.15.peg.2428	Malonyl CoA-acyl carrier protein transacylase (EC 2.3.1.39)	Malonyl CoA-acyl carrier protein transacylase (EC 2.3.1.39)
fig|100226.15.peg.2969	Cysteine synthase B (EC 2.5.1.47) based on FIGfams	Cysteine synthase B (EC 2.5.1.47)
fig|100226.15.peg.4640	NADH-ubiquinone oxidoreductase chain G (EC 1.6.5.3) based on FIGfams	NADH-ubiquinone oxidoreductase chain G (EC 1.6.5.3)
fig|100226.15.peg.4854	Aldehyde dehydrogenase (EC 1.2.1.3) based on FIGfams	Aldehyde dehydrogenase (EC 1.2.1.3)
fig|100226.15.peg.4992	Aldehyde dehydrogenase (EC 1.2.1.3) based on FIGfams	Aldehyde dehydrogenase (EC 1.2.1.3)
fig|100226.15.peg.5201	Oligopeptide transport system permease protein OppB (TC 3.A.1.5.1)	Oligopeptide transport system permease protein OppB (TC 3.A.1.5.1)
fig|100226.15.peg.6389	Malonyl CoA-acyl carrier protein transacylase (EC 2.3.1.39)	Malonyl CoA-acyl carrier protein transacylase (EC 2.3.1.39)
fig|100226.15.peg.6390	Malonyl CoA-acyl carrier protein transacylase (EC 2.3.1.39)	Malonyl CoA-acyl carrier protein transacylase (EC 2.3.1.39)
fig|100226.15.peg.6391	Malonyl CoA-acyl carrier protein transacylase (EC 2.3.1.39)	Malonyl CoA-acyl carrier protein transacylase (EC 2.3.1.39)
fig|100226.15.peg.6552	Oligopeptide transport system permease protein OppB (TC 3.A.1.5.1)	Oligopeptide transport system permease protein OppB (TC 3.A.1.5.1)
fig|100226.15.peg.6902	Aldehyde dehydrogenase (EC 1.2.1.3)	Aldehyde dehydrogenase (EC 1.2.1.3)
fig|100226.15.peg.7214	Aldehyde dehydrogenase (EC 1.2.1.3)	Aldehyde dehydrogenase (EC 1.2.1.3)
fig|100226.15.peg.7241	Aldehyde dehydrogenase (EC 1.2.1.3)	Aldehyde dehydrogenase (EC 1.2.1.3)
fig|100226.1.peg.1141	Aldehyde dehydrogenase (EC 1.2.1.3)	Aldehyde dehydrogenase (EC 1.2.1.3)
fig|100226.1.peg.2352	Malonyl CoA-acyl carrier protein transacylase (EC 2.3.1.39)	Malonyl CoA-acyl carrier protein transacylase (EC 2.3.1.39)
fig|100226.1.peg.4523	NADH-ubiquinone oxidoreductase chain G (EC 1.6.5.3)	NADH-ubiquinone oxidoreductase chain G (EC 1.6.5.3)
fig|100226.1.peg.4868	Aldehyde dehydrogenase (EC 1.2.1.3)	Aldehyde dehydrogenase (EC 1.2.1.3)
fig|10090.3.peg.12363	Aldehyde dehydrogenase (EC 1.2.1.3)	Aldehyde dehydrogenase (EC 1.2.1.3)
fig|10090.3.peg.13769	Hexokinase (EC 2.7.1.1)	Hexokinase (EC 2.7.1.1)
fig|10090.3.peg.14166	Aldehyde dehydrogenase (EC 1.2.1.3)	Aldehyde dehydrogenase (EC 1.2.1.3)
fig|10090.3.peg.14865	Aldehyde dehydrogenase (EC 1.2.1.3)	Aldehyde dehydrogenase (EC 1.2.1.3)
fig|10090.3.peg.23867	Aldehyde dehydrogenase (EC 1.2.1.3)	Aldehyde dehydrogenase (EC 1.2.1.3)
fig|10090.3.peg.23868	Aldehyde dehydrogenase (EC 1.2.1.3)	Aldehyde dehydrogenase (EC 1.2.1.3)
fig|10090.3.peg.23869	Aldehyde dehydrogenase (EC 1.2.1.3)	Aldehyde dehydrogenase (EC 1.2.1.3)
fig|10090.3.peg.30376	Malonyl CoA-acyl carrier protein transacylase (EC 2.3.1.39)	Malonyl CoA-acyl carrier protein transacylase (EC 2.3.1.39)
fig|10090.3.peg.435	NADH-ubiquinone oxidoreductase chain G (EC 1.6.5.3)	NADH-ubiquinone oxidoreductase chain G (EC 1.6.5.3)
fig|10090.3.peg.4373	Aldehyde dehydrogenase (EC 1.2.1.3)	Aldehyde dehydrogenase (EC 1.2.1.3)
fig|10090.3.peg.4375	Aldehyde dehydrogenase (EC 1.2.1.3)	Aldehyde dehydrogenase (EC 1.2.1.3)
fig|10090.3.peg.4376	Aldehyde dehydrogenase (EC 1.2.1.3)	Aldehyde dehydrogenase (EC 1.2.1.3)
fig|10090.3.peg.4381	Aldehyde dehydrogenase (EC 1.2.1.3)	Aldehyde dehydrogenase (EC 1.2.1.3)
fig|10090.3.peg.4383	Aldehyde dehydrogenase (EC 1.2.1.3)	Aldehyde dehydrogenase (EC 1.2.1.3)
fig|10090.3.peg.4832	Aldehyde dehydrogenase (EC 1.2.1.3)	Aldehyde dehydrogenase (EC 1.2.1.3)
fig|101031.3.peg.1215	Malonyl CoA-acyl carrier protein transacylase (EC 2.3.1.39)	Malonyl CoA-acyl carrier protein transacylase (EC 2.3.1.39)
fig|101031.3.peg.22	Malonyl CoA-acyl carrier protein transacylase (EC 2.3.1.39)	Malonyl CoA-acyl carrier protein transacylase (EC 2.3.1.39)
fig|101031.3.peg.25	Malonyl CoA-acyl carrier protein transacylase (EC 2.3.1.39)	Malonyl CoA-acyl carrier protein transacylase (EC 2.3.1.39)
fig|101031.3.peg.2736	Oligopeptide transport system permease protein OppB (TC 3.A.1.5.1)	Oligopeptide transport system permease protein OppB (TC 3.A.1.5.1)
fig|101031.3.peg.2742	Oligopeptide transport system permease protein OppB (TC 3.A.1.5.1)	Oligopeptide transport system permease protein OppB (TC 3.A.1.5.1)
fig|101031.3.peg.2931	Aldehyde dehydrogenase (EC 1.2.1.3)	Aldehyde dehydrogenase (EC 1.2.1.3)
fig|101031.3.peg.299	Aldehyde dehydrogenase (EC 1.2.1.3)	Aldehyde dehydrogenase (EC 1.2.1.3)
fig|101031.3.peg.3138	Oligopeptide transport system permease protein OppB (TC 3.A.1.5.1)	Oligopeptide transport system permease protein OppB (TC 3.A.1.5.1)
fig|101031.3.peg.359	Oligopeptide transport system permease protein OppB (TC 3.A.1.5.1)	Oligopeptide transport system permease protein OppB (TC 3.A.1.5.1)
fig|101031.3.peg.566	5'-nucleotidase yjjG (EC 3.1.3.5)	5'-nucleotidase YjjG (EC 3.1.3.5)
fig|101031.3.peg.921	Oligopeptide transport system permease protein OppB (TC 3.A.1.5.1)	Oligopeptide transport system permease protein OppB (TC 3.A.1.5.1)
fig|10116.3.peg.1821	Aldehyde dehydrogenase (EC 1.2.1.3)	Aldehyde dehydrogenase (EC 1.2.1.3)
fig|10116.3.peg.23077	Aldehyde dehydrogenase (EC 1.2.1.3)	Aldehyde dehydrogenase (EC 1.2.1.3)
fig|10116.3.peg.30141	NADH-ubiquinone oxidoreductase chain G (EC 1.6.5.3)	NADH-ubiquinone oxidoreductase chain G (EC 1.6.5.3)
fig|10116.3.peg.3411	Aldehyde dehydrogenase (EC 1.2.1.3)	Aldehyde dehydrogenase (EC 1.2.1.3)
fig|10116.3.peg.3414	Aldehyde dehydrogenase (EC 1.2.1.3)	Aldehyde dehydrogenase (EC 1.2.1.3)
fig|101510.15.peg.1222	Malonyl CoA-acyl carrier protein transacylase (EC 2.3.1.39) based on FIGfams	Malonyl CoA-acyl carrier protein transacylase (EC 2.3.1.39)
fig|101510.15.peg.1805	Aldehyde dehydrogenase (EC 1.2.1.3) based on FIGfams	Aldehyde dehydrogenase (EC 1.2.1.3)
fig|101510.15.peg.2216	Glutamine ABC transporter, periplasmic glutamine-binding protein (TC 3.A.1.3.2) based on FIGfams	Glutamine ABC transporter, periplasmic glutamine-binding protein (TC 3.A.1.3.2)
fig|101510.15.peg.2523	Aldehyde dehydrogenase (EC 1.2.1.3) based on FIGfams	Aldehyde dehydrogenase (EC 1.2.1.3)
fig|101510.15.peg.253	Glutamine ABC transporter, periplasmic glutamine-binding protein (TC 3.A.1.3.2) based on FIGfams	Glutamine ABC transporter, periplasmic glutamine-binding protein (TC 3.A.1.3.2)
fig|101510.15.peg.2637	Aldehyde dehydrogenase (EC 1.2.1.3) based on FIGfams	Aldehyde dehydrogenase (EC 1.2.1.3)
fig|101510.15.peg.3378	Aldehyde dehydrogenase (EC 1.2.1.3) based on unreliable automated assignments	Aldehyde dehydrogenase (EC 1.2.1.3)
fig|101510.15.peg.3380	Aldehyde dehydrogenase (EC 1.2.1.3) based on unreliable automated assignments	Aldehyde dehydrogenase (EC 1.2.1.3)
fig|101510.15.peg.3611	Glutamine ABC transporter, periplasmic glutamine-binding protein (TC 3.A.1.3.2) based on FIGfams	Glutamine ABC transporter, periplasmic glutamine-binding protein (TC 3.A.1.3.2)
fig|101510.15.peg.5083	Na+/H+ antiporter based on unreliable automated assignments	Na+/H+ antiporter
fig|101510.15.peg.5291	Aldehyde dehydrogenase (EC 1.2.1.3) based on unreliable automated assignments	Aldehyde dehydrogenase (EC 1.2.1.3)
fig|101510.15.peg.5375	Aldehyde dehydrogenase (EC 1.2.1.3) based on FIGfams	Aldehyde dehydrogenase (EC 1.2.1.3)
fig|101510.15.peg.5708	Glutamine ABC transporter, periplasmic glutamine-binding protein (TC 3.A.1.3.2) / Glutamine transport system permease protein GlnP (TC 3.A.1.3.2)	/ Glutamine transport system permease protein GlnP (TC 3.A.1.3.2)
fig|101510.15.peg.5956	NADH-ubiquinone oxidoreductase chain G (EC 1.6.5.3) based on FIGfams	NADH-ubiquinone oxidoreductase chain G (EC 1.6.5.3)
fig|101510.15.peg.6128	Aldehyde dehydrogenase (EC 1.2.1.3) based on FIGfams	Aldehyde dehydrogenase (EC 1.2.1.3)
fig|101510.15.peg.6664	Malate:quinone oxidoreductase (EC 1.1.99.16) based on FIGfams	Malate:quinone oxidoreductase (EC 1.1.5.4)
fig|101510.15.peg.7131	Aldehyde dehydrogenase (EC 1.2.1.3) based on FIGfams	Aldehyde dehydrogenase (EC 1.2.1.3)
fig|101510.15.peg.7428	Aldehyde dehydrogenase (EC 1.2.1.3) based on FIGfams	Aldehyde dehydrogenase (EC 1.2.1.3)
fig|101510.15.peg.8213	Aldehyde dehydrogenase (EC 1.2.1.3) based on FIGfams	Aldehyde dehydrogenase (EC 1.2.1.3)
fig|101510.16.peg.1226	Malonyl CoA-acyl carrier protein transacylase (EC 2.3.1.39) based on FIGfams	Malonyl CoA-acyl carrier protein transacylase (EC 2.3.1.39)
fig|101510.16.peg.1458	Cysteine synthase B (EC 2.5.1.47)	Cysteine synthase B (EC 2.5.1.47)
fig|101510.16.peg.1588	Na+/H+ antiporter	Na+/H+ antiporter
fig|101510.16.peg.1788	Aldehyde dehydrogenase (EC 1.2.1.3)	Aldehyde dehydrogenase (EC 1.2.1.3)
fig|101510.16.peg.1809	Aldehyde dehydrogenase (EC 1.2.1.3) based on FIGfams	Aldehyde dehydrogenase (EC 1.2.1.3)
fig|101510.16.peg.2015	Aldehyde dehydrogenase (EC 1.2.1.3)	Aldehyde dehydrogenase (EC 1.2.1.3)
fig|101510.16.peg.2050	Cysteine synthase B (EC 2.5.1.47)	Cysteine synthase B (EC 2.5.1.47)
fig|101510.16.peg.2221	Glutamine ABC transporter, periplasmic glutamine-binding protein (TC 3.A.1.3.2) based on FIGfams	Glutamine ABC transporter, periplasmic glutamine-binding protein (TC 3.A.1.3.2)
fig|101510.16.peg.2528	Aldehyde dehydrogenase (EC 1.2.1.3) based on FIGfams	Aldehyde dehydrogenase (EC 1.2.1.3)
fig|101510.16.peg.256	Glutamine ABC transporter, periplasmic glutamine-binding protein (TC 3.A.1.3.2) based on FIGfams	Glutamine ABC transporter, periplasmic glutamine-binding protein (TC 3.A.1.3.2)
fig|101510.16.peg.2643	Aldehyde dehydrogenase (EC 1.2.1.3) based on FIGfams	Aldehyde dehydrogenase (EC 1.2.1.3)
fig|101510.16.peg.2679	Aldehyde dehydrogenase (EC 1.2.1.3)	Aldehyde dehydrogenase (EC 1.2.1.3)
fig|101510.16.peg.2691	Aldehyde dehydrogenase (EC 1.2.1.3)	Aldehyde dehydrogenase (EC 1.2.1.3)
fig|101510.16.peg.2864	Aldehyde dehydrogenase (EC 1.2.1.3)	Aldehyde dehydrogenase (EC 1.2.1.3)
fig|101510.16.peg.3096	Aldehyde dehydrogenase (EC 1.2.1.3)	Aldehyde dehydrogenase (EC 1.2.1.3)
fig|101510.16.peg.3112	Aldehyde dehydrogenase (EC 1.2.1.3)	Aldehyde dehydrogenase (EC 1.2.1.3)
fig|101510.16.peg.3135	Aldehyde dehydrogenase (EC 1.2.1.3)	Aldehyde dehydrogenase (EC 1.2.1.3)
fig|101510.16.peg.3309	Aldehyde dehydrogenase (EC 1.2.1.3)	Aldehyde dehydrogenase (EC 1.2.1.3)
fig|101510.16.peg.337	Aldehyde dehydrogenase (EC 1.2.1.3)	Aldehyde dehydrogenase (EC 1.2.1.3)
fig|101510.16.peg.3386	Aldehyde dehydrogenase (EC 1.2.1.3) based on unreliable automated assignments	Aldehyde dehydrogenase (EC 1.2.1.3)
fig|101510.16.peg.3388	Aldehyde dehydrogenase (EC 1.2.1.3) based on unreliable automated assignments	Aldehyde dehydrogenase (EC 1.2.1.3)
fig|101510.16.peg.3619	Glutamine ABC transporter, periplasmic glutamine-binding protein (TC 3.A.1.3.2) based on FIGfams	Glutamine ABC transporter, periplasmic glutamine-binding protein (TC 3.A.1.3.2)
fig|101510.16.peg.3792	Na+/H+ antiporter	Na+/H+ antiporter
fig|101510.16.peg.3842	Glutamine ABC transporter, periplasmic glutamine-binding protein (TC 3.A.1.3.2)	Glutamine ABC transporter, periplasmic glutamine-binding protein (TC 3.A.1.3.2)
fig|101510.16.peg.3969	Aldehyde dehydrogenase (EC 1.2.1.3)	Aldehyde dehydrogenase (EC 1.2.1.3)
fig|101510.16.peg.4000	Aldehyde dehydrogenase (EC 1.2.1.3)	Aldehyde dehydrogenase (EC 1.2.1.3)
fig|101510.16.peg.402	Aldehyde dehydrogenase (EC 1.2.1.3)	Aldehyde dehydrogenase (EC 1.2.1.3)
fig|101510.16.peg.412	Aldehyde dehydrogenase (EC 1.2.1.3)	Aldehyde dehydrogenase (EC 1.2.1.3)
fig|101510.16.peg.423	Aldehyde dehydrogenase (EC 1.2.1.3)	Aldehyde dehydrogenase (EC 1.2.1.3)
fig|101510.16.peg.4258	Malonyl CoA-acyl carrier protein transacylase (EC 2.3.1.39)	Malonyl CoA-acyl carrier protein transacylase (EC 2.3.1.39)
fig|101510.16.peg.4706	Aldehyde dehydrogenase (EC 1.2.1.3) based on unreliable automated assignments	Aldehyde dehydrogenase (EC 1.2.1.3)
fig|101510.16.peg.5089	Na+/H+ antiporter based on unreliable automated assignments	Na+/H+ antiporter
fig|101510.16.peg.5234	Aldehyde dehydrogenase (EC 1.2.1.3)	Aldehyde dehydrogenase (EC 1.2.1.3)
fig|101510.16.peg.5297	Aldehyde dehydrogenase (EC 1.2.1.3) based on unreliable automated assignments	Aldehyde dehydrogenase (EC 1.2.1.3)
fig|101510.16.peg.5381	Aldehyde dehydrogenase (EC 1.2.1.3) based on FIGfams	Aldehyde dehydrogenase (EC 1.2.1.3)
fig|101510.16.peg.5399	Oligopeptide transport system permease protein OppB (TC 3.A.1.5.1)	Oligopeptide transport system permease protein OppB (TC 3.A.1.5.1)
fig|101510.16.peg.5713	Glutamine ABC transporter, periplasmic glutamine-binding protein (TC 3.A.1.3.2) / Glutamine transport system permease protein GlnP (TC 3.A.1.3.2)	/ Glutamine transport system permease protein GlnP (TC 3.A.1.3.2)
fig|101510.16.peg.5758	Aldehyde dehydrogenase (EC 1.2.1.3)	Aldehyde dehydrogenase (EC 1.2.1.3)
fig|101510.16.peg.5961	NADH-ubiquinone oxidoreductase chain G (EC 1.6.5.3) based on FIGfams	NADH-ubiquinone oxidoreductase chain G (EC 1.6.5.3)
fig|101510.16.peg.6132	Aldehyde dehydrogenase (EC 1.2.1.3) based on FIGfams	Aldehyde dehydrogenase (EC 1.2.1.3)
fig|101510.16.peg.6160	Aldehyde dehydrogenase (EC 1.2.1.3) based on unreliable automated assignments	Aldehyde dehydrogenase (EC 1.2.1.3)
fig|101510.16.peg.6668	Malate:quinone oxidoreductase (EC 1.1.99.16) based on FIGfams	Malate:quinone oxidoreductase (EC 1.1.5.4)
fig|101510.16.peg.6736	Aldehyde dehydrogenase (EC 1.2.1.3)	Aldehyde dehydrogenase (EC 1.2.1.3)
fig|101510.16.peg.7137	Aldehyde dehydrogenase (EC 1.2.1.3) based on FIGfams	Aldehyde dehydrogenase (EC 1.2.1.3)
fig|101510.16.peg.7365	Aldehyde dehydrogenase (EC 1.2.1.3)	Aldehyde dehydrogenase (EC 1.2.1.3)
fig|101510.16.peg.7431	Aldehyde dehydrogenase (EC 1.2.1.3) based on FIGfams	Aldehyde dehydrogenase (EC 1.2.1.3)
fig|101510.16.peg.7555	Aldehyde dehydrogenase (EC 1.2.1.3)	Aldehyde dehydrogenase (EC 1.2.1.3)
fig|101510.16.peg.8217	Aldehyde dehydrogenase (EC 1.2.1.3) based on FIGfams	Aldehyde dehydrogenase (EC 1.2.1.3)
fig|101510.16.peg.8696	Aldehyde dehydrogenase (EC 1.2.1.3)	Aldehyde dehydrogenase (EC 1.2.1.3)
fig|101510.16.peg.8812	Cysteine synthase B (EC 2.5.1.47)	Cysteine synthase B (EC 2.5.1.47)
fig|101510.16.peg.8996	Aldehyde dehydrogenase (EC 1.2.1.3)	Aldehyde dehydrogenase (EC 1.2.1.3)
fig|10228.3.peg.6009	none	Na+/H+ antiporter
fig|102897.3.peg.103	Aldehyde dehydrogenase (EC 1.2.1.3)	Aldehyde dehydrogenase (EC 1.2.1.3)
fig|102897.3.peg.1199	NADH-ubiquinone oxidoreductase chain G (EC 1.6.5.3) based on FIGfams	NADH-ubiquinone oxidoreductase chain G (EC 1.6.5.3)
fig|102897.3.peg.1305	Aldehyde dehydrogenase (EC 1.2.1.3)	Aldehyde dehydrogenase (EC 1.2.1.3)
fig|102897.3.peg.164	Aldehyde dehydrogenase (EC 1.2.1.3)	Aldehyde dehydrogenase (EC 1.2.1.3)
fig|102897.3.peg.1656	Aldehyde dehydrogenase (EC 1.2.1.3)	Aldehyde dehydrogenase (EC 1.2.1.3)
fig|102897.3.peg.174	Aldehyde dehydrogenase (EC 1.2.1.3)	Aldehyde dehydrogenase (EC 1.2.1.3)
fig|102897.3.peg.2327	Aldehyde dehydrogenase (EC 1.2.1.3) based on unreliable automated assignments	Aldehyde dehydrogenase (EC 1.2.1.3)
fig|102897.3.peg.2664	Aldehyde dehydrogenase (EC 1.2.1.3)	Aldehyde dehydrogenase (EC 1.2.1.3)
fig|102897.3.peg.2694	Aldehyde dehydrogenase (EC 1.2.1.3)	Aldehyde dehydrogenase (EC 1.2.1.3)
fig|102897.3.peg.2797	Aldehyde dehydrogenase (EC 1.2.1.3)	Aldehyde dehydrogenase (EC 1.2.1.3)
fig|102897.3.peg.2817	Malonyl CoA-acyl carrier protein transacylase (EC 2.3.1.39)	Malonyl CoA-acyl carrier protein transacylase (EC 2.3.1.39)
fig|102897.3.peg.2948	Aldehyde dehydrogenase (EC 1.2.1.3)	Aldehyde dehydrogenase (EC 1.2.1.3)
fig|102897.3.peg.2950	Aldehyde dehydrogenase (EC 1.2.1.3)	Aldehyde dehydrogenase (EC 1.2.1.3)
fig|102897.3.peg.3178	Aldehyde dehydrogenase (EC 1.2.1.3)	Aldehyde dehydrogenase (EC 1.2.1.3)
fig|102897.3.peg.3419	Oligopeptide transport system permease protein OppB (TC 3.A.1.5.1)	Oligopeptide transport system permease protein OppB (TC 3.A.1.5.1)
fig|102897.3.peg.3752	Aldehyde dehydrogenase (EC 1.2.1.3)	Aldehyde dehydrogenase (EC 1.2.1.3)
fig|102897.3.peg.388	Aldehyde dehydrogenase (EC 1.2.1.3)	Aldehyde dehydrogenase (EC 1.2.1.3)
fig|102897.3.peg.3940	Aldehyde dehydrogenase (EC 1.2.1.3) based on unreliable automated assignments	Aldehyde dehydrogenase (EC 1.2.1.3)
fig|102897.3.peg.400	Aldehyde dehydrogenase (EC 1.2.1.3)	Aldehyde dehydrogenase (EC 1.2.1.3)
fig|102897.3.peg.4013	Malonyl CoA-acyl carrier protein transacylase (EC 2.3.1.39)	Malonyl CoA-acyl carrier protein transacylase (EC 2.3.1.39)
fig|102897.3.peg.4075	Aldehyde dehydrogenase (EC 1.2.1.3)	Aldehyde dehydrogenase (EC 1.2.1.3)
fig|102897.3.peg.426	Aldehyde dehydrogenase (EC 1.2.1.3)	Aldehyde dehydrogenase (EC 1.2.1.3)
fig|102897.3.peg.4307	Malonyl CoA-acyl carrier protein transacylase (EC 2.3.1.39)	Malonyl CoA-acyl carrier protein transacylase (EC 2.3.1.39)
fig|102897.3.peg.4479	Aldehyde dehydrogenase (EC 1.2.1.3)	Aldehyde dehydrogenase (EC 1.2.1.3)
fig|102897.3.peg.4596	Aldehyde dehydrogenase (EC 1.2.1.3) based on FIGfams	Aldehyde dehydrogenase (EC 1.2.1.3)
fig|102897.3.peg.4812	Aldehyde dehydrogenase (EC 1.2.1.3)	Aldehyde dehydrogenase (EC 1.2.1.3)
fig|102897.3.peg.5112	Cysteine synthase B (EC 2.5.1.47) based on FIGfams	Cysteine synthase B (EC 2.5.1.47)
fig|102897.3.peg.5444	Malonyl CoA-acyl carrier protein transacylase (EC 2.3.1.39) based on unreliable automated assignments	Malonyl CoA-acyl carrier protein transacylase (EC 2.3.1.39)
fig|102897.3.peg.5620	Aldehyde dehydrogenase (EC 1.2.1.3)	Aldehyde dehydrogenase (EC 1.2.1.3)
fig|102897.3.peg.5784	Aldehyde dehydrogenase (EC 1.2.1.3)	Aldehyde dehydrogenase (EC 1.2.1.3)
fig|102897.3.peg.5844	Malonyl CoA-acyl carrier protein transacylase (EC 2.3.1.39)	Malonyl CoA-acyl carrier protein transacylase (EC 2.3.1.39)
fig|102897.3.peg.5845	Malonyl CoA-acyl carrier protein transacylase (EC 2.3.1.39)	Malonyl CoA-acyl carrier protein transacylase (EC 2.3.1.39)
fig|102897.3.peg.5879	Aldehyde dehydrogenase (EC 1.2.1.3)	Aldehyde dehydrogenase (EC 1.2.1.3)
fig|102897.3.peg.652	Aldehyde dehydrogenase (EC 1.2.1.3)	Aldehyde dehydrogenase (EC 1.2.1.3)
fig|102897.3.peg.699	Na+/H+ antiporter based on unreliable automated assignments	Na+/H+ antiporter
fig|102897.3.peg.7033	Aldehyde dehydrogenase (EC 1.2.1.3)	Aldehyde dehydrogenase (EC 1.2.1.3)
fig|102897.3.peg.7086	Malonyl CoA-acyl carrier protein transacylase (EC 2.3.1.39)	Malonyl CoA-acyl carrier protein transacylase (EC 2.3.1.39)
fig|102897.3.peg.7256	Malonyl CoA-acyl carrier protein transacylase (EC 2.3.1.39)	Malonyl CoA-acyl carrier protein transacylase (EC 2.3.1.39)
fig|102897.3.peg.7330	Aldehyde dehydrogenase (EC 1.2.1.3)	Aldehyde dehydrogenase (EC 1.2.1.3)
fig|102897.3.peg.795	Aldehyde dehydrogenase (EC 1.2.1.3)	Aldehyde dehydrogenase (EC 1.2.1.3)
fig|103690.10.peg.1050	Na+/H+ antiporter based on FIGfams	Na+/H+ antiporter
fig|103690.10.peg.1766	Na+/H+ antiporter	Na+/H+ antiporter
fig|103690.10.peg.2149	Malonyl CoA-acyl carrier protein transacylase (EC 2.3.1.39) based on FIGfams	Malonyl CoA-acyl carrier protein transacylase (EC 2.3.1.39)
fig|103690.10.peg.2150	Malonyl CoA-acyl carrier protein transacylase (EC 2.3.1.39) based on FIGfams	Malonyl CoA-acyl carrier protein transacylase (EC 2.3.1.39)
fig|103690.10.peg.2649	Na+/H+ antiporter based on FIGfams	Na+/H+ antiporter
fig|103690.10.peg.3215	Malonyl CoA-acyl carrier protein transacylase (EC 2.3.1.39)	Malonyl CoA-acyl carrier protein transacylase (EC 2.3.1.39)
fig|103690.10.peg.3259	Malonyl CoA-acyl carrier protein transacylase (EC 2.3.1.39)	Malonyl CoA-acyl carrier protein transacylase (EC 2.3.1.39)
fig|103690.10.peg.3260	Malonyl CoA-acyl carrier protein transacylase (EC 2.3.1.39)	Malonyl CoA-acyl carrier protein transacylase (EC 2.3.1.39)
fig|103690.10.peg.3826	Glutamine ABC transporter, periplasmic glutamine-binding protein (TC 3.A.1.3.2) / Glutamine transport system permease protein GlnP (TC 3.A.1.3.2)	/ Glutamine transport system permease protein GlnP (TC 3.A.1.3.2)
fig|103690.10.peg.4237	Na+/H+ antiporter based on FIGfams	Na+/H+ antiporter
fig|103690.10.peg.4354	Aldehyde dehydrogenase (EC 1.2.1.3) based on FIGfams	Aldehyde dehydrogenase (EC 1.2.1.3)
fig|103690.10.peg.5158	Cysteine synthase B (EC 2.5.1.47)	Cysteine synthase B (EC 2.5.1.47)
fig|103690.10.peg.5376	Na+/H+ antiporter based on FIGfams	Na+/H+ antiporter
fig|103690.10.peg.597	Malonyl CoA-acyl carrier protein transacylase (EC 2.3.1.39) based on FIGfams	Malonyl CoA-acyl carrier protein transacylase (EC 2.3.1.39)
fig|103690.1.peg.1955	Malonyl CoA-acyl carrier protein transacylase (EC 2.3.1.39)	Malonyl CoA-acyl carrier protein transacylase (EC 2.3.1.39)
fig|103690.1.peg.1956	Malonyl CoA-acyl carrier protein transacylase (EC 2.3.1.39)	Malonyl CoA-acyl carrier protein transacylase (EC 2.3.1.39)
fig|103690.1.peg.2420	Na+/H+ antiporter	Na+/H+ antiporter
fig|103690.1.peg.3494	Glutamine ABC transporter, periplasmic glutamine-binding protein (TC 3.A.1.3.2) / Glutamine transport system permease protein GlnP (TC 3.A.1.3.2)	/ Glutamine transport system permease protein GlnP (TC 3.A.1.3.2)
fig|103690.1.peg.3979	Aldehyde dehydrogenase (EC 1.2.1.3)	Aldehyde dehydrogenase (EC 1.2.1.3)
fig|103690.1.peg.551	Malonyl CoA-acyl carrier protein transacylase (EC 2.3.1.39)	Malonyl CoA-acyl carrier protein transacylase (EC 2.3.1.39)
fig|103690.1.peg.967	Na+/H+ antiporter	Na+/H+ antiporter
fig|105559.4.peg.1032	Na+/H+ antiporter based on FIGfams	Na+/H+ antiporter
fig|105559.4.peg.1369	Aldehyde dehydrogenase (EC 1.2.1.3) based on FIGfams	Aldehyde dehydrogenase (EC 1.2.1.3)
fig|105559.4.peg.1571	Aldehyde dehydrogenase (EC 1.2.1.3) based on FIGfams	Aldehyde dehydrogenase (EC 1.2.1.3)
fig|105559.4.peg.1587	Malonyl CoA-acyl carrier protein transacylase (EC 2.3.1.39) based on FIGfams	Malonyl CoA-acyl carrier protein transacylase (EC 2.3.1.39)
fig|105559.4.peg.2067	NADH-ubiquinone oxidoreductase chain G (EC 1.6.5.3) based on FIGfams	NADH-ubiquinone oxidoreductase chain G (EC 1.6.5.3)
fig|105559.4.peg.2245	Na+/H+ antiporter based on FIGfams	Na+/H+ antiporter
fig|105559.4.peg.3231	Aldehyde dehydrogenase (EC 1.2.1.3) based on FIGfams	Aldehyde dehydrogenase (EC 1.2.1.3)
fig|105559.4.peg.345	Oligopeptide transport system permease protein OppB (TC 3.A.1.5.1) based on FIGfams	Oligopeptide transport system permease protein OppB (TC 3.A.1.5.1)
fig|105559.4.peg.559	Aldehyde dehydrogenase (EC 1.2.1.3) based on FIGfams	Aldehyde dehydrogenase (EC 1.2.1.3)
fig|105559.4.peg.611	NADH-ubiquinone oxidoreductase chain G (EC 1.6.5.3) based on FIGfams	NADH-ubiquinone oxidoreductase chain G (EC 1.6.5.3)
fig|105559.4.peg.868	Oligopeptide transport system permease protein OppB (TC 3.A.1.5.1) based on FIGfams	Oligopeptide transport system permease protein OppB (TC 3.A.1.5.1)
fig|106370.11.peg.1099	Malonyl CoA-acyl carrier protein transacylase (EC 2.3.1.39) based on unreliable automated assignments	Malonyl CoA-acyl carrier protein transacylase (EC 2.3.1.39)
fig|106370.11.peg.1100	Malonyl CoA-acyl carrier protein transacylase (EC 2.3.1.39) based on unreliable automated assignments	Malonyl CoA-acyl carrier protein transacylase (EC 2.3.1.39)
fig|106370.11.peg.2093	Oligopeptide transport system permease protein OppB (TC 3.A.1.5.1)	Oligopeptide transport system permease protein OppB (TC 3.A.1.5.1)
fig|106370.11.peg.2395	Glutamine ABC transporter, periplasmic glutamine-binding protein (TC 3.A.1.3.2) based on FIGfams	Glutamine ABC transporter, periplasmic glutamine-binding protein (TC 3.A.1.3.2)
fig|106370.11.peg.2731	Oligopeptide transport system permease protein OppB (TC 3.A.1.5.1)	Oligopeptide transport system permease protein OppB (TC 3.A.1.5.1)
fig|106370.11.peg.2776	Glutamine ABC transporter, periplasmic glutamine-binding protein (TC 3.A.1.3.2) based on unreliable automated assignments	Glutamine ABC transporter, periplasmic glutamine-binding protein (TC 3.A.1.3.2)
fig|106370.11.peg.2907	Aldehyde dehydrogenase (EC 1.2.1.3) based on FIGfams	Aldehyde dehydrogenase (EC 1.2.1.3)
fig|106370.11.peg.3439	Malonyl CoA-acyl carrier protein transacylase (EC 2.3.1.39) based on FIGfams	Malonyl CoA-acyl carrier protein transacylase (EC 2.3.1.39)
fig|106370.11.peg.533	NADH-ubiquinone oxidoreductase chain G (EC 1.6.5.3) based on FIGfams	NADH-ubiquinone oxidoreductase chain G (EC 1.6.5.3)
fig|106370.16.peg.1083	Malonyl CoA-acyl carrier protein transacylase (EC 2.3.1.39)	Malonyl CoA-acyl carrier protein transacylase (EC 2.3.1.39)
fig|106370.16.peg.1210	Malonyl CoA-acyl carrier protein transacylase (EC 2.3.1.39)	Malonyl CoA-acyl carrier protein transacylase (EC 2.3.1.39)
fig|106370.16.peg.1211	Malonyl CoA-acyl carrier protein transacylase (EC 2.3.1.39)	Malonyl CoA-acyl carrier protein transacylase (EC 2.3.1.39)
fig|106370.16.peg.2293	Oligopeptide transport system permease protein OppB (TC 3.A.1.5.1)	Oligopeptide transport system permease protein OppB (TC 3.A.1.5.1)
fig|106370.16.peg.2628	Glutamine ABC transporter, periplasmic glutamine-binding protein (TC 3.A.1.3.2)	Glutamine ABC transporter, periplasmic glutamine-binding protein (TC 3.A.1.3.2)
fig|106370.16.peg.3007	Oligopeptide transport system permease protein OppB (TC 3.A.1.5.1)	Oligopeptide transport system permease protein OppB (TC 3.A.1.5.1)
fig|106370.16.peg.3054	Glutamine ABC transporter, periplasmic glutamine-binding protein (TC 3.A.1.3.2)	Glutamine ABC transporter, periplasmic glutamine-binding protein (TC 3.A.1.3.2)
fig|106370.16.peg.3196	Aldehyde dehydrogenase (EC 1.2.1.3) based on FIGfams	Aldehyde dehydrogenase (EC 1.2.1.3)
fig|106370.16.peg.3235	Malonyl CoA-acyl carrier protein transacylase (EC 2.3.1.39)	Malonyl CoA-acyl carrier protein transacylase (EC 2.3.1.39)
fig|106370.16.peg.3770	Cysteine synthase B (EC 2.5.1.47)	Cysteine synthase B (EC 2.5.1.47)
fig|106370.16.peg.3796	Malonyl CoA-acyl carrier protein transacylase (EC 2.3.1.39)	Malonyl CoA-acyl carrier protein transacylase (EC 2.3.1.39)
fig|106370.16.peg.597	NADH-ubiquinone oxidoreductase chain G (EC 1.6.5.3) based on FIGfams	NADH-ubiquinone oxidoreductase chain G (EC 1.6.5.3)
fig|106370.16.peg.951	Cysteine synthase B (EC 2.5.1.47) based on FIGfams	Cysteine synthase B (EC 2.5.1.47)
fig|107806.10.peg.169	NADH-ubiquinone oxidoreductase chain G (EC 1.6.5.3) based on FIGfams	NADH-ubiquinone oxidoreductase chain G (EC 1.6.5.3)
fig|107806.10.peg.362	Malonyl CoA-acyl carrier protein transacylase (EC 2.3.1.39) based on FIGfams	Malonyl CoA-acyl carrier protein transacylase (EC 2.3.1.39)
fig|107806.10.peg.363	Malonyl CoA-acyl carrier protein transacylase (EC 2.3.1.39)	Malonyl CoA-acyl carrier protein transacylase (EC 2.3.1.39)
fig|107806.1.peg.159	NADH-ubiquinone oxidoreductase chain G (EC 1.6.5.3)	NADH-ubiquinone oxidoreductase chain G (EC 1.6.5.3)
fig|107806.1.peg.584	Malonyl CoA-acyl carrier protein transacylase (EC 2.3.1.39)	Malonyl CoA-acyl carrier protein transacylase (EC 2.3.1.39)
fig|107806.1.peg.585	Malonyl CoA-acyl carrier protein transacylase (EC 2.3.1.39)	Malonyl CoA-acyl carrier protein transacylase (EC 2.3.1.39)
fig|1085.1.peg.1337	Malonyl CoA-acyl carrier protein transacylase (EC 2.3.1.39)	Malonyl CoA-acyl carrier protein transacylase (EC 2.3.1.39)
fig|1085.1.peg.1449	Aldehyde dehydrogenase (EC 1.2.1.3)	Aldehyde dehydrogenase (EC 1.2.1.3)
fig|1085.1.peg.1749	Oligopeptide transport system permease protein OppB (TC 3.A.1.5.1)	Oligopeptide transport system permease protein OppB (TC 3.A.1.5.1)
fig|1085.1.peg.2806	NADH-ubiquinone oxidoreductase chain G (EC 1.6.5.3)	NADH-ubiquinone oxidoreductase chain G (EC 1.6.5.3)
fig|1085.1.peg.3441	Aldehyde dehydrogenase (EC 1.2.1.3)	Aldehyde dehydrogenase (EC 1.2.1.3)
fig|1085.1.peg.3456	Pyruvate formate-lyase activating enzyme (EC 1.97.1.4)	Pyruvate formate-lyase activating enzyme (EC 1.97.1.4)
fig|1085.1.peg.639	Pyruvate formate-lyase activating enzyme (EC 1.97.1.4)	Pyruvate formate-lyase activating enzyme (EC 1.97.1.4)
fig|110662.3.peg.1662	Aldehyde dehydrogenase (EC 1.2.1.3)	Aldehyde dehydrogenase (EC 1.2.1.3)
fig|110662.3.peg.2242	Na+/H+ antiporter	Na+/H+ antiporter
fig|110662.3.peg.54	Malate:quinone oxidoreductase (EC 1.1.99.16)	Malate:quinone oxidoreductase (EC 1.1.5.4)
fig|110662.3.peg.981	Malonyl CoA-acyl carrier protein transacylase (EC 2.3.1.39)	Malonyl CoA-acyl carrier protein transacylase (EC 2.3.1.39)
fig|110662.5.peg.1746	Na+/H+ antiporter based on FIGfams	Na+/H+ antiporter
fig|110662.5.peg.2552	Malonyl CoA-acyl carrier protein transacylase (EC 2.3.1.39) based on FIGfams	Malonyl CoA-acyl carrier protein transacylase (EC 2.3.1.39)
fig|110662.5.peg.507	Aldehyde dehydrogenase (EC 1.2.1.3) based on FIGfams	Aldehyde dehydrogenase (EC 1.2.1.3)
fig|110662.5.peg.826	Malate:quinone oxidoreductase (EC 1.1.99.16) based on FIGfams	Malate:quinone oxidoreductase (EC 1.1.5.4)
fig|1140.3.peg.1086	Na+/H+ antiporter	Na+/H+ antiporter
fig|1140.3.peg.1182	Na+/H+ antiporter	Na+/H+ antiporter
fig|1140.3.peg.1193	Oligopeptide transport system permease protein OppB (TC 3.A.1.5.1)	Oligopeptide transport system permease protein OppB (TC 3.A.1.5.1)
fig|1140.3.peg.1332	Glutamine ABC transporter, periplasmic glutamine-binding protein (TC 3.A.1.3.2)	Glutamine ABC transporter, periplasmic glutamine-binding protein (TC 3.A.1.3.2)
fig|1140.3.peg.1491	Cysteine synthase B (EC 2.5.1.47)	Cysteine synthase B (EC 2.5.1.47)
fig|1140.3.peg.1590	Malonyl CoA-acyl carrier protein transacylase (EC 2.3.1.39)	Malonyl CoA-acyl carrier protein transacylase (EC 2.3.1.39)
fig|1140.3.peg.2312	Na+/H+ antiporter	Na+/H+ antiporter
fig|1140.3.peg.2372	Adenine phosphoribosyltransferase (EC 2.4.2.7) / Oligopeptide transport system permease protein OppB (TC 3.A.1.5.1)	Adenine phosphoribosyltransferase (EC 2.4.2.7) /
fig|1140.3.peg.291	Na+/H+ antiporter	Na+/H+ antiporter
fig|1140.3.peg.600	Aldehyde dehydrogenase (EC 1.2.1.3)	Aldehyde dehydrogenase (EC 1.2.1.3)
fig|1140.7.peg.140	Glutamine ABC transporter, periplasmic glutamine-binding protein (TC 3.A.1.3.2) based on FIGfams	Glutamine ABC transporter, periplasmic glutamine-binding protein (TC 3.A.1.3.2)
fig|1140.7.peg.1453	Na+/H+ antiporter based on FIGfams	Na+/H+ antiporter
fig|1140.7.peg.1465	Glutamine ABC transporter, periplasmic glutamine-binding protein (TC 3.A.1.3.2) based on FIGfams	Glutamine ABC transporter, periplasmic glutamine-binding protein (TC 3.A.1.3.2)
fig|1140.7.peg.1661	Malonyl CoA-acyl carrier protein transacylase (EC 2.3.1.39) based on FIGfams	Malonyl CoA-acyl carrier protein transacylase (EC 2.3.1.39)
fig|1140.7.peg.244	Cysteine synthase B (EC 2.5.1.47)	Cysteine synthase B (EC 2.5.1.47)
fig|1140.7.peg.2687	Na+/H+ antiporter	Na+/H+ antiporter
fig|1140.7.peg.2751	Oligopeptide transport system permease protein OppB (TC 3.A.1.5.1)	Oligopeptide transport system permease protein OppB (TC 3.A.1.5.1)
fig|1140.7.peg.387	Na+/H+ antiporter based on FIGfams	Na+/H+ antiporter
fig|1140.7.peg.585	Aldehyde dehydrogenase (EC 1.2.1.3) based on FIGfams	Aldehyde dehydrogenase (EC 1.2.1.3)
fig|1140.7.peg.946	Na+/H+ antiporter based on FIGfams	Na+/H+ antiporter
fig|1140.7.peg.957	Oligopeptide transport system permease protein OppB (TC 3.A.1.5.1)	Oligopeptide transport system permease protein OppB (TC 3.A.1.5.1)
fig|114615.3.peg.1329	Aldehyde dehydrogenase (EC 1.2.1.3) based on FIGfams	Aldehyde dehydrogenase (EC 1.2.1.3)
fig|114615.3.peg.2928	Aldehyde dehydrogenase (EC 1.2.1.3) based on FIGfams	Aldehyde dehydrogenase (EC 1.2.1.3)
fig|114615.3.peg.3210	Malonyl CoA-acyl carrier protein transacylase (EC 2.3.1.39) based on FIGfams	Malonyl CoA-acyl carrier protein transacylase (EC 2.3.1.39)
fig|114615.3.peg.4031	NADH-ubiquinone oxidoreductase chain G (EC 1.6.5.3) based on FIGfams	NADH-ubiquinone oxidoreductase chain G (EC 1.6.5.3)
fig|114615.3.peg.517	Na+/H+ antiporter based on unreliable automated assignments	Na+/H+ antiporter
fig|114615.3.peg.6152	Aldehyde dehydrogenase (EC 1.2.1.3); Probable coniferyl aldehyde dehydrogenase (EC 1.2.1.68) based on FIGfams	; Probable coniferyl aldehyde dehydrogenase (EC 1.2.1.68)
fig|114615.3.peg.684	Na+/H+ antiporter based on FIGfams	Na+/H+ antiporter
fig|114615.3.peg.953	Oligopeptide transport system permease protein OppB (TC 3.A.1.5.1)	Oligopeptide transport system permease protein OppB (TC 3.A.1.5.1)
fig|114615.4.peg.1328	Aldehyde dehydrogenase (EC 1.2.1.3) based on FIGfams	Aldehyde dehydrogenase (EC 1.2.1.3)
fig|114615.4.peg.2928	Aldehyde dehydrogenase (EC 1.2.1.3) based on FIGfams	Aldehyde dehydrogenase (EC 1.2.1.3)
fig|114615.4.peg.3209	Malonyl CoA-acyl carrier protein transacylase (EC 2.3.1.39) based on FIGfams	Malonyl CoA-acyl carrier protein transacylase (EC 2.3.1.39)
fig|114615.4.peg.3826	Aldehyde dehydrogenase (EC 1.2.1.3)	Aldehyde dehydrogenase (EC 1.2.1.3)
fig|114615.4.peg.4027	NADH-ubiquinone oxidoreductase chain G (EC 1.6.5.3) based on FIGfams	NADH-ubiquinone oxidoreductase chain G (EC 1.6.5.3)
fig|114615.4.peg.515	Na+/H+ antiporter based on unreliable automated assignments	Na+/H+ antiporter
fig|114615.4.peg.5617	Aldehyde dehydrogenase (EC 1.2.1.3)	Aldehyde dehydrogenase (EC 1.2.1.3)
fig|114615.4.peg.589	Putative polyamine transporter; Oligopeptide transport system permease protein OppB (TC 3.A.1.5.1)	Putative polyamine transporter;
fig|114615.4.peg.6146	Aldehyde dehydrogenase (EC 1.2.1.3); Probable coniferyl aldehyde dehydrogenase (EC 1.2.1.68) based on FIGfams	; Probable coniferyl aldehyde dehydrogenase (EC 1.2.1.68)
fig|114615.4.peg.683	Na+/H+ antiporter based on FIGfams	Na+/H+ antiporter
fig|114615.4.peg.951	Oligopeptide transport system permease protein OppB (TC 3.A.1.5.1)	Oligopeptide transport system permease protein OppB (TC 3.A.1.5.1)
fig|1148.1.peg.1097	Oligopeptide transport system permease protein OppB (TC 3.A.1.5.1)	Oligopeptide transport system permease protein OppB (TC 3.A.1.5.1)
fig|1148.1.peg.2203	Oligopeptide transport system permease protein OppB (TC 3.A.1.5.1)	Oligopeptide transport system permease protein OppB (TC 3.A.1.5.1)
fig|1148.1.peg.2595	Aldehyde dehydrogenase (EC 1.2.1.3)	Aldehyde dehydrogenase (EC 1.2.1.3)
fig|1148.1.peg.690	Malonyl CoA-acyl carrier protein transacylase (EC 2.3.1.39)	Malonyl CoA-acyl carrier protein transacylase (EC 2.3.1.39)
fig|1148.35.peg.1203	Oligopeptide transport system permease protein OppB (TC 3.A.1.5.1)	Oligopeptide transport system permease protein OppB (TC 3.A.1.5.1)
fig|1148.35.peg.1479	Na+/H+ antiporter	Na+/H+ antiporter
fig|1148.35.peg.2116	Na+/H+ antiporter based on unreliable automated assignments	Na+/H+ antiporter
fig|1148.35.peg.2446	Oligopeptide transport system permease protein OppB (TC 3.A.1.5.1)	Oligopeptide transport system permease protein OppB (TC 3.A.1.5.1)
fig|1148.35.peg.2627	Na+/H+ antiporter	Na+/H+ antiporter
fig|1148.35.peg.2887	Aldehyde dehydrogenase (EC 1.2.1.3) based on FIGfams	Aldehyde dehydrogenase (EC 1.2.1.3)
fig|1148.35.peg.751	Malonyl CoA-acyl carrier protein transacylase (EC 2.3.1.39) based on FIGfams	Malonyl CoA-acyl carrier protein transacylase (EC 2.3.1.39)
fig|115711.10.peg.155	Oligopeptide transport system permease protein OppB (TC 3.A.1.5.1)	Oligopeptide transport system permease protein OppB (TC 3.A.1.5.1)
fig|115711.10.peg.484	Malonyl CoA-acyl carrier protein transacylase (EC 2.3.1.39) based on FIGfams	Malonyl CoA-acyl carrier protein transacylase (EC 2.3.1.39)
fig|115711.10.peg.588	Oligopeptide transport system permease protein OppB (TC 3.A.1.5.1)	Oligopeptide transport system permease protein OppB (TC 3.A.1.5.1)
fig|115711.10.peg.590	Oligopeptide transport system permease protein OppB (TC 3.A.1.5.1)	Oligopeptide transport system permease protein OppB (TC 3.A.1.5.1)
fig|115711.7.peg.140	Glutamine ABC transporter, periplasmic glutamine-binding protein (TC 3.A.1.3.2) / Glutamine transport system permease protein GlnP (TC 3.A.1.3.2)	/ Glutamine transport system permease protein GlnP (TC 3.A.1.3.2)
fig|115711.7.peg.145	Oligopeptide transport system permease protein OppB (TC 3.A.1.5.1)	Oligopeptide transport system permease protein OppB (TC 3.A.1.5.1)
fig|115711.7.peg.451	Malonyl CoA-acyl carrier protein transacylase (EC 2.3.1.39) based on FIGfams	Malonyl CoA-acyl carrier protein transacylase (EC 2.3.1.39)
fig|115711.7.peg.547	Oligopeptide transport system permease protein OppB (TC 3.A.1.5.1)	Oligopeptide transport system permease protein OppB (TC 3.A.1.5.1)
fig|115713.1.peg.195	Oligopeptide transport system permease protein OppB (TC 3.A.1.5.1)	Oligopeptide transport system permease protein OppB (TC 3.A.1.5.1)
fig|115713.1.peg.197	Oligopeptide transport system permease protein OppB (TC 3.A.1.5.1)	Oligopeptide transport system permease protein OppB (TC 3.A.1.5.1)
fig|115713.1.peg.289	Malonyl CoA-acyl carrier protein transacylase (EC 2.3.1.39)	Malonyl CoA-acyl carrier protein transacylase (EC 2.3.1.39)
fig|115713.1.peg.581	Oligopeptide transport system permease protein OppB (TC 3.A.1.5.1)	Oligopeptide transport system permease protein OppB (TC 3.A.1.5.1)
fig|115713.3.peg.225	Oligopeptide transport system permease protein OppB (TC 3.A.1.5.1)	Oligopeptide transport system permease protein OppB (TC 3.A.1.5.1)
fig|115713.3.peg.227	Oligopeptide transport system permease protein OppB (TC 3.A.1.5.1)	Oligopeptide transport system permease protein OppB (TC 3.A.1.5.1)
fig|115713.3.peg.331	Malonyl CoA-acyl carrier protein transacylase (EC 2.3.1.39) based on FIGfams	Malonyl CoA-acyl carrier protein transacylase (EC 2.3.1.39)
fig|115713.3.peg.666	Oligopeptide transport system permease protein OppB (TC 3.A.1.5.1)	Oligopeptide transport system permease protein OppB (TC 3.A.1.5.1)
fig|118168.3.peg.1023	Na+/H+ antiporter based on unreliable automated assignments	Na+/H+ antiporter
fig|118168.3.peg.2377	Na+/H+ antiporter	Na+/H+ antiporter
fig|118168.3.peg.373	Aldehyde dehydrogenase (EC 1.2.1.3) based on FIGfams	Aldehyde dehydrogenase (EC 1.2.1.3)
fig|118168.3.peg.4491	Na+/H+ antiporter	Na+/H+ antiporter
fig|118168.3.peg.4602	Na+/H+ antiporter based on unreliable automated assignments	Na+/H+ antiporter
fig|118168.3.peg.4879	Na+/H+ antiporter	Na+/H+ antiporter
fig|118168.3.peg.5544	Cysteine synthase B (EC 2.5.1.47)	Cysteine synthase B (EC 2.5.1.47)
fig|118168.3.peg.5718	Malonyl CoA-acyl carrier protein transacylase (EC 2.3.1.39)	Malonyl CoA-acyl carrier protein transacylase (EC 2.3.1.39)
fig|118168.3.peg.5742	Malonyl CoA-acyl carrier protein transacylase (EC 2.3.1.39)	Malonyl CoA-acyl carrier protein transacylase (EC 2.3.1.39)
fig|118168.3.peg.6050	Oligopeptide transport system permease protein OppB (TC 3.A.1.5.1)	Oligopeptide transport system permease protein OppB (TC 3.A.1.5.1)
fig|118168.3.peg.7271	Pyruvate formate-lyase activating enzyme (EC 1.97.1.4) based on FIGfams	Pyruvate formate-lyase activating enzyme (EC 1.97.1.4)
fig|118168.3.peg.7376	Na+/H+ antiporter	Na+/H+ antiporter
fig|118168.3.peg.7601	Malonyl CoA-acyl carrier protein transacylase (EC 2.3.1.39) based on FIGfams	Malonyl CoA-acyl carrier protein transacylase (EC 2.3.1.39)
fig|119857.17.peg.1240	Malonyl CoA-acyl carrier protein transacylase (EC 2.3.1.39) based on FIGfams	Malonyl CoA-acyl carrier protein transacylase (EC 2.3.1.39)
fig|119857.17.peg.1794	Oligopeptide transport system permease protein OppB (TC 3.A.1.5.1)	Oligopeptide transport system permease protein OppB (TC 3.A.1.5.1)
fig|119857.17.peg.1977	NADH-ubiquinone oxidoreductase chain G (EC 1.6.5.3) based on FIGfams	NADH-ubiquinone oxidoreductase chain G (EC 1.6.5.3)
fig|119857.17.peg.340	Na+/H+ antiporter based on unreliable automated assignments	Na+/H+ antiporter
fig|119857.17.peg.955	Na+/H+ antiporter based on unreliable automated assignments	Na+/H+ antiporter
fig|119857.20.peg.1237	Malonyl CoA-acyl carrier protein transacylase (EC 2.3.1.39) based on FIGfams	Malonyl CoA-acyl carrier protein transacylase (EC 2.3.1.39)
fig|119857.20.peg.1796	Oligopeptide transport system permease protein OppB (TC 3.A.1.5.1)	Oligopeptide transport system permease protein OppB (TC 3.A.1.5.1)
fig|119857.20.peg.1982	NADH-ubiquinone oxidoreductase chain G (EC 1.6.5.3) based on FIGfams	NADH-ubiquinone oxidoreductase chain G (EC 1.6.5.3)
fig|119857.20.peg.949	Na+/H+ antiporter	Na+/H+ antiporter
fig|12149.1.peg.1149	Malonyl CoA-acyl carrier protein transacylase (EC 2.3.1.39)	Malonyl CoA-acyl carrier protein transacylase (EC 2.3.1.39)
fig|12149.1.peg.1796	Oligopeptide transport system permease protein OppB (TC 3.A.1.5.1)	Oligopeptide transport system permease protein OppB (TC 3.A.1.5.1)
fig|12149.1.peg.2249	Galactose/methyl galactoside ABC transport system, permease protein MglC (TC 3.A.1.2.3)	Galactose/methyl galactoside ABC transport system, permease protein MglC (TC 3.A.1.2.3)
fig|12149.1.peg.2274	Cytochrome c-type protein TorC	Cytochrome c-type protein TorC
fig|12149.1.peg.2282	Oligopeptide transport system permease protein OppB (TC 3.A.1.5.1)	Oligopeptide transport system permease protein OppB (TC 3.A.1.5.1)
fig|12149.1.peg.2369	NADH-ubiquinone oxidoreductase chain G (EC 1.6.5.3)	NADH-ubiquinone oxidoreductase chain G (EC 1.6.5.3)
fig|12149.1.peg.2413	Erythronate-4-phosphate dehydrogenase (EC 1.1.1.290)	Erythronate-4-phosphate dehydrogenase (EC 1.1.1.290)
fig|12149.1.peg.3832	Cytochrome c-type protein TorC	Cytochrome c-type protein TorC
fig|12149.1.peg.4351	Probable L-ascorbate-6-phosphate lactonase UlaG (EC 3.1.1.-) (L-ascorbate utilization protein G)	Probable L-ascorbate-6-phosphate lactonase UlaG (EC 3.1.1.-) (L-ascorbate utilization protein G)
fig|12149.1.peg.804	Glutamine ABC transporter, periplasmic glutamine-binding protein (TC 3.A.1.3.2)	Glutamine ABC transporter, periplasmic glutamine-binding protein (TC 3.A.1.3.2)
fig|12149.1.peg.824	Pyruvate formate-lyase activating enzyme (EC 1.97.1.4)	Pyruvate formate-lyase activating enzyme (EC 1.97.1.4)
fig|12149.1.peg.931	Pyruvate formate-lyase activating enzyme (EC 1.97.1.4)	Pyruvate formate-lyase activating enzyme (EC 1.97.1.4)
fig|121723.5.peg.1217	Aldehyde dehydrogenase (EC 1.2.1.3); Probable coniferyl aldehyde dehydrogenase (EC 1.2.1.68) based on FIGfams	; Probable coniferyl aldehyde dehydrogenase (EC 1.2.1.68)
fig|121723.5.peg.2752	Pyruvate formate-lyase activating enzyme (EC 1.97.1.4) based on FIGfams	Pyruvate formate-lyase activating enzyme (EC 1.97.1.4)
fig|121723.5.peg.2784	Erythronate-4-phosphate dehydrogenase (EC 1.1.1.290) based on FIGfams	Erythronate-4-phosphate dehydrogenase (EC 1.1.1.290)
fig|121723.5.peg.2883	NADH-ubiquinone oxidoreductase chain G (EC 1.6.5.3) based on unreliable automated assignments	NADH-ubiquinone oxidoreductase chain G (EC 1.6.5.3)
fig|121723.5.peg.2959	Oligopeptide transport system permease protein OppB (TC 3.A.1.5.1)	Oligopeptide transport system permease protein OppB (TC 3.A.1.5.1)
fig|121723.5.peg.3013	Malonyl CoA-acyl carrier protein transacylase (EC 2.3.1.39) based on FIGfams	Malonyl CoA-acyl carrier protein transacylase (EC 2.3.1.39)
fig|121723.5.peg.3238	Cysteine synthase B (EC 2.5.1.47) based on FIGfams	Cysteine synthase B (EC 2.5.1.47)
fig|121723.5.peg.3367	Na+/H+ antiporter based on FIGfams	Na+/H+ antiporter
fig|121723.5.peg.3535	Oligopeptide transport system permease protein OppB (TC 3.A.1.5.1)	Oligopeptide transport system permease protein OppB (TC 3.A.1.5.1)
fig|122586.1.peg.1846	Malonyl CoA-acyl carrier protein transacylase (EC 2.3.1.39)	Malonyl CoA-acyl carrier protein transacylase (EC 2.3.1.39)
fig|122586.1.peg.2018	Malate:quinone oxidoreductase (EC 1.1.99.16)	Malate:quinone oxidoreductase (EC 1.1.5.4)
fig|122586.1.peg.239	NADH-ubiquinone oxidoreductase chain G (EC 1.6.5.3)	NADH-ubiquinone oxidoreductase chain G (EC 1.6.5.3)
fig|122586.1.peg.510	Na+/H+ antiporter	Na+/H+ antiporter
fig|122586.8.peg.2446	Malonyl CoA-acyl carrier protein transacylase (EC 2.3.1.39) based on FIGfams	Malonyl CoA-acyl carrier protein transacylase (EC 2.3.1.39)
fig|122586.8.peg.2679	Malate:quinone oxidoreductase (EC 1.1.99.16) based on FIGfams	Malate:quinone oxidoreductase (EC 1.1.5.4)
fig|122586.8.peg.312	NADH-ubiquinone oxidoreductase chain G (EC 1.6.5.3) based on FIGfams	NADH-ubiquinone oxidoreductase chain G (EC 1.6.5.3)
fig|122586.8.peg.675	Na+/H+ antiporter based on FIGfams	Na+/H+ antiporter
fig|122587.1.peg.10	NADH-ubiquinone oxidoreductase chain G (EC 1.6.5.3)	NADH-ubiquinone oxidoreductase chain G (EC 1.6.5.3)
fig|122587.1.peg.310	Malate:quinone oxidoreductase (EC 1.1.99.16)	Malate:quinone oxidoreductase (EC 1.1.5.4)
fig|122587.1.peg.497	Malonyl CoA-acyl carrier protein transacylase (EC 2.3.1.39)	Malonyl CoA-acyl carrier protein transacylase (EC 2.3.1.39)
fig|122587.5.peg.10	NADH-ubiquinone oxidoreductase chain G (EC 1.6.5.3) based on FIGfams	NADH-ubiquinone oxidoreductase chain G (EC 1.6.5.3)
fig|122587.5.peg.390	Malate:quinone oxidoreductase (EC 1.1.99.16) based on FIGfams	Malate:quinone oxidoreductase (EC 1.1.5.4)
fig|122587.5.peg.636	Malonyl CoA-acyl carrier protein transacylase (EC 2.3.1.39) based on FIGfams	Malonyl CoA-acyl carrier protein transacylase (EC 2.3.1.39)
fig|122587.5.peg.845	Na+/H+ antiporter based on FIGfams	Na+/H+ antiporter
fig|123214.3.peg.1078	Oligopeptide transport system permease protein OppB (TC 3.A.1.5.1)	Oligopeptide transport system permease protein OppB (TC 3.A.1.5.1)
fig|123214.3.peg.1596	Cysteine synthase B (EC 2.5.1.47)	Cysteine synthase B (EC 2.5.1.47)
fig|123214.3.peg.1653	NADH-ubiquinone oxidoreductase chain G (EC 1.6.5.3) based on unreliable automated assignments	NADH-ubiquinone oxidoreductase chain G (EC 1.6.5.3)
fig|123214.3.peg.218	Na+/H+ antiporter	Na+/H+ antiporter
fig|123214.3.peg.691	Malonyl CoA-acyl carrier protein transacylase (EC 2.3.1.39) based on FIGfams	Malonyl CoA-acyl carrier protein transacylase (EC 2.3.1.39)
fig|126740.4.peg.1081	Phosphate butyryltransferase (EC 2.3.1.19)	phosphotransbutyrylase (EC 2.3.1.19)
fig|126740.4.peg.128	Malonyl CoA-acyl carrier protein transacylase (EC 2.3.1.39) based on FIGfams	Malonyl CoA-acyl carrier protein transacylase (EC 2.3.1.39)
fig|126740.4.peg.346	Glutamine ABC transporter, periplasmic glutamine-binding protein (TC 3.A.1.3.2) based on unreliable automated assignments	Glutamine ABC transporter, periplasmic glutamine-binding protein (TC 3.A.1.3.2)
fig|126740.4.peg.408	Oligopeptide transport system permease protein OppB (TC 3.A.1.5.1)	Oligopeptide transport system permease protein OppB (TC 3.A.1.5.1)
fig|126740.6.peg.1085	Phosphate butyryltransferase (EC 2.3.1.19)	phosphotransbutyrylase (EC 2.3.1.19)
fig|126740.6.peg.1093	Oligopeptide transport system permease protein OppB (TC 3.A.1.5.1)	Oligopeptide transport system permease protein OppB (TC 3.A.1.5.1)
fig|126740.6.peg.131	Malonyl CoA-acyl carrier protein transacylase (EC 2.3.1.39) based on FIGfams	Malonyl CoA-acyl carrier protein transacylase (EC 2.3.1.39)
fig|126740.6.peg.410	Oligopeptide transport system permease protein OppB (TC 3.A.1.5.1)	Oligopeptide transport system permease protein OppB (TC 3.A.1.5.1)
fig|1313.3.peg.1399	Na+/H+ antiporter based on FIGfams	Na+/H+ antiporter
fig|1313.3.peg.1571	Malonyl CoA-acyl carrier protein transacylase (EC 2.3.1.39) based on FIGfams	Malonyl CoA-acyl carrier protein transacylase (EC 2.3.1.39)
fig|1313.3.peg.1586	Pyruvate formate-lyase activating enzyme (EC 1.97.1.4) based on FIGfams	Pyruvate formate-lyase activating enzyme (EC 1.97.1.4)
fig|1313.3.peg.1631	Probable L-ascorbate-6-phosphate lactonase UlaG (EC 3.1.1.-) (L-ascorbate utilization protein G)	Probable L-ascorbate-6-phosphate lactonase UlaG (EC 3.1.1.-) (L-ascorbate utilization protein G)
fig|1313.3.peg.530	Oligopeptide transport system permease protein OppB (TC 3.A.1.5.1)	Oligopeptide transport system permease protein OppB (TC 3.A.1.5.1)
fig|1313.3.peg.793	Pyruvate formate-lyase activating enzyme (EC 1.97.1.4) based on FIGfams	Pyruvate formate-lyase activating enzyme (EC 1.97.1.4)
fig|1313.4.peg.1340	Pyruvate formate-lyase activating enzyme (EC 1.97.1.4) based on FIGfams	Pyruvate formate-lyase activating enzyme (EC 1.97.1.4)
fig|1313.4.peg.1544	Probable L-ascorbate-6-phosphate lactonase UlaG (EC 3.1.1.-) (L-ascorbate utilization protein G)	Probable L-ascorbate-6-phosphate lactonase UlaG (EC 3.1.1.-) (L-ascorbate utilization protein G)
fig|1313.4.peg.300	Oligopeptide transport system permease protein OppB (TC 3.A.1.5.1)	Oligopeptide transport system permease protein OppB (TC 3.A.1.5.1)
fig|1313.4.peg.434	Malonyl CoA-acyl carrier protein transacylase (EC 2.3.1.39) based on FIGfams	Malonyl CoA-acyl carrier protein transacylase (EC 2.3.1.39)
fig|1313.4.peg.582	Pyruvate formate-lyase activating enzyme (EC 1.97.1.4) based on FIGfams	Pyruvate formate-lyase activating enzyme (EC 1.97.1.4)
fig|1313.4.peg.719	Na+/H+ antiporter based on FIGfams	Na+/H+ antiporter
fig|1313.5.peg.1428	Na+/H+ antiporter based on FIGfams	Na+/H+ antiporter
fig|1313.5.peg.1587	Malonyl CoA-acyl carrier protein transacylase (EC 2.3.1.39) based on FIGfams	Malonyl CoA-acyl carrier protein transacylase (EC 2.3.1.39)
fig|1313.5.peg.1703	Pyruvate formate-lyase activating enzyme (EC 1.97.1.4) based on FIGfams	Pyruvate formate-lyase activating enzyme (EC 1.97.1.4)
fig|1313.5.peg.1761	Pyruvate formate-lyase activating enzyme (EC 1.97.1.4) based on FIGfams	Pyruvate formate-lyase activating enzyme (EC 1.97.1.4)
fig|1313.5.peg.1805	Probable L-ascorbate-6-phosphate lactonase UlaG (EC 3.1.1.-) (L-ascorbate utilization protein G)	Probable L-ascorbate-6-phosphate lactonase UlaG (EC 3.1.1.-) (L-ascorbate utilization protein G)
fig|1313.5.peg.465	Oligopeptide transport system permease protein OppB (TC 3.A.1.5.1)	Oligopeptide transport system permease protein OppB (TC 3.A.1.5.1)
fig|137722.3.peg.1781	Cysteine synthase B (EC 2.5.1.47)	Cysteine synthase B (EC 2.5.1.47)
fig|137722.3.peg.1825	Malonyl CoA-acyl carrier protein transacylase (EC 2.3.1.39) based on FIGfams	Malonyl CoA-acyl carrier protein transacylase (EC 2.3.1.39)
fig|137722.3.peg.2340	NADH-ubiquinone oxidoreductase chain G (EC 1.6.5.3) based on FIGfams	NADH-ubiquinone oxidoreductase chain G (EC 1.6.5.3)
fig|137722.3.peg.4114	Aldehyde dehydrogenase (EC 1.2.1.3)	Aldehyde dehydrogenase (EC 1.2.1.3)
fig|137722.3.peg.4170	Aldehyde dehydrogenase (EC 1.2.1.3)	Aldehyde dehydrogenase (EC 1.2.1.3)
fig|137722.3.peg.4264	Oligopeptide transport system permease protein OppB (TC 3.A.1.5.1)	Oligopeptide transport system permease protein OppB (TC 3.A.1.5.1)
fig|137722.3.peg.469	Oligopeptide transport system permease protein OppB (TC 3.A.1.5.1)	Oligopeptide transport system permease protein OppB (TC 3.A.1.5.1)
fig|137722.3.peg.4697	Putative polyamine transporter; Oligopeptide transport system permease protein OppB (TC 3.A.1.5.1)	Putative polyamine transporter;
fig|137722.3.peg.471	Oligopeptide transport system permease protein OppB (TC 3.A.1.5.1)	Oligopeptide transport system permease protein OppB (TC 3.A.1.5.1)
fig|137722.3.peg.4731	Aldehyde dehydrogenase (EC 1.2.1.3)	Aldehyde dehydrogenase (EC 1.2.1.3)
fig|137722.3.peg.4871	Na+/H+ antiporter based on unreliable automated assignments	Na+/H+ antiporter
fig|137722.3.peg.5003	Aldehyde dehydrogenase (EC 1.2.1.3) based on FIGfams	Aldehyde dehydrogenase (EC 1.2.1.3)
fig|137722.3.peg.5358	Aldehyde dehydrogenase (EC 1.2.1.3) based on FIGfams	Aldehyde dehydrogenase (EC 1.2.1.3)
fig|137722.3.peg.5484	Pyruvate formate-lyase activating enzyme (EC 1.97.1.4) based on FIGfams	Pyruvate formate-lyase activating enzyme (EC 1.97.1.4)
fig|137722.3.peg.5549	Na+/H+ antiporter	Na+/H+ antiporter
fig|137722.3.peg.5901	Aldehyde dehydrogenase (EC 1.2.1.3) based on FIGfams	Aldehyde dehydrogenase (EC 1.2.1.3)
fig|137722.3.peg.6000	Aldehyde dehydrogenase (EC 1.2.1.3)	Aldehyde dehydrogenase (EC 1.2.1.3)
fig|137722.3.peg.6584	Aldehyde dehydrogenase (EC 1.2.1.3) based on unreliable automated assignments	Aldehyde dehydrogenase (EC 1.2.1.3)
fig|138119.3.peg.1481	Aldehyde dehydrogenase (EC 1.2.1.3)	Aldehyde dehydrogenase (EC 1.2.1.3)
fig|138119.3.peg.1886	Oligopeptide transport system permease protein OppB (TC 3.A.1.5.1)	Oligopeptide transport system permease protein OppB (TC 3.A.1.5.1)
fig|138119.3.peg.2400	Phosphate butyryltransferase (EC 2.3.1.19)	phosphotransbutyrylase (EC 2.3.1.19)
fig|138119.3.peg.3247	NADH-ubiquinone oxidoreductase chain G (EC 1.6.5.3)	NADH-ubiquinone oxidoreductase chain G (EC 1.6.5.3)
fig|138119.3.peg.3451	Oligopeptide transport system permease protein OppB (TC 3.A.1.5.1)	Oligopeptide transport system permease protein OppB (TC 3.A.1.5.1)
fig|138119.3.peg.3554	Malonyl CoA-acyl carrier protein transacylase (EC 2.3.1.39)	Malonyl CoA-acyl carrier protein transacylase (EC 2.3.1.39)
fig|138119.3.peg.4256	Pyruvate formate-lyase activating enzyme (EC 1.97.1.4)	Pyruvate formate-lyase activating enzyme (EC 1.97.1.4)
fig|138119.3.peg.4892	Glutamine ABC transporter, periplasmic glutamine-binding protein (TC 3.A.1.3.2)	Glutamine ABC transporter, periplasmic glutamine-binding protein (TC 3.A.1.3.2)
fig|138119.3.peg.497	Pyruvate formate-lyase activating enzyme (EC 1.97.1.4)	Pyruvate formate-lyase activating enzyme (EC 1.97.1.4)
fig|138119.3.peg.5022	Pyruvate formate-lyase activating enzyme (EC 1.97.1.4)	Pyruvate formate-lyase activating enzyme (EC 1.97.1.4)
fig|138119.3.peg.515	Transcriptional regulator ctsR	Transcriptional regulator CtsR
fig|138119.3.peg.517	FIG007067: Putative ATP:guanido phosphotransferase yacI (EC 2.7.3.-)	Putative ATP:guanido phosphotransferase YacI (EC 2.7.3.-)
fig|138119.41.peg.1229	Aldehyde dehydrogenase (EC 1.2.1.3) based on FIGfams	Aldehyde dehydrogenase (EC 1.2.1.3)
fig|138119.41.peg.2073	Oligopeptide transport system permease protein OppB (TC 3.A.1.5.1)	Oligopeptide transport system permease protein OppB (TC 3.A.1.5.1)
fig|138119.41.peg.2697	Phosphate butyryltransferase (EC 2.3.1.19) based on FIGfams	phosphotransbutyrylase (EC 2.3.1.19)
fig|138119.41.peg.2977	Malonyl CoA-acyl carrier protein transacylase (EC 2.3.1.39) based on FIGfams	Malonyl CoA-acyl carrier protein transacylase (EC 2.3.1.39)
fig|138119.41.peg.3373	Pyruvate formate-lyase activating enzyme (EC 1.97.1.4) based on FIGfams	Pyruvate formate-lyase activating enzyme (EC 1.97.1.4)
fig|138119.41.peg.3587	Oligopeptide transport system permease protein OppB (TC 3.A.1.5.1)	Oligopeptide transport system permease protein OppB (TC 3.A.1.5.1)
fig|138119.41.peg.471	Pyruvate formate-lyase activating enzyme (EC 1.97.1.4) based on FIGfams	Pyruvate formate-lyase activating enzyme (EC 1.97.1.4)
fig|138119.41.peg.5444	Glutamine ABC transporter, periplasmic glutamine-binding protein (TC 3.A.1.3.2)	Glutamine ABC transporter, periplasmic glutamine-binding protein (TC 3.A.1.3.2)
fig|138119.41.peg.5583	Pyruvate formate-lyase activating enzyme (EC 1.97.1.4) based on FIGfams	Pyruvate formate-lyase activating enzyme (EC 1.97.1.4)
fig|138677.1.peg.199	Oligopeptide transport system permease protein OppB (TC 3.A.1.5.1)	Oligopeptide transport system permease protein OppB (TC 3.A.1.5.1)
fig|138677.1.peg.201	Oligopeptide transport system permease protein OppB (TC 3.A.1.5.1)	Oligopeptide transport system permease protein OppB (TC 3.A.1.5.1)
fig|138677.1.peg.297	Malonyl CoA-acyl carrier protein transacylase (EC 2.3.1.39)	Malonyl CoA-acyl carrier protein transacylase (EC 2.3.1.39)
fig|138677.1.peg.595	Oligopeptide transport system permease protein OppB (TC 3.A.1.5.1)	Oligopeptide transport system permease protein OppB (TC 3.A.1.5.1)
fig|138677.3.peg.225	Oligopeptide transport system permease protein OppB (TC 3.A.1.5.1)	Oligopeptide transport system permease protein OppB (TC 3.A.1.5.1)
fig|138677.3.peg.227	Oligopeptide transport system permease protein OppB (TC 3.A.1.5.1)	Oligopeptide transport system permease protein OppB (TC 3.A.1.5.1)
fig|138677.3.peg.334	Malonyl CoA-acyl carrier protein transacylase (EC 2.3.1.39) based on FIGfams	Malonyl CoA-acyl carrier protein transacylase (EC 2.3.1.39)
fig|138677.3.peg.664	Oligopeptide transport system permease protein OppB (TC 3.A.1.5.1)	Oligopeptide transport system permease protein OppB (TC 3.A.1.5.1)
fig|146891.7.peg.155	Malonyl CoA-acyl carrier protein transacylase (EC 2.3.1.39) based on FIGfams	Malonyl CoA-acyl carrier protein transacylase (EC 2.3.1.39)
fig|146891.7.peg.358	Aldehyde dehydrogenase (EC 1.2.1.3) based on FIGfams	Aldehyde dehydrogenase (EC 1.2.1.3)
fig|146891.7.peg.470	Malate:quinone oxidoreductase (EC 1.1.99.16) based on FIGfams	Malate:quinone oxidoreductase (EC 1.1.5.4)
fig|146891.8.peg.155	Malonyl CoA-acyl carrier protein transacylase (EC 2.3.1.39) based on FIGfams	Malonyl CoA-acyl carrier protein transacylase (EC 2.3.1.39)
fig|146891.8.peg.357	Aldehyde dehydrogenase (EC 1.2.1.3) based on FIGfams	Aldehyde dehydrogenase (EC 1.2.1.3)
fig|146891.8.peg.468	Malate:quinone oxidoreductase (EC 1.1.99.16) based on FIGfams	Malate:quinone oxidoreductase (EC 1.1.5.4)
fig|146919.6.peg.1325	Aldehyde dehydrogenase (EC 1.2.1.3) based on unreliable automated assignments	Aldehyde dehydrogenase (EC 1.2.1.3)
fig|146919.6.peg.1326	Aldehyde dehydrogenase (EC 1.2.1.3)	Aldehyde dehydrogenase (EC 1.2.1.3)
fig|146919.6.peg.1555	Aldehyde dehydrogenase (EC 1.2.1.3); Probable coniferyl aldehyde dehydrogenase (EC 1.2.1.68)	; Probable coniferyl aldehyde dehydrogenase (EC 1.2.1.68)
fig|146919.6.peg.1815	phosphatidate cytidylyltransferase( EC:2.7.7.41 ) based on unreliable automated assignments	Phosphatidate cytidylyltransferase (EC 2.7.7.41)
fig|146919.6.peg.1905	Aldehyde dehydrogenase (EC 1.2.1.3)	Aldehyde dehydrogenase (EC 1.2.1.3)
fig|146919.6.peg.2224	Erythronate-4-phosphate dehydrogenase (EC 1.1.1.290) based on FIGfams	Erythronate-4-phosphate dehydrogenase (EC 1.1.1.290)
fig|146919.6.peg.41	Malonyl CoA-acyl carrier protein transacylase (EC 2.3.1.39) based on FIGfams	Malonyl CoA-acyl carrier protein transacylase (EC 2.3.1.39)
fig|146919.6.peg.432	NADH-ubiquinone oxidoreductase chain G (EC 1.6.5.3) based on FIGfams	NADH-ubiquinone oxidoreductase chain G (EC 1.6.5.3)
fig|148942.4.peg.1677	Pyruvate formate-lyase activating enzyme (EC 1.97.1.4) based on FIGfams	Pyruvate formate-lyase activating enzyme (EC 1.97.1.4)
fig|148942.4.peg.1750	Oligopeptide transport system permease protein OppB (TC 3.A.1.5.1)	Oligopeptide transport system permease protein OppB (TC 3.A.1.5.1)
fig|148942.4.peg.1910	Pyruvate formate-lyase activating enzyme (EC 1.97.1.4) based on FIGfams	Pyruvate formate-lyase activating enzyme (EC 1.97.1.4)
fig|148942.4.peg.199	Probable L-ascorbate-6-phosphate lactonase UlaG (EC 3.1.1.-) (L-ascorbate utilization protein G)	Probable L-ascorbate-6-phosphate lactonase UlaG (EC 3.1.1.-) (L-ascorbate utilization protein G)
fig|148942.4.peg.300	Oligopeptide transport system permease protein OppB (TC 3.A.1.5.1)	Oligopeptide transport system permease protein OppB (TC 3.A.1.5.1)
fig|148942.4.peg.428	Malonyl CoA-acyl carrier protein transacylase (EC 2.3.1.39) based on FIGfams	Malonyl CoA-acyl carrier protein transacylase (EC 2.3.1.39)
fig|1496.1.peg.1512	Pyruvate formate-lyase activating enzyme (EC 1.97.1.4)	Pyruvate formate-lyase activating enzyme (EC 1.97.1.4)
fig|1496.1.peg.1555	Phosphate butyryltransferase (EC 2.3.1.19)	phosphotransbutyrylase (EC 2.3.1.19)
fig|1496.1.peg.1726	Na+/H+ antiporter	Na+/H+ antiporter
fig|1496.1.peg.1792	Oligopeptide transport system permease protein OppB (TC 3.A.1.5.1)	Oligopeptide transport system permease protein OppB (TC 3.A.1.5.1)
fig|1496.1.peg.1889	Pyruvate formate-lyase activating enzyme (EC 1.97.1.4)	Pyruvate formate-lyase activating enzyme (EC 1.97.1.4)
fig|1496.1.peg.1935	Phosphate butyryltransferase (EC 2.3.1.19)	phosphotransbutyrylase (EC 2.3.1.19)
fig|1496.1.peg.214	Malonyl CoA-acyl carrier protein transacylase (EC 2.3.1.39)	Malonyl CoA-acyl carrier protein transacylase (EC 2.3.1.39)
fig|1496.1.peg.2421	Phosphate butyryltransferase (EC 2.3.1.19)	phosphotransbutyrylase (EC 2.3.1.19)
fig|1496.1.peg.2655	Aldehyde dehydrogenase (EC 1.2.1.3)	Aldehyde dehydrogenase (EC 1.2.1.3)
fig|1496.1.peg.277	Pyruvate formate-lyase activating enzyme (EC 1.97.1.4)	Pyruvate formate-lyase activating enzyme (EC 1.97.1.4)
fig|1496.1.peg.917	Pyruvate formate-lyase activating enzyme (EC 1.97.1.4)	Pyruvate formate-lyase activating enzyme (EC 1.97.1.4)
fig|150340.18.peg.1032	Aldehyde dehydrogenase (EC 1.2.1.3) based on FIGfams	Aldehyde dehydrogenase (EC 1.2.1.3)
fig|150340.18.peg.1418	Oligopeptide transport system permease protein OppB (TC 3.A.1.5.1)	Oligopeptide transport system permease protein OppB (TC 3.A.1.5.1)
fig|150340.18.peg.1597	Erythronate-4-phosphate dehydrogenase (EC 1.1.1.290) based on FIGfams	Erythronate-4-phosphate dehydrogenase (EC 1.1.1.290)
fig|150340.18.peg.1759	Oligopeptide transport system permease protein OppB (TC 3.A.1.5.1)	Oligopeptide transport system permease protein OppB (TC 3.A.1.5.1)
fig|150340.18.peg.1863	Na+/H+ antiporter based on FIGfams	Na+/H+ antiporter
fig|150340.18.peg.2053	Pyruvate formate-lyase activating enzyme (EC 1.97.1.4)	Pyruvate formate-lyase activating enzyme (EC 1.97.1.4)
fig|150340.18.peg.2054	Pyruvate formate-lyase activating enzyme (EC 1.97.1.4) based on unreliable automated assignments	Pyruvate formate-lyase activating enzyme (EC 1.97.1.4)
fig|150340.18.peg.2241	Pyruvate formate-lyase activating enzyme (EC 1.97.1.4) based on FIGfams	Pyruvate formate-lyase activating enzyme (EC 1.97.1.4)
fig|150340.18.peg.2280	Cysteine synthase B (EC 2.5.1.47) based on FIGfams	Cysteine synthase B (EC 2.5.1.47)
fig|150340.18.peg.2382	Aldehyde dehydrogenase (EC 1.2.1.3) based on FIGfams	Aldehyde dehydrogenase (EC 1.2.1.3)
fig|150340.18.peg.2464	Aldehyde dehydrogenase (EC 1.2.1.3)	Aldehyde dehydrogenase (EC 1.2.1.3)
fig|150340.18.peg.3308	Oligopeptide transport system permease protein OppB (TC 3.A.1.5.1)	Oligopeptide transport system permease protein OppB (TC 3.A.1.5.1)
fig|150340.18.peg.3755	Na+/H+ antiporter based on FIGfams	Na+/H+ antiporter
fig|150340.19.peg.1261	Erythronate-4-phosphate dehydrogenase (EC 1.1.1.290) based on FIGfams	Erythronate-4-phosphate dehydrogenase (EC 1.1.1.290)
fig|150340.19.peg.1350	Oligopeptide transport system permease protein OppB (TC 3.A.1.5.1)	Oligopeptide transport system permease protein OppB (TC 3.A.1.5.1)
fig|150340.19.peg.1385	Malonyl CoA-acyl carrier protein transacylase (EC 2.3.1.39) based on FIGfams	Malonyl CoA-acyl carrier protein transacylase (EC 2.3.1.39)
fig|150340.19.peg.1724	Aldehyde dehydrogenase (EC 1.2.1.3) based on FIGfams	Aldehyde dehydrogenase (EC 1.2.1.3)
fig|150340.19.peg.2054	Oligopeptide transport system permease protein OppB (TC 3.A.1.5.1)	Oligopeptide transport system permease protein OppB (TC 3.A.1.5.1)
fig|150340.19.peg.2247	Na+/H+ antiporter based on FIGfams	Na+/H+ antiporter
fig|150340.19.peg.2374	Pyruvate formate-lyase activating enzyme (EC 1.97.1.4) based on FIGfams	Pyruvate formate-lyase activating enzyme (EC 1.97.1.4)
fig|150340.19.peg.2413	Cysteine synthase B (EC 2.5.1.47) based on FIGfams	Cysteine synthase B (EC 2.5.1.47)
fig|150340.19.peg.245	Oligopeptide transport system permease protein OppB (TC 3.A.1.5.1)	Oligopeptide transport system permease protein OppB (TC 3.A.1.5.1)
fig|150340.19.peg.2725	Na+/H+ antiporter based on FIGfams	Na+/H+ antiporter
fig|150340.19.peg.3196	Aldehyde dehydrogenase (EC 1.2.1.3)	Aldehyde dehydrogenase (EC 1.2.1.3)
fig|150340.19.peg.4090	Pyruvate formate-lyase activating enzyme (EC 1.97.1.4) based on FIGfams	Pyruvate formate-lyase activating enzyme (EC 1.97.1.4)
fig|150340.19.peg.4226	Aldehyde dehydrogenase (EC 1.2.1.3) based on FIGfams	Aldehyde dehydrogenase (EC 1.2.1.3)
fig|150340.3.peg.13	Aldehyde dehydrogenase (EC 1.2.1.3)	Aldehyde dehydrogenase (EC 1.2.1.3)
fig|150340.3.peg.1556	Na+/H+ antiporter	Na+/H+ antiporter
fig|150340.3.peg.1911	Na+/H+ antiporter	Na+/H+ antiporter
fig|150340.3.peg.1999	Oligopeptide transport system permease protein OppB (TC 3.A.1.5.1)	Oligopeptide transport system permease protein OppB (TC 3.A.1.5.1)
fig|150340.3.peg.2240	Erythronate-4-phosphate dehydrogenase (EC 1.1.1.290)	Erythronate-4-phosphate dehydrogenase (EC 1.1.1.290)
fig|150340.3.peg.2526	Pyruvate formate-lyase activating enzyme (EC 1.97.1.4)	Pyruvate formate-lyase activating enzyme (EC 1.97.1.4)
fig|150340.3.peg.3062	Aldehyde dehydrogenase (EC 1.2.1.3)	Aldehyde dehydrogenase (EC 1.2.1.3)
fig|150340.3.peg.3563	Oligopeptide transport system permease protein OppB (TC 3.A.1.5.1)	Oligopeptide transport system permease protein OppB (TC 3.A.1.5.1)
fig|150340.3.peg.3673	Oligopeptide transport system permease protein OppB (TC 3.A.1.5.1)	Oligopeptide transport system permease protein OppB (TC 3.A.1.5.1)
fig|150340.3.peg.560	Aldehyde dehydrogenase (EC 1.2.1.3)	Aldehyde dehydrogenase (EC 1.2.1.3)
fig|150340.3.peg.660	Cytochrome c-type protein TorC	Cytochrome c-type protein TorC
fig|150340.3.peg.699	Pyruvate formate-lyase activating enzyme (EC 1.97.1.4)	Pyruvate formate-lyase activating enzyme (EC 1.97.1.4)
fig|1538.8.peg.1153	Pyruvate formate-lyase activating enzyme (EC 1.97.1.4) based on FIGfams	Pyruvate formate-lyase activating enzyme (EC 1.97.1.4)
fig|1538.8.peg.2268	Oligopeptide transport system permease protein OppB (TC 3.A.1.5.1) based on FIGfams	Oligopeptide transport system permease protein OppB (TC 3.A.1.5.1)
fig|1538.8.peg.2611	Pyruvate formate-lyase activating enzyme (EC 1.97.1.4) based on FIGfams	Pyruvate formate-lyase activating enzyme (EC 1.97.1.4)
fig|1538.8.peg.4035	Pyruvate formate-lyase activating enzyme (EC 1.97.1.4) based on FIGfams	Pyruvate formate-lyase activating enzyme (EC 1.97.1.4)
fig|1538.8.peg.4268	Malonyl CoA-acyl carrier protein transacylase (EC 2.3.1.39) based on FIGfams	Malonyl CoA-acyl carrier protein transacylase (EC 2.3.1.39)
fig|1538.8.peg.864	Na+/H+ antiporter based on FIGfams	Na+/H+ antiporter
fig|153948.3.peg.151	Malonyl CoA-acyl carrier protein transacylase (EC 2.3.1.39) based on FIGfams	Malonyl CoA-acyl carrier protein transacylase (EC 2.3.1.39)
fig|153948.3.peg.2391	NADH-ubiquinone oxidoreductase chain G (EC 1.6.5.3) based on FIGfams	NADH-ubiquinone oxidoreductase chain G (EC 1.6.5.3)
fig|153948.3.peg.2417	Aldehyde dehydrogenase (EC 1.2.1.3)	Aldehyde dehydrogenase (EC 1.2.1.3)
fig|153948.3.peg.2431	Cysteine synthase B (EC 2.5.1.47)	Cysteine synthase B (EC 2.5.1.47)
fig|153948.3.peg.2562	Oligopeptide transport system permease protein OppB (TC 3.A.1.5.1)	Oligopeptide transport system permease protein OppB (TC 3.A.1.5.1)
fig|155864.1.peg.1085	Pyruvate formate-lyase activating enzyme (EC 1.97.1.4)	Pyruvate formate-lyase activating enzyme (EC 1.97.1.4)
fig|155864.1.peg.1240	Cytochrome c-type protein TorC	Cytochrome c-type protein TorC
fig|155864.1.peg.1534	Malonyl CoA-acyl carrier protein transacylase (EC 2.3.1.39)	Malonyl CoA-acyl carrier protein transacylase (EC 2.3.1.39)
fig|155864.1.peg.1795	Oligopeptide transport system permease protein OppB (TC 3.A.1.5.1)	Oligopeptide transport system permease protein OppB (TC 3.A.1.5.1)
fig|155864.1.peg.3039	Galactose/methyl galactoside ABC transport system, permease protein MglC (TC 3.A.1.2.3)	Galactose/methyl galactoside ABC transport system, permease protein MglC (TC 3.A.1.2.3)
fig|155864.1.peg.3069	Oligopeptide transport system permease protein OppB (TC 3.A.1.5.1)	Oligopeptide transport system permease protein OppB (TC 3.A.1.5.1)
fig|155864.1.peg.3098	Malate:quinone oxidoreductase (EC 1.1.99.16)	Malate:quinone oxidoreductase (EC 1.1.5.4)
fig|155864.1.peg.3165	NADH-ubiquinone oxidoreductase chain G (EC 1.6.5.3)	NADH-ubiquinone oxidoreductase chain G (EC 1.6.5.3)
fig|155864.1.peg.3202	Erythronate-4-phosphate dehydrogenase (EC 1.1.1.290)	Erythronate-4-phosphate dehydrogenase (EC 1.1.1.290)
fig|155864.1.peg.3290	Cysteine synthase B (EC 2.5.1.47)	Cysteine synthase B (EC 2.5.1.47)
fig|155864.1.peg.4897	Pyruvate formate-lyase activating enzyme (EC 1.97.1.4)	Pyruvate formate-lyase activating enzyme (EC 1.97.1.4)
fig|155864.1.peg.5130	Probable L-ascorbate-6-phosphate lactonase UlaG (EC 3.1.1.-) (L-ascorbate utilization protein G)	Probable L-ascorbate-6-phosphate lactonase UlaG (EC 3.1.1.-) (L-ascorbate utilization protein G)
fig|155864.1.peg.883	Glutamine ABC transporter, periplasmic glutamine-binding protein (TC 3.A.1.3.2)	Glutamine ABC transporter, periplasmic glutamine-binding protein (TC 3.A.1.3.2)
fig|155864.1.peg.896	Pyruvate formate-lyase activating enzyme (EC 1.97.1.4)	Pyruvate formate-lyase activating enzyme (EC 1.97.1.4)
fig|155864.8.peg.1117	Pyruvate formate-lyase activating enzyme (EC 1.97.1.4) based on FIGfams	Pyruvate formate-lyase activating enzyme (EC 1.97.1.4)
fig|155864.8.peg.1315	Malonyl CoA-acyl carrier protein transacylase (EC 2.3.1.39) based on FIGfams	Malonyl CoA-acyl carrier protein transacylase (EC 2.3.1.39)
fig|155864.8.peg.1600	Oligopeptide transport system permease protein OppB (TC 3.A.1.5.1)	Oligopeptide transport system permease protein OppB (TC 3.A.1.5.1)
fig|155864.8.peg.2924	Galactose/methyl galactoside ABC transport system, permease protein MglC (TC 3.A.1.2.3) based on FIGfams	Galactose/methyl galactoside ABC transport system, permease protein MglC (TC 3.A.1.2.3)
fig|155864.8.peg.2961	Oligopeptide transport system permease protein OppB (TC 3.A.1.5.1)	Oligopeptide transport system permease protein OppB (TC 3.A.1.5.1)
fig|155864.8.peg.2992	Malate:quinone oxidoreductase (EC 1.1.99.16) based on FIGfams	Malate:quinone oxidoreductase (EC 1.1.5.4)
fig|155864.8.peg.3061	NADH-ubiquinone oxidoreductase chain G (EC 1.6.5.3) based on FIGfams	NADH-ubiquinone oxidoreductase chain G (EC 1.6.5.3)
fig|155864.8.peg.3101	Erythronate-4-phosphate dehydrogenase (EC 1.1.1.290) based on FIGfams	Erythronate-4-phosphate dehydrogenase (EC 1.1.1.290)
fig|155864.8.peg.3195	Cysteine synthase B (EC 2.5.1.47) based on FIGfams	Cysteine synthase B (EC 2.5.1.47)
fig|155864.8.peg.4867	Pyruvate formate-lyase activating enzyme (EC 1.97.1.4) based on FIGfams	Pyruvate formate-lyase activating enzyme (EC 1.97.1.4)
fig|155864.8.peg.5116	Probable L-ascorbate-6-phosphate lactonase UlaG (EC 3.1.1.-) (L-ascorbate utilization protein G)	Probable L-ascorbate-6-phosphate lactonase UlaG (EC 3.1.1.-) (L-ascorbate utilization protein G)
fig|155864.8.peg.5488	Malonyl CoA-acyl carrier protein transacylase (EC 2.3.1.39)	Malonyl CoA-acyl carrier protein transacylase (EC 2.3.1.39)
fig|155864.8.peg.909	Glutamine ABC transporter, periplasmic glutamine-binding protein (TC 3.A.1.3.2) based on FIGfams	Glutamine ABC transporter, periplasmic glutamine-binding protein (TC 3.A.1.3.2)
fig|155864.8.peg.923	Pyruvate formate-lyase activating enzyme (EC 1.97.1.4) based on FIGfams	Pyruvate formate-lyase activating enzyme (EC 1.97.1.4)
fig|155864.8.peg.931	Oligopeptide transport system permease protein OppB (TC 3.A.1.5.1)	Oligopeptide transport system permease protein OppB (TC 3.A.1.5.1)
fig|155919.4.peg.113	Malonyl CoA-acyl carrier protein transacylase (EC 2.3.1.39) based on FIGfams	Malonyl CoA-acyl carrier protein transacylase (EC 2.3.1.39)
fig|155919.4.peg.1609	NADH-ubiquinone oxidoreductase chain G (EC 1.6.5.3) based on FIGfams	NADH-ubiquinone oxidoreductase chain G (EC 1.6.5.3)
fig|155919.4.peg.2531	Malate:quinone oxidoreductase (EC 1.1.99.16) based on FIGfams	Malate:quinone oxidoreductase (EC 1.1.5.4)
fig|155920.1.peg.1287	Malonyl CoA-acyl carrier protein transacylase (EC 2.3.1.39)	Malonyl CoA-acyl carrier protein transacylase (EC 2.3.1.39)
fig|155920.1.peg.1683	NADH-ubiquinone oxidoreductase chain G (EC 1.6.5.3)	NADH-ubiquinone oxidoreductase chain G (EC 1.6.5.3)
fig|155920.1.peg.970	Malate:quinone oxidoreductase (EC 1.1.99.16)	Malate:quinone oxidoreductase (EC 1.1.5.4)
fig|155920.4.peg.1355	Malonyl CoA-acyl carrier protein transacylase (EC 2.3.1.39) based on FIGfams	Malonyl CoA-acyl carrier protein transacylase (EC 2.3.1.39)
fig|155920.4.peg.1592	Malate:quinone oxidoreductase (EC 1.1.99.16) based on FIGfams	Malate:quinone oxidoreductase (EC 1.1.5.4)
fig|155920.4.peg.257	NADH-ubiquinone oxidoreductase chain G (EC 1.6.5.3) based on FIGfams	NADH-ubiquinone oxidoreductase chain G (EC 1.6.5.3)
fig|155920.4.peg.3363	Malonyl CoA-acyl carrier protein transacylase (EC 2.3.1.39) based on FIGfams	Malonyl CoA-acyl carrier protein transacylase (EC 2.3.1.39)
fig|155920.4.peg.385	NADH-ubiquinone oxidoreductase chain G (EC 1.6.5.3) based on FIGfams	NADH-ubiquinone oxidoreductase chain G (EC 1.6.5.3)
fig|155920.4.peg.4826	Malate:quinone oxidoreductase (EC 1.1.99.16) based on FIGfams	Malate:quinone oxidoreductase (EC 1.1.5.4)
fig|156578.3.peg.1145	Malonyl CoA-acyl carrier protein transacylase (EC 2.3.1.39) based on FIGfams	Malonyl CoA-acyl carrier protein transacylase (EC 2.3.1.39)
fig|156578.3.peg.2754	Erythronate-4-phosphate dehydrogenase (EC 1.1.1.290) based on FIGfams	Erythronate-4-phosphate dehydrogenase (EC 1.1.1.290)
fig|156578.3.peg.3219	Na+/H+ antiporter based on unreliable automated assignments	Na+/H+ antiporter
fig|156578.3.peg.3555	Na+/H+ antiporter	Na+/H+ antiporter
fig|156578.3.peg.3637	Na+/H+ antiporter	Na+/H+ antiporter
fig|156578.3.peg.550	Aldehyde dehydrogenase (EC 1.2.1.3); Probable coniferyl aldehyde dehydrogenase (EC 1.2.1.68) based on FIGfams	; Probable coniferyl aldehyde dehydrogenase (EC 1.2.1.68)
fig|156586.3.peg.1056	Aldehyde dehydrogenase (EC 1.2.1.3)	Aldehyde dehydrogenase (EC 1.2.1.3)
fig|156586.3.peg.1505	Malate:quinone oxidoreductase (EC 1.1.99.16)	Malate:quinone oxidoreductase (EC 1.1.5.4)
fig|156586.3.peg.2080	Malonyl CoA-acyl carrier protein transacylase (EC 2.3.1.39)	Malonyl CoA-acyl carrier protein transacylase (EC 2.3.1.39)
fig|156586.6.peg.1360	Aldehyde dehydrogenase (EC 1.2.1.3) based on FIGfams	Aldehyde dehydrogenase (EC 1.2.1.3)
fig|156586.6.peg.1801	Malate:quinone oxidoreductase (EC 1.1.99.16) based on FIGfams	Malate:quinone oxidoreductase (EC 1.1.5.4)
fig|156586.6.peg.560	Malonyl CoA-acyl carrier protein transacylase (EC 2.3.1.39) based on unreliable automated assignments	Malonyl CoA-acyl carrier protein transacylase (EC 2.3.1.39)
fig|156889.10.peg.1507	Oligopeptide transport system permease protein OppB (TC 3.A.1.5.1)	Oligopeptide transport system permease protein OppB (TC 3.A.1.5.1)
fig|156889.10.peg.1925	Malonyl CoA-acyl carrier protein transacylase (EC 2.3.1.39) based on FIGfams	Malonyl CoA-acyl carrier protein transacylase (EC 2.3.1.39)
fig|156889.10.peg.2145	Cysteine synthase B (EC 2.5.1.47)	Cysteine synthase B (EC 2.5.1.47)
fig|156889.10.peg.2200	Oligopeptide transport system permease protein OppB (TC 3.A.1.5.1)	Oligopeptide transport system permease protein OppB (TC 3.A.1.5.1)
fig|156889.10.peg.3712	NADH-ubiquinone oxidoreductase chain G (EC 1.6.5.3) based on FIGfams	NADH-ubiquinone oxidoreductase chain G (EC 1.6.5.3)
fig|156889.7.peg.1531	Oligopeptide transport system permease protein OppB (TC 3.A.1.5.1)	Oligopeptide transport system permease protein OppB (TC 3.A.1.5.1)
fig|156889.7.peg.1960	Malonyl CoA-acyl carrier protein transacylase (EC 2.3.1.39) based on FIGfams	Malonyl CoA-acyl carrier protein transacylase (EC 2.3.1.39)
fig|156889.7.peg.2178	Cysteine synthase B (EC 2.5.1.47) based on FIGfams	Cysteine synthase B (EC 2.5.1.47)
fig|156889.7.peg.2238	Oligopeptide transport system permease protein OppB (TC 3.A.1.5.1)	Oligopeptide transport system permease protein OppB (TC 3.A.1.5.1)
fig|156889.7.peg.3768	NADH-ubiquinone oxidoreductase chain G (EC 1.6.5.3) based on FIGfams	NADH-ubiquinone oxidoreductase chain G (EC 1.6.5.3)
fig|158878.14.peg.1012	Oligopeptide transport system permease protein OppB (TC 3.A.1.5.1)	Oligopeptide transport system permease protein OppB (TC 3.A.1.5.1)
fig|158878.14.peg.1020	Oligopeptide transport system permease protein OppB (TC 3.A.1.5.1)	Oligopeptide transport system permease protein OppB (TC 3.A.1.5.1)
fig|158878.14.peg.1264	Malonyl CoA-acyl carrier protein transacylase (EC 2.3.1.39) based on FIGfams	Malonyl CoA-acyl carrier protein transacylase (EC 2.3.1.39)
fig|158878.14.peg.1989	Aldehyde dehydrogenase (EC 1.2.1.3) based on FIGfams	Aldehyde dehydrogenase (EC 1.2.1.3)
fig|158878.14.peg.2196	Aldehyde dehydrogenase (EC 1.2.1.3) based on FIGfams	Aldehyde dehydrogenase (EC 1.2.1.3)
fig|158878.14.peg.229	Pyruvate formate-lyase activating enzyme (EC 1.97.1.4) based on FIGfams	Pyruvate formate-lyase activating enzyme (EC 1.97.1.4)
fig|158878.14.peg.2448	Malate:quinone oxidoreductase (EC 1.1.99.16) based on FIGfams	Malate:quinone oxidoreductase (EC 1.1.5.4)
fig|158878.14.peg.2525	Na+/H+ antiporter based on FIGfams	Na+/H+ antiporter
fig|158878.14.peg.2701	Malate:quinone oxidoreductase (EC 1.1.99.16) based on FIGfams	Malate:quinone oxidoreductase (EC 1.1.5.4)
fig|158878.14.peg.638	Na+/H+ antiporter based on FIGfams	Na+/H+ antiporter
fig|158878.1.peg.1230	Malonyl CoA-acyl carrier protein transacylase (EC 2.3.1.39)	Malonyl CoA-acyl carrier protein transacylase (EC 2.3.1.39)
fig|158878.1.peg.1920	Aldehyde dehydrogenase (EC 1.2.1.3)	Aldehyde dehydrogenase (EC 1.2.1.3)
fig|158878.1.peg.2122	Aldehyde dehydrogenase (EC 1.2.1.3)	Aldehyde dehydrogenase (EC 1.2.1.3)
fig|158878.1.peg.227	Pyruvate formate-lyase activating enzyme (EC 1.97.1.4)	Pyruvate formate-lyase activating enzyme (EC 1.97.1.4)
fig|158878.1.peg.2365	Malate:quinone oxidoreductase (EC 1.1.99.16)	Malate:quinone oxidoreductase (EC 1.1.5.4)
fig|158878.1.peg.2439	Na+/H+ antiporter	Na+/H+ antiporter
fig|158878.1.peg.2607	Malate:quinone oxidoreductase (EC 1.1.99.16)	Malate:quinone oxidoreductase (EC 1.1.5.4)
fig|158878.1.peg.611	5'-nucleotidase yjjG (EC 3.1.3.5)	5'-nucleotidase YjjG (EC 3.1.3.5)
fig|158878.1.peg.629	Na+/H+ antiporter	Na+/H+ antiporter
fig|158878.1.peg.986	Oligopeptide transport system permease protein OppB (TC 3.A.1.5.1)	Oligopeptide transport system permease protein OppB (TC 3.A.1.5.1)
fig|158878.1.peg.994	Oligopeptide transport system permease protein OppB (TC 3.A.1.5.1)	Oligopeptide transport system permease protein OppB (TC 3.A.1.5.1)
fig|158879.11.peg.1152	Malonyl CoA-acyl carrier protein transacylase (EC 2.3.1.39) based on FIGfams	Malonyl CoA-acyl carrier protein transacylase (EC 2.3.1.39)
fig|158879.11.peg.1874	Aldehyde dehydrogenase (EC 1.2.1.3) based on FIGfams	Aldehyde dehydrogenase (EC 1.2.1.3)
fig|158879.11.peg.2080	Aldehyde dehydrogenase (EC 1.2.1.3) based on FIGfams	Aldehyde dehydrogenase (EC 1.2.1.3)
fig|158879.11.peg.230	Pyruvate formate-lyase activating enzyme (EC 1.97.1.4) based on FIGfams	Pyruvate formate-lyase activating enzyme (EC 1.97.1.4)
fig|158879.11.peg.2339	Malate:quinone oxidoreductase (EC 1.1.99.16) based on FIGfams	Malate:quinone oxidoreductase (EC 1.1.5.4)
fig|158879.11.peg.2415	Na+/H+ antiporter based on FIGfams	Na+/H+ antiporter
fig|158879.11.peg.2601	Malate:quinone oxidoreductase (EC 1.1.99.16) based on FIGfams	Malate:quinone oxidoreductase (EC 1.1.5.4)
fig|158879.11.peg.616	Na+/H+ antiporter based on FIGfams	Na+/H+ antiporter
fig|158879.11.peg.901	Oligopeptide transport system permease protein OppB (TC 3.A.1.5.1)	Oligopeptide transport system permease protein OppB (TC 3.A.1.5.1)
fig|158879.11.peg.909	Oligopeptide transport system permease protein OppB (TC 3.A.1.5.1)	Oligopeptide transport system permease protein OppB (TC 3.A.1.5.1)
fig|158879.1.peg.1108	Malonyl CoA-acyl carrier protein transacylase (EC 2.3.1.39)	Malonyl CoA-acyl carrier protein transacylase (EC 2.3.1.39)
fig|158879.1.peg.1789	Aldehyde dehydrogenase (EC 1.2.1.3)	Aldehyde dehydrogenase (EC 1.2.1.3)
fig|158879.1.peg.1991	Aldehyde dehydrogenase (EC 1.2.1.3)	Aldehyde dehydrogenase (EC 1.2.1.3)
fig|158879.1.peg.224	Pyruvate formate-lyase activating enzyme (EC 1.97.1.4)	Pyruvate formate-lyase activating enzyme (EC 1.97.1.4)
fig|158879.1.peg.2240	Malate:quinone oxidoreductase (EC 1.1.99.16)	Malate:quinone oxidoreductase (EC 1.1.5.4)
fig|158879.1.peg.2313	Na+/H+ antiporter	Na+/H+ antiporter
fig|158879.1.peg.2487	Malate:quinone oxidoreductase (EC 1.1.99.16)	Malate:quinone oxidoreductase (EC 1.1.5.4)
fig|158879.1.peg.600	Na+/H+ antiporter	Na+/H+ antiporter
fig|158879.1.peg.869	Oligopeptide transport system permease protein OppB (TC 3.A.1.5.1)	Oligopeptide transport system permease protein OppB (TC 3.A.1.5.1)
fig|158879.1.peg.877	Oligopeptide transport system permease protein OppB (TC 3.A.1.5.1)	Oligopeptide transport system permease protein OppB (TC 3.A.1.5.1)
fig|159087.4.peg.1015	Cysteine synthase B (EC 2.5.1.47)	Cysteine synthase B (EC 2.5.1.47)
fig|159087.4.peg.1375	NADH-ubiquinone oxidoreductase chain G (EC 1.6.5.3)	NADH-ubiquinone oxidoreductase chain G (EC 1.6.5.3)
fig|159087.4.peg.1496	Aldehyde dehydrogenase (EC 1.2.1.3)	Aldehyde dehydrogenase (EC 1.2.1.3)
fig|159087.4.peg.2027	Malonyl CoA-acyl carrier protein transacylase (EC 2.3.1.39)	Malonyl CoA-acyl carrier protein transacylase (EC 2.3.1.39)
fig|159087.4.peg.2115	Pyruvate formate-lyase activating enzyme (EC 1.97.1.4)	Pyruvate formate-lyase activating enzyme (EC 1.97.1.4)
fig|159087.6.peg.1007	Aldehyde dehydrogenase (EC 1.2.1.3) based on FIGfams	Aldehyde dehydrogenase (EC 1.2.1.3)
fig|159087.6.peg.1284	Cysteine synthase B (EC 2.5.1.47) based on FIGfams	Cysteine synthase B (EC 2.5.1.47)
fig|159087.6.peg.1312	Oligopeptide transport system permease protein OppB (TC 3.A.1.5.1)	Oligopeptide transport system permease protein OppB (TC 3.A.1.5.1)
fig|159087.6.peg.2005	Malonyl CoA-acyl carrier protein transacylase (EC 2.3.1.39) based on FIGfams	Malonyl CoA-acyl carrier protein transacylase (EC 2.3.1.39)
fig|159087.6.peg.2096	Pyruvate formate-lyase activating enzyme (EC 1.97.1.4) based on FIGfams	Pyruvate formate-lyase activating enzyme (EC 1.97.1.4)
fig|159087.6.peg.954	NADH-ubiquinone oxidoreductase chain G (EC 1.6.5.3) based on FIGfams	NADH-ubiquinone oxidoreductase chain G (EC 1.6.5.3)
fig|159254.4.peg.1741	Na+/H+ antiporter based on unreliable automated assignments	Na+/H+ antiporter
fig|159254.4.peg.1992	Na+/H+ antiporter	Na+/H+ antiporter
fig|159254.4.peg.2173	NADH-ubiquinone oxidoreductase chain G (EC 1.6.5.3) based on FIGfams	NADH-ubiquinone oxidoreductase chain G (EC 1.6.5.3)
fig|159254.4.peg.2240	Oligopeptide transport system permease protein OppB (TC 3.A.1.5.1)	Oligopeptide transport system permease protein OppB (TC 3.A.1.5.1)
fig|159254.4.peg.519	Malonyl CoA-acyl carrier protein transacylase (EC 2.3.1.39) based on FIGfams	Malonyl CoA-acyl carrier protein transacylase (EC 2.3.1.39)
fig|160488.1.peg.1241	Malate:quinone oxidoreductase (EC 1.1.99.16)	Malate:quinone oxidoreductase (EC 1.1.5.4)
fig|160488.1.peg.1574	Na+/H+ antiporter	Na+/H+ antiporter
fig|160488.1.peg.1641	Cysteine synthase B (EC 2.5.1.47)	Cysteine synthase B (EC 2.5.1.47)
fig|160488.1.peg.1897	Malonyl CoA-acyl carrier protein transacylase (EC 2.3.1.39)	Malonyl CoA-acyl carrier protein transacylase (EC 2.3.1.39)
fig|160488.1.peg.2096	Erythronate-4-phosphate dehydrogenase (EC 1.1.1.290)	Erythronate-4-phosphate dehydrogenase (EC 1.1.1.290)
fig|160488.1.peg.2465	Aldehyde dehydrogenase (EC 1.2.1.3)	Aldehyde dehydrogenase (EC 1.2.1.3)
fig|160488.1.peg.2563	Aldehyde dehydrogenase (EC 1.2.1.3)	Aldehyde dehydrogenase (EC 1.2.1.3)
fig|160488.1.peg.2654	Aldehyde dehydrogenase (EC 1.2.1.3)	Aldehyde dehydrogenase (EC 1.2.1.3)
fig|160488.1.peg.2899	Malate:quinone oxidoreductase (EC 1.1.99.16)	Malate:quinone oxidoreductase (EC 1.1.5.4)
fig|160488.1.peg.3131	inositol monophosphatase family protein	Inositol monophosphatase family protein
fig|160488.1.peg.3431	Aldehyde dehydrogenase (EC 1.2.1.3)	Aldehyde dehydrogenase (EC 1.2.1.3)
fig|160488.1.peg.3612	Aldehyde dehydrogenase (EC 1.2.1.3)	Aldehyde dehydrogenase (EC 1.2.1.3)
fig|160488.1.peg.4073	NADH-ubiquinone oxidoreductase chain G (EC 1.6.5.3)	NADH-ubiquinone oxidoreductase chain G (EC 1.6.5.3)
fig|160488.1.peg.4096	Oligopeptide transport system permease protein OppB (TC 3.A.1.5.1)	Oligopeptide transport system permease protein OppB (TC 3.A.1.5.1)
fig|160488.1.peg.5051	Aldehyde dehydrogenase (EC 1.2.1.3); Probable coniferyl aldehyde dehydrogenase (EC 1.2.1.68)	; Probable coniferyl aldehyde dehydrogenase (EC 1.2.1.68)
fig|160488.1.peg.5209	Aldehyde dehydrogenase (EC 1.2.1.3)	Aldehyde dehydrogenase (EC 1.2.1.3)
fig|160488.1.peg.538	Aldehyde dehydrogenase (EC 1.2.1.3)	Aldehyde dehydrogenase (EC 1.2.1.3)
fig|160488.1.peg.742	Malate:quinone oxidoreductase (EC 1.1.99.16)	Malate:quinone oxidoreductase (EC 1.1.5.4)
fig|160488.4.peg.1327	Malate:quinone oxidoreductase (EC 1.1.99.16) based on FIGfams	Malate:quinone oxidoreductase (EC 1.1.5.4)
fig|160488.4.peg.1678	Na+/H+ antiporter based on FIGfams	Na+/H+ antiporter
fig|160488.4.peg.1746	Cysteine synthase B (EC 2.5.1.47) based on FIGfams	Cysteine synthase B (EC 2.5.1.47)
fig|160488.4.peg.2021	Malonyl CoA-acyl carrier protein transacylase (EC 2.3.1.39) based on FIGfams	Malonyl CoA-acyl carrier protein transacylase (EC 2.3.1.39)
fig|160488.4.peg.2059	Aldehyde dehydrogenase (EC 1.2.1.3)	Aldehyde dehydrogenase (EC 1.2.1.3)
fig|160488.4.peg.2233	Erythronate-4-phosphate dehydrogenase (EC 1.1.1.290) based on FIGfams	Erythronate-4-phosphate dehydrogenase (EC 1.1.1.290)
fig|160488.4.peg.2637	Aldehyde dehydrogenase (EC 1.2.1.3)	Aldehyde dehydrogenase (EC 1.2.1.3)
fig|160488.4.peg.2749	Aldehyde dehydrogenase (EC 1.2.1.3) based on FIGfams	Aldehyde dehydrogenase (EC 1.2.1.3)
fig|160488.4.peg.2842	Aldehyde dehydrogenase (EC 1.2.1.3) based on FIGfams	Aldehyde dehydrogenase (EC 1.2.1.3)
fig|160488.4.peg.3098	Malate:quinone oxidoreductase (EC 1.1.99.16) based on FIGfams	Malate:quinone oxidoreductase (EC 1.1.5.4)
fig|160488.4.peg.3250	Oligopeptide transport system permease protein OppB (TC 3.A.1.5.1)	Oligopeptide transport system permease protein OppB (TC 3.A.1.5.1)
fig|160488.4.peg.3358	benzoate dioxygenase, ferredoxin reductase component based on FIGfams	Benzoate 1,2-dioxygenase, ferredoxin reductase component
fig|160488.4.peg.3682	Aldehyde dehydrogenase (EC 1.2.1.3) based on FIGfams	Aldehyde dehydrogenase (EC 1.2.1.3)
fig|160488.4.peg.3880	Aldehyde dehydrogenase (EC 1.2.1.3) based on FIGfams	Aldehyde dehydrogenase (EC 1.2.1.3)
fig|160488.4.peg.4383	NADH-ubiquinone oxidoreductase chain G (EC 1.6.5.3) based on FIGfams	NADH-ubiquinone oxidoreductase chain G (EC 1.6.5.3)
fig|160488.4.peg.4409	Oligopeptide transport system permease protein OppB (TC 3.A.1.5.1)	Oligopeptide transport system permease protein OppB (TC 3.A.1.5.1)
fig|160488.4.peg.4411	Oligopeptide transport system permease protein OppB (TC 3.A.1.5.1)	Oligopeptide transport system permease protein OppB (TC 3.A.1.5.1)
fig|160488.4.peg.5465	Aldehyde dehydrogenase (EC 1.2.1.3); Probable coniferyl aldehyde dehydrogenase (EC 1.2.1.68) based on FIGfams	; Probable coniferyl aldehyde dehydrogenase (EC 1.2.1.68)
fig|160488.4.peg.5631	Aldehyde dehydrogenase (EC 1.2.1.3) based on FIGfams	Aldehyde dehydrogenase (EC 1.2.1.3)
fig|160488.4.peg.5728	Aldehyde dehydrogenase (EC 1.2.1.3)	Aldehyde dehydrogenase (EC 1.2.1.3)
fig|160488.4.peg.583	Aldehyde dehydrogenase (EC 1.2.1.3) based on FIGfams	Aldehyde dehydrogenase (EC 1.2.1.3)
fig|160488.4.peg.805	Malate:quinone oxidoreductase (EC 1.1.99.16) based on FIGfams	Malate:quinone oxidoreductase (EC 1.1.5.4)
fig|160490.10.peg.1524	Malonyl CoA-acyl carrier protein transacylase (EC 2.3.1.39) based on FIGfams	Malonyl CoA-acyl carrier protein transacylase (EC 2.3.1.39)
fig|160490.10.peg.160	Probable L-ascorbate-6-phosphate lactonase UlaG (EC 3.1.1.-) (L-ascorbate utilization protein G)	Probable L-ascorbate-6-phosphate lactonase UlaG (EC 3.1.1.-) (L-ascorbate utilization protein G)
fig|160490.10.peg.1783	Pyruvate formate-lyase activating enzyme (EC 1.97.1.4) based on FIGfams	Pyruvate formate-lyase activating enzyme (EC 1.97.1.4)
fig|160490.10.peg.258	Oligopeptide transport system permease protein OppB (TC 3.A.1.5.1)	Oligopeptide transport system permease protein OppB (TC 3.A.1.5.1)
fig|160490.10.peg.327	Pyruvate formate-lyase activating enzyme (EC 1.97.1.4) based on FIGfams	Pyruvate formate-lyase activating enzyme (EC 1.97.1.4)
fig|160490.1.peg.1350	Malonyl CoA-acyl carrier protein transacylase (EC 2.3.1.39)	Malonyl CoA-acyl carrier protein transacylase (EC 2.3.1.39)
fig|160490.1.peg.138	Probable L-ascorbate-6-phosphate lactonase UlaG (EC 3.1.1.-) (L-ascorbate utilization protein G)	Probable L-ascorbate-6-phosphate lactonase UlaG (EC 3.1.1.-) (L-ascorbate utilization protein G)
fig|160490.1.peg.1576	Pyruvate formate-lyase activating enzyme (EC 1.97.1.4)	Pyruvate formate-lyase activating enzyme (EC 1.97.1.4)
fig|160490.1.peg.217	Oligopeptide transport system permease protein OppB (TC 3.A.1.5.1)	Oligopeptide transport system permease protein OppB (TC 3.A.1.5.1)
fig|160490.1.peg.277	Pyruvate formate-lyase activating enzyme (EC 1.97.1.4)	Pyruvate formate-lyase activating enzyme (EC 1.97.1.4)
fig|160491.17.peg.160	Probable L-ascorbate-6-phosphate lactonase UlaG (EC 3.1.1.-) (L-ascorbate utilization protein G)	Probable L-ascorbate-6-phosphate lactonase UlaG (EC 3.1.1.-) (L-ascorbate utilization protein G)
fig|160491.17.peg.1612	Pyruvate formate-lyase activating enzyme (EC 1.97.1.4) based on FIGfams	Pyruvate formate-lyase activating enzyme (EC 1.97.1.4)
fig|160491.17.peg.1797	Pyruvate formate-lyase activating enzyme (EC 1.97.1.4) based on FIGfams	Pyruvate formate-lyase activating enzyme (EC 1.97.1.4)
fig|160491.17.peg.244	Oligopeptide transport system permease protein OppB (TC 3.A.1.5.1)	Oligopeptide transport system permease protein OppB (TC 3.A.1.5.1)
fig|160491.17.peg.376	Malonyl CoA-acyl carrier protein transacylase (EC 2.3.1.39) based on FIGfams	Malonyl CoA-acyl carrier protein transacylase (EC 2.3.1.39)
fig|160491.17.peg.822	Glutamine ABC transporter, periplasmic glutamine-binding protein (TC 3.A.1.3.2) / Glutamine transport system permease protein GlnP (TC 3.A.1.3.2)	/ Glutamine transport system permease protein GlnP (TC 3.A.1.3.2)
fig|160491.17.peg.911	Transcriptional regulator, GntR family	Predicted transcriptional regulator of pyridoxine metabolism
fig|160491.19.peg.161	Probable L-ascorbate-6-phosphate lactonase UlaG (EC 3.1.1.-) (L-ascorbate utilization protein G)	Probable L-ascorbate-6-phosphate lactonase UlaG (EC 3.1.1.-) (L-ascorbate utilization protein G)
fig|160491.19.peg.1610	Pyruvate formate-lyase activating enzyme (EC 1.97.1.4) based on FIGfams	Pyruvate formate-lyase activating enzyme (EC 1.97.1.4)
fig|160491.19.peg.1796	Pyruvate formate-lyase activating enzyme (EC 1.97.1.4) based on FIGfams	Pyruvate formate-lyase activating enzyme (EC 1.97.1.4)
fig|160491.19.peg.246	Oligopeptide transport system permease protein OppB (TC 3.A.1.5.1)	Oligopeptide transport system permease protein OppB (TC 3.A.1.5.1)
fig|160491.19.peg.379	Malonyl CoA-acyl carrier protein transacylase (EC 2.3.1.39) based on FIGfams	Malonyl CoA-acyl carrier protein transacylase (EC 2.3.1.39)
fig|160492.11.peg.1009	Malate:quinone oxidoreductase (EC 1.1.99.16) based on FIGfams	Malate:quinone oxidoreductase (EC 1.1.5.4)
fig|160492.11.peg.339	NADH-ubiquinone oxidoreductase chain G (EC 1.6.5.3) based on FIGfams	NADH-ubiquinone oxidoreductase chain G (EC 1.6.5.3)
fig|160492.11.peg.707	Malonyl CoA-acyl carrier protein transacylase (EC 2.3.1.39) based on FIGfams	Malonyl CoA-acyl carrier protein transacylase (EC 2.3.1.39)
fig|160492.1.peg.309	NADH-ubiquinone oxidoreductase chain G (EC 1.6.5.3)	NADH-ubiquinone oxidoreductase chain G (EC 1.6.5.3)
fig|160492.1.peg.667	Malonyl CoA-acyl carrier protein transacylase (EC 2.3.1.39)	Malonyl CoA-acyl carrier protein transacylase (EC 2.3.1.39)
fig|160492.1.peg.939	Malate:quinone oxidoreductase (EC 1.1.99.16)	Malate:quinone oxidoreductase (EC 1.1.5.4)
fig|161528.3.peg.1511	Aldehyde dehydrogenase (EC 1.2.1.3)	Aldehyde dehydrogenase (EC 1.2.1.3)
fig|161528.3.peg.2116	Aldehyde dehydrogenase (EC 1.2.1.3)	Aldehyde dehydrogenase (EC 1.2.1.3)
fig|161528.3.peg.453	NADH-ubiquinone oxidoreductase chain G (EC 1.6.5.3) based on FIGfams	NADH-ubiquinone oxidoreductase chain G (EC 1.6.5.3)
fig|161528.3.peg.463	Aldehyde dehydrogenase (EC 1.2.1.3); Probable coniferyl aldehyde dehydrogenase (EC 1.2.1.68) based on FIGfams	; Probable coniferyl aldehyde dehydrogenase (EC 1.2.1.68)
fig|161528.3.peg.571	Malonyl CoA-acyl carrier protein transacylase (EC 2.3.1.39) based on FIGfams	Malonyl CoA-acyl carrier protein transacylase (EC 2.3.1.39)
fig|161544.4.peg.1188	Aldehyde dehydrogenase (EC 1.2.1.3)	Aldehyde dehydrogenase (EC 1.2.1.3)
fig|161544.4.peg.1245	Malate:quinone oxidoreductase (EC 1.1.99.16) based on FIGfams	Malate:quinone oxidoreductase (EC 1.1.5.4)
fig|161544.4.peg.1251	Na+/H+ antiporter	Na+/H+ antiporter
fig|161544.4.peg.2100	Phosphate butyryltransferase (EC 2.3.1.19) based on FIGfams	phosphotransbutyrylase (EC 2.3.1.19)
fig|161544.4.peg.2341	Aldehyde dehydrogenase (EC 1.2.1.3)	Aldehyde dehydrogenase (EC 1.2.1.3)
fig|161544.4.peg.2909	Oligopeptide transport system permease protein OppB (TC 3.A.1.5.1)	Oligopeptide transport system permease protein OppB (TC 3.A.1.5.1)
fig|161544.4.peg.3170	comA operon protein, putative	ComA operon protein 2
fig|161544.4.peg.3339	Malonyl CoA-acyl carrier protein transacylase (EC 2.3.1.39) based on FIGfams	Malonyl CoA-acyl carrier protein transacylase (EC 2.3.1.39)
fig|161544.4.peg.3792	Aldehyde dehydrogenase (EC 1.2.1.3) based on FIGfams	Aldehyde dehydrogenase (EC 1.2.1.3)
fig|161544.4.peg.920	Na+/H+ antiporter based on unreliable automated assignments	Na+/H+ antiporter
fig|163164.16.peg.154	NADH-ubiquinone oxidoreductase chain G (EC 1.6.5.3) based on FIGfams	NADH-ubiquinone oxidoreductase chain G (EC 1.6.5.3)
fig|163164.16.peg.859	Malonyl CoA-acyl carrier protein transacylase (EC 2.3.1.39) based on FIGfams	Malonyl CoA-acyl carrier protein transacylase (EC 2.3.1.39)
fig|163164.1.peg.143	NADH-ubiquinone oxidoreductase chain G (EC 1.6.5.3)	NADH-ubiquinone oxidoreductase chain G (EC 1.6.5.3)
fig|163164.1.peg.784	Malonyl CoA-acyl carrier protein transacylase (EC 2.3.1.39)	Malonyl CoA-acyl carrier protein transacylase (EC 2.3.1.39)
fig|164513.4.peg.1234	Malate:quinone oxidoreductase (EC 1.1.99.16) based on FIGfams	Malate:quinone oxidoreductase (EC 1.1.5.4)
fig|164513.4.peg.1744	Malonyl CoA-acyl carrier protein transacylase (EC 2.3.1.39) based on FIGfams	Malonyl CoA-acyl carrier protein transacylase (EC 2.3.1.39)
fig|164513.4.peg.1864	Aldehyde dehydrogenase (EC 1.2.1.3) based on FIGfams	Aldehyde dehydrogenase (EC 1.2.1.3)
fig|164513.4.peg.2111	Oligopeptide transport system permease protein OppB (TC 3.A.1.5.1)	Oligopeptide transport system permease protein OppB (TC 3.A.1.5.1)
fig|164513.4.peg.2113	Oligopeptide transport system permease protein OppB (TC 3.A.1.5.1)	Oligopeptide transport system permease protein OppB (TC 3.A.1.5.1)
fig|164513.4.peg.2172	Cysteine synthase B (EC 2.5.1.47) based on FIGfams	Cysteine synthase B (EC 2.5.1.47)
fig|164513.4.peg.2836	NADH-ubiquinone oxidoreductase chain G (EC 1.6.5.3) based on FIGfams	NADH-ubiquinone oxidoreductase chain G (EC 1.6.5.3)
fig|164513.4.peg.2880	Na+/H+ antiporter based on unreliable automated assignments	Na+/H+ antiporter
fig|164513.4.peg.3299	Glutamine ABC transporter, periplasmic glutamine-binding protein (TC 3.A.1.3.2) based on FIGfams	Glutamine ABC transporter, periplasmic glutamine-binding protein (TC 3.A.1.3.2)
fig|164513.4.peg.3358	Aldehyde dehydrogenase (EC 1.2.1.3) based on FIGfams	Aldehyde dehydrogenase (EC 1.2.1.3)
fig|164513.4.peg.3663	Aldehyde dehydrogenase (EC 1.2.1.3) based on unreliable automated assignments	Aldehyde dehydrogenase (EC 1.2.1.3)
fig|164513.4.peg.616	Malonyl CoA-acyl carrier protein transacylase (EC 2.3.1.39) based on FIGfams	Malonyl CoA-acyl carrier protein transacylase (EC 2.3.1.39)
fig|164546.7.peg.1006	NADH-ubiquinone oxidoreductase chain G (EC 1.6.5.3) based on FIGfams	NADH-ubiquinone oxidoreductase chain G (EC 1.6.5.3)
fig|164546.7.peg.1363	Phosphate butyryltransferase (EC 2.3.1.19) / Phosphate acetyltransferase (EC 2.3.1.8)	phosphotransbutyrylase (EC 2.3.1.19) / Phosphate acetyltransferase (EC 2.3.1.8)
fig|164546.7.peg.1385	Putative polyamine transporter; Oligopeptide transport system permease protein OppB (TC 3.A.1.5.1)	Putative polyamine transporter;
fig|164546.7.peg.1387	Oligopeptide transport system permease protein OppB (TC 3.A.1.5.1)	Oligopeptide transport system permease protein OppB (TC 3.A.1.5.1)
fig|164546.7.peg.1395	Aldehyde dehydrogenase (EC 1.2.1.3) based on FIGfams	Aldehyde dehydrogenase (EC 1.2.1.3)
fig|164546.7.peg.1561	Cysteine synthase B (EC 2.5.1.47)	Cysteine synthase B (EC 2.5.1.47)
fig|164546.7.peg.178	Aldehyde dehydrogenase (EC 1.2.1.3); Probable coniferyl aldehyde dehydrogenase (EC 1.2.1.68) based on FIGfams	; Probable coniferyl aldehyde dehydrogenase (EC 1.2.1.68)
fig|164546.7.peg.1913	Oligopeptide transport system permease protein OppB (TC 3.A.1.5.1)	Oligopeptide transport system permease protein OppB (TC 3.A.1.5.1)
fig|164546.7.peg.2028	Malonyl CoA-acyl carrier protein transacylase (EC 2.3.1.39) based on FIGfams	Malonyl CoA-acyl carrier protein transacylase (EC 2.3.1.39)
fig|164546.7.peg.2226	Na+/H+ antiporter	Na+/H+ antiporter
fig|164546.7.peg.3397	Aldehyde dehydrogenase (EC 1.2.1.3) based on FIGfams	Aldehyde dehydrogenase (EC 1.2.1.3)
fig|164546.7.peg.4077	Aldehyde dehydrogenase (EC 1.2.1.3) based on FIGfams	Aldehyde dehydrogenase (EC 1.2.1.3)
fig|164546.7.peg.4790	Aldehyde dehydrogenase (EC 1.2.1.3)	Aldehyde dehydrogenase (EC 1.2.1.3)
fig|164546.7.peg.4840	Oligopeptide transport system permease protein OppB (TC 3.A.1.5.1)	Oligopeptide transport system permease protein OppB (TC 3.A.1.5.1)
fig|164546.7.peg.4911	Na+/H+ antiporter	Na+/H+ antiporter
fig|164546.7.peg.5111	Aldehyde dehydrogenase (EC 1.2.1.3)	Aldehyde dehydrogenase (EC 1.2.1.3)
fig|164546.7.peg.728	Aldehyde dehydrogenase (EC 1.2.1.3) based on FIGfams	Aldehyde dehydrogenase (EC 1.2.1.3)
fig|164546.7.peg.785	Cysteine synthase B (EC 2.5.1.47) based on FIGfams	Cysteine synthase B (EC 2.5.1.47)
fig|164756.15.peg.105	Na+/H+ antiporter based on unreliable automated assignments	Na+/H+ antiporter
fig|164756.15.peg.1604	NADH-ubiquinone oxidoreductase chain G (EC 1.6.5.3) based on FIGfams	NADH-ubiquinone oxidoreductase chain G (EC 1.6.5.3)
fig|164756.15.peg.1671	Aldehyde dehydrogenase (EC 1.2.1.3)	Aldehyde dehydrogenase (EC 1.2.1.3)
fig|164756.15.peg.1821	Aldehyde dehydrogenase (EC 1.2.1.3)	Aldehyde dehydrogenase (EC 1.2.1.3)
fig|164756.15.peg.1824	Aldehyde dehydrogenase (EC 1.2.1.3); Probable coniferyl aldehyde dehydrogenase (EC 1.2.1.68) based on FIGfams	; Probable coniferyl aldehyde dehydrogenase (EC 1.2.1.68)
fig|164756.15.peg.1885	Oligopeptide transport system permease protein OppB (TC 3.A.1.5.1)	Oligopeptide transport system permease protein OppB (TC 3.A.1.5.1)
fig|164756.15.peg.2055	Aldehyde dehydrogenase (EC 1.2.1.3)	Aldehyde dehydrogenase (EC 1.2.1.3)
fig|164756.15.peg.2116	Malate:quinone oxidoreductase (EC 1.1.99.16) based on FIGfams	Malate:quinone oxidoreductase (EC 1.1.5.4)
fig|164756.15.peg.2462	Glutamine ABC transporter, periplasmic glutamine-binding protein (TC 3.A.1.3.2)	Glutamine ABC transporter, periplasmic glutamine-binding protein (TC 3.A.1.3.2)
fig|164756.15.peg.2605	Aldehyde dehydrogenase (EC 1.2.1.3)	Aldehyde dehydrogenase (EC 1.2.1.3)
fig|164756.15.peg.316	Aldehyde dehydrogenase (EC 1.2.1.3) based on FIGfams	Aldehyde dehydrogenase (EC 1.2.1.3)
fig|164756.15.peg.3449	Malonyl CoA-acyl carrier protein transacylase (EC 2.3.1.39) based on FIGfams	Malonyl CoA-acyl carrier protein transacylase (EC 2.3.1.39)
fig|164756.15.peg.3556	Malonyl CoA-acyl carrier protein transacylase (EC 2.3.1.39) based on FIGfams	Malonyl CoA-acyl carrier protein transacylase (EC 2.3.1.39)
fig|164756.15.peg.3687	Na+/H+ antiporter based on FIGfams	Na+/H+ antiporter
fig|164756.15.peg.3768	Aldehyde dehydrogenase (EC 1.2.1.3) based on FIGfams	Aldehyde dehydrogenase (EC 1.2.1.3)
fig|164756.15.peg.3811	Aldehyde dehydrogenase (EC 1.2.1.3)	Aldehyde dehydrogenase (EC 1.2.1.3)
fig|164756.15.peg.4024	Oligopeptide transport system permease protein OppB (TC 3.A.1.5.1)	Oligopeptide transport system permease protein OppB (TC 3.A.1.5.1)
fig|164756.15.peg.4026	Oligopeptide transport system permease protein OppB (TC 3.A.1.5.1)	Oligopeptide transport system permease protein OppB (TC 3.A.1.5.1)
fig|164756.15.peg.4661	Na+/H+ antiporter based on unreliable automated assignments	Na+/H+ antiporter
fig|164756.15.peg.4693	Aldehyde dehydrogenase (EC 1.2.1.3) based on FIGfams	Aldehyde dehydrogenase (EC 1.2.1.3)
fig|164756.15.peg.4765	Aldehyde dehydrogenase (EC 1.2.1.3) based on FIGfams	Aldehyde dehydrogenase (EC 1.2.1.3)
fig|164756.15.peg.536	Na+/H+ antiporter based on unreliable automated assignments	Na+/H+ antiporter
fig|164756.15.peg.556	Glutamine ABC transporter, periplasmic glutamine-binding protein (TC 3.A.1.3.2) based on FIGfams	Glutamine ABC transporter, periplasmic glutamine-binding protein (TC 3.A.1.3.2)
fig|164756.15.peg.633	Aldehyde dehydrogenase (EC 1.2.1.3)	Aldehyde dehydrogenase (EC 1.2.1.3)
fig|164756.15.peg.647	Aldehyde dehydrogenase (EC 1.2.1.3) based on FIGfams	Aldehyde dehydrogenase (EC 1.2.1.3)
fig|164756.15.peg.92	Aldehyde dehydrogenase (EC 1.2.1.3) based on unreliable automated assignments	Aldehyde dehydrogenase (EC 1.2.1.3)
fig|164756.6.peg.100	Na+/H+ antiporter based on FIGfams	Na+/H+ antiporter
fig|164756.6.peg.1480	NADH-ubiquinone oxidoreductase chain G (EC 1.6.5.3) based on FIGfams	NADH-ubiquinone oxidoreductase chain G (EC 1.6.5.3)
fig|164756.6.peg.1667	Aldehyde dehydrogenase (EC 1.2.1.3) based on FIGfams	Aldehyde dehydrogenase (EC 1.2.1.3)
fig|164756.6.peg.1669	Aldehyde dehydrogenase (EC 1.2.1.3) based on FIGfams	Aldehyde dehydrogenase (EC 1.2.1.3)
fig|164756.6.peg.1670	Aldehyde dehydrogenase (EC 1.2.1.3); Probable coniferyl aldehyde dehydrogenase (EC 1.2.1.68)	; Probable coniferyl aldehyde dehydrogenase (EC 1.2.1.68)
fig|164756.6.peg.1730	Oligopeptide transport system permease protein OppB (TC 3.A.1.5.1)	Oligopeptide transport system permease protein OppB (TC 3.A.1.5.1)
fig|164756.6.peg.1891	Aldehyde dehydrogenase (EC 1.2.1.3) based on FIGfams	Aldehyde dehydrogenase (EC 1.2.1.3)
fig|164756.6.peg.1951	Malate:quinone oxidoreductase (EC 1.1.99.16) based on FIGfams	Malate:quinone oxidoreductase (EC 1.1.5.4)
fig|164756.6.peg.2035	Glutamine ABC transporter, periplasmic glutamine-binding protein (TC 3.A.1.3.2) based on FIGfams	Glutamine ABC transporter, periplasmic glutamine-binding protein (TC 3.A.1.3.2)
fig|164756.6.peg.212	Aldehyde dehydrogenase (EC 1.2.1.3) based on FIGfams	Aldehyde dehydrogenase (EC 1.2.1.3)
fig|164756.6.peg.2414	Aldehyde dehydrogenase (EC 1.2.1.3) based on FIGfams	Aldehyde dehydrogenase (EC 1.2.1.3)
fig|164756.6.peg.300	Aldehyde dehydrogenase (EC 1.2.1.3) based on FIGfams	Aldehyde dehydrogenase (EC 1.2.1.3)
fig|164756.6.peg.3190	Malonyl CoA-acyl carrier protein transacylase (EC 2.3.1.39) based on FIGfams	Malonyl CoA-acyl carrier protein transacylase (EC 2.3.1.39)
fig|164756.6.peg.3294	Malonyl CoA-acyl carrier protein transacylase (EC 2.3.1.39) based on FIGfams	Malonyl CoA-acyl carrier protein transacylase (EC 2.3.1.39)
fig|164756.6.peg.3415	Na+/H+ antiporter based on FIGfams	Na+/H+ antiporter
fig|164756.6.peg.3491	Aldehyde dehydrogenase (EC 1.2.1.3) based on FIGfams	Aldehyde dehydrogenase (EC 1.2.1.3)
fig|164756.6.peg.3530	Aldehyde dehydrogenase (EC 1.2.1.3) based on FIGfams	Aldehyde dehydrogenase (EC 1.2.1.3)
fig|164756.6.peg.4369	Aldehyde dehydrogenase (EC 1.2.1.3) based on FIGfams	Aldehyde dehydrogenase (EC 1.2.1.3)
fig|164756.6.peg.4437	Aldehyde dehydrogenase (EC 1.2.1.3)	Aldehyde dehydrogenase (EC 1.2.1.3)
fig|164756.6.peg.506	Na+/H+ antiporter based on FIGfams	Na+/H+ antiporter
fig|164756.6.peg.592	Aldehyde dehydrogenase (EC 1.2.1.3) based on FIGfams	Aldehyde dehydrogenase (EC 1.2.1.3)
fig|164756.6.peg.605	Aldehyde dehydrogenase (EC 1.2.1.3) based on FIGfams	Aldehyde dehydrogenase (EC 1.2.1.3)
fig|164756.6.peg.86	Aldehyde dehydrogenase (EC 1.2.1.3) based on FIGfams	Aldehyde dehydrogenase (EC 1.2.1.3)
fig|164757.10.peg.1550	NADH-ubiquinone oxidoreductase chain G (EC 1.6.5.3) based on FIGfams	NADH-ubiquinone oxidoreductase chain G (EC 1.6.5.3)
fig|164757.10.peg.1614	Aldehyde dehydrogenase (EC 1.2.1.3)	Aldehyde dehydrogenase (EC 1.2.1.3)
fig|164757.10.peg.1760	Aldehyde dehydrogenase (EC 1.2.1.3) based on FIGfams	Aldehyde dehydrogenase (EC 1.2.1.3)
fig|164757.10.peg.1762	Aldehyde dehydrogenase (EC 1.2.1.3); Probable coniferyl aldehyde dehydrogenase (EC 1.2.1.68) based on FIGfams	; Probable coniferyl aldehyde dehydrogenase (EC 1.2.1.68)
fig|164757.10.peg.1822	Oligopeptide transport system permease protein OppB (TC 3.A.1.5.1)	Oligopeptide transport system permease protein OppB (TC 3.A.1.5.1)
fig|164757.10.peg.1990	Aldehyde dehydrogenase (EC 1.2.1.3)	Aldehyde dehydrogenase (EC 1.2.1.3)
fig|164757.10.peg.2053	Malate:quinone oxidoreductase (EC 1.1.99.16) based on FIGfams	Malate:quinone oxidoreductase (EC 1.1.5.4)
fig|164757.10.peg.2244	Aldehyde dehydrogenase (EC 1.2.1.3)	Aldehyde dehydrogenase (EC 1.2.1.3)
fig|164757.10.peg.2451	Glutamine ABC transporter, periplasmic glutamine-binding protein (TC 3.A.1.3.2)	Glutamine ABC transporter, periplasmic glutamine-binding protein (TC 3.A.1.3.2)
fig|164757.10.peg.2592	Aldehyde dehydrogenase (EC 1.2.1.3)	Aldehyde dehydrogenase (EC 1.2.1.3)
fig|164757.10.peg.304	Aldehyde dehydrogenase (EC 1.2.1.3) based on FIGfams	Aldehyde dehydrogenase (EC 1.2.1.3)
fig|164757.10.peg.3395	Malonyl CoA-acyl carrier protein transacylase (EC 2.3.1.39) based on FIGfams	Malonyl CoA-acyl carrier protein transacylase (EC 2.3.1.39)
fig|164757.10.peg.3501	Malonyl CoA-acyl carrier protein transacylase (EC 2.3.1.39) based on FIGfams	Malonyl CoA-acyl carrier protein transacylase (EC 2.3.1.39)
fig|164757.10.peg.3628	Na+/H+ antiporter based on FIGfams	Na+/H+ antiporter
fig|164757.10.peg.3718	Aldehyde dehydrogenase (EC 1.2.1.3) based on unreliable automated assignments	Aldehyde dehydrogenase (EC 1.2.1.3)
fig|164757.10.peg.3760	Aldehyde dehydrogenase (EC 1.2.1.3)	Aldehyde dehydrogenase (EC 1.2.1.3)
fig|164757.10.peg.3865	Cysteine synthase B (EC 2.5.1.47) based on FIGfams	Cysteine synthase B (EC 2.5.1.47)
fig|164757.10.peg.3976	Oligopeptide transport system permease protein OppB (TC 3.A.1.5.1)	Oligopeptide transport system permease protein OppB (TC 3.A.1.5.1)
fig|164757.10.peg.3978	Oligopeptide transport system permease protein OppB (TC 3.A.1.5.1)	Oligopeptide transport system permease protein OppB (TC 3.A.1.5.1)
fig|164757.10.peg.4109	Aldehyde dehydrogenase (EC 1.2.1.3) based on FIGfams	Aldehyde dehydrogenase (EC 1.2.1.3)
fig|164757.10.peg.4182	Aldehyde dehydrogenase (EC 1.2.1.3) based on FIGfams	Aldehyde dehydrogenase (EC 1.2.1.3)
fig|164757.10.peg.4248	Aldehyde dehydrogenase (EC 1.2.1.3)	Aldehyde dehydrogenase (EC 1.2.1.3)
fig|164757.10.peg.4804	Aldehyde dehydrogenase (EC 1.2.1.3) based on FIGfams	Aldehyde dehydrogenase (EC 1.2.1.3)
fig|164757.10.peg.4964	Na+/H+ antiporter based on unreliable automated assignments	Na+/H+ antiporter
fig|164757.10.peg.4996	Aldehyde dehydrogenase (EC 1.2.1.3) based on FIGfams	Aldehyde dehydrogenase (EC 1.2.1.3)
fig|164757.10.peg.5067	Aldehyde dehydrogenase (EC 1.2.1.3) based on FIGfams	Aldehyde dehydrogenase (EC 1.2.1.3)
fig|164757.10.peg.519	Na+/H+ antiporter based on unreliable automated assignments	Na+/H+ antiporter
fig|164757.10.peg.539	Glutamine ABC transporter, periplasmic glutamine-binding protein (TC 3.A.1.3.2) based on FIGfams	Glutamine ABC transporter, periplasmic glutamine-binding protein (TC 3.A.1.3.2)
fig|164757.10.peg.615	Aldehyde dehydrogenase (EC 1.2.1.3) based on FIGfams	Aldehyde dehydrogenase (EC 1.2.1.3)
fig|164757.10.peg.630	Aldehyde dehydrogenase (EC 1.2.1.3) based on FIGfams	Aldehyde dehydrogenase (EC 1.2.1.3)
fig|164757.10.peg.80	Aldehyde dehydrogenase (EC 1.2.1.3) based on FIGfams	Aldehyde dehydrogenase (EC 1.2.1.3)
fig|164757.10.peg.94	Na+/H+ antiporter based on unreliable automated assignments	Na+/H+ antiporter
fig|164757.7.peg.1529	NADH-ubiquinone oxidoreductase chain G (EC 1.6.5.3) based on FIGfams	NADH-ubiquinone oxidoreductase chain G (EC 1.6.5.3)
fig|164757.7.peg.1739	Aldehyde dehydrogenase (EC 1.2.1.3) based on unreliable automated assignments	Aldehyde dehydrogenase (EC 1.2.1.3)
fig|164757.7.peg.1741	Aldehyde dehydrogenase (EC 1.2.1.3); Probable coniferyl aldehyde dehydrogenase (EC 1.2.1.68) based on FIGfams	; Probable coniferyl aldehyde dehydrogenase (EC 1.2.1.68)
fig|164757.7.peg.1963	Aldehyde dehydrogenase (EC 1.2.1.3) based on unreliable automated assignments	Aldehyde dehydrogenase (EC 1.2.1.3)
fig|164757.7.peg.2026	Malate:quinone oxidoreductase (EC 1.1.99.16) based on FIGfams	Malate:quinone oxidoreductase (EC 1.1.5.4)
fig|164757.7.peg.2414	Glutamine ABC transporter, periplasmic glutamine-binding protein (TC 3.A.1.3.2) based on unreliable automated assignments	Glutamine ABC transporter, periplasmic glutamine-binding protein (TC 3.A.1.3.2)
fig|164757.7.peg.2550	Aldehyde dehydrogenase (EC 1.2.1.3) based on unreliable automated assignments	Aldehyde dehydrogenase (EC 1.2.1.3)
fig|164757.7.peg.3340	Malonyl CoA-acyl carrier protein transacylase (EC 2.3.1.39) based on FIGfams	Malonyl CoA-acyl carrier protein transacylase (EC 2.3.1.39)
fig|164757.7.peg.3444	Malonyl CoA-acyl carrier protein transacylase (EC 2.3.1.39) based on FIGfams	Malonyl CoA-acyl carrier protein transacylase (EC 2.3.1.39)
fig|164757.7.peg.3566	Na+/H+ antiporter based on FIGfams	Na+/H+ antiporter
fig|164757.7.peg.3652	Aldehyde dehydrogenase (EC 1.2.1.3) based on unreliable automated assignments	Aldehyde dehydrogenase (EC 1.2.1.3)
fig|164757.7.peg.3797	Cysteine synthase B (EC 2.5.1.47) based on FIGfams	Cysteine synthase B (EC 2.5.1.47)
fig|164757.7.peg.3905	Oligopeptide transport system permease protein OppB (TC 3.A.1.5.1)	Oligopeptide transport system permease protein OppB (TC 3.A.1.5.1)
fig|164757.7.peg.3907	Oligopeptide transport system permease protein OppB (TC 3.A.1.5.1)	Oligopeptide transport system permease protein OppB (TC 3.A.1.5.1)
fig|164757.7.peg.4036	Aldehyde dehydrogenase (EC 1.2.1.3) based on unreliable automated assignments	Aldehyde dehydrogenase (EC 1.2.1.3)
fig|164757.7.peg.4103	Aldehyde dehydrogenase (EC 1.2.1.3) based on unreliable automated assignments	Aldehyde dehydrogenase (EC 1.2.1.3)
fig|164757.7.peg.4728	Aldehyde dehydrogenase (EC 1.2.1.3) based on unreliable automated assignments	Aldehyde dehydrogenase (EC 1.2.1.3)
fig|164757.7.peg.4882	Na+/H+ antiporter based on unreliable automated assignments	Na+/H+ antiporter
fig|164757.7.peg.4913	Aldehyde dehydrogenase (EC 1.2.1.3) based on unreliable automated assignments	Aldehyde dehydrogenase (EC 1.2.1.3)
fig|164757.7.peg.4984	Aldehyde dehydrogenase (EC 1.2.1.3) based on unreliable automated assignments	Aldehyde dehydrogenase (EC 1.2.1.3)
fig|164757.7.peg.530	Glutamine ABC transporter, periplasmic glutamine-binding protein (TC 3.A.1.3.2) based on FIGfams	Glutamine ABC transporter, periplasmic glutamine-binding protein (TC 3.A.1.3.2)
fig|164757.7.peg.618	Aldehyde dehydrogenase (EC 1.2.1.3) based on FIGfams	Aldehyde dehydrogenase (EC 1.2.1.3)
fig|164757.7.peg.80	Aldehyde dehydrogenase (EC 1.2.1.3) based on FIGfams	Aldehyde dehydrogenase (EC 1.2.1.3)
fig|164757.7.peg.93	Na+/H+ antiporter based on unreliable automated assignments	Na+/H+ antiporter
fig|166314.3.peg.1240	Malate:quinone oxidoreductase (EC 1.1.99.16) based on FIGfams	Malate:quinone oxidoreductase (EC 1.1.5.4)
fig|166314.3.peg.2045	Na+/H+ antiporter based on FIGfams	Na+/H+ antiporter
fig|166314.3.peg.2430	Aldehyde dehydrogenase (EC 1.2.1.3) based on FIGfams	Aldehyde dehydrogenase (EC 1.2.1.3)
fig|166314.3.peg.721	Malonyl CoA-acyl carrier protein transacylase (EC 2.3.1.39) based on FIGfams	Malonyl CoA-acyl carrier protein transacylase (EC 2.3.1.39)
fig|167539.1.peg.159	Malonyl CoA-acyl carrier protein transacylase (EC 2.3.1.39)	Malonyl CoA-acyl carrier protein transacylase (EC 2.3.1.39)
fig|167539.1.peg.374	Aldehyde dehydrogenase (EC 1.2.1.3)	Aldehyde dehydrogenase (EC 1.2.1.3)
fig|167539.1.peg.418	Malate:quinone oxidoreductase (EC 1.1.99.16)	Malate:quinone oxidoreductase (EC 1.1.5.4)
fig|167539.5.peg.165	Malonyl CoA-acyl carrier protein transacylase (EC 2.3.1.39) based on FIGfams	Malonyl CoA-acyl carrier protein transacylase (EC 2.3.1.39)
fig|167539.5.peg.382	Aldehyde dehydrogenase (EC 1.2.1.3) based on FIGfams	Aldehyde dehydrogenase (EC 1.2.1.3)
fig|167539.5.peg.427	Malate:quinone oxidoreductase (EC 1.1.99.16) based on FIGfams	Malate:quinone oxidoreductase (EC 1.1.5.4)
fig|167542.6.peg.169	Malonyl CoA-acyl carrier protein transacylase (EC 2.3.1.39) based on FIGfams	Malonyl CoA-acyl carrier protein transacylase (EC 2.3.1.39)
fig|167542.6.peg.372	Aldehyde dehydrogenase (EC 1.2.1.3) based on FIGfams	Aldehyde dehydrogenase (EC 1.2.1.3)
fig|167542.6.peg.498	Malate:quinone oxidoreductase (EC 1.1.99.16) based on FIGfams	Malate:quinone oxidoreductase (EC 1.1.5.4)
fig|167542.7.peg.167	Malonyl CoA-acyl carrier protein transacylase (EC 2.3.1.39) based on FIGfams	Malonyl CoA-acyl carrier protein transacylase (EC 2.3.1.39)
fig|167542.7.peg.370	Aldehyde dehydrogenase (EC 1.2.1.3) based on FIGfams	Aldehyde dehydrogenase (EC 1.2.1.3)
fig|167542.7.peg.498	Malate:quinone oxidoreductase (EC 1.1.99.16) based on FIGfams	Malate:quinone oxidoreductase (EC 1.1.5.4)
fig|167546.3.peg.159	Malonyl CoA-acyl carrier protein transacylase (EC 2.3.1.39) based on FIGfams	Malonyl CoA-acyl carrier protein transacylase (EC 2.3.1.39)
fig|167546.3.peg.360	Aldehyde dehydrogenase (EC 1.2.1.3) based on FIGfams	Aldehyde dehydrogenase (EC 1.2.1.3)
fig|167546.3.peg.441	Malate:quinone oxidoreductase (EC 1.1.99.16) based on FIGfams	Malate:quinone oxidoreductase (EC 1.1.5.4)
fig|167546.4.peg.152	Malonyl CoA-acyl carrier protein transacylase (EC 2.3.1.39) based on FIGfams	Malonyl CoA-acyl carrier protein transacylase (EC 2.3.1.39)
fig|167546.4.peg.353	Aldehyde dehydrogenase (EC 1.2.1.3) based on FIGfams	Aldehyde dehydrogenase (EC 1.2.1.3)
fig|167546.4.peg.426	Malate:quinone oxidoreductase (EC 1.1.99.16) based on FIGfams	Malate:quinone oxidoreductase (EC 1.1.5.4)
fig|167555.5.peg.217	Malonyl CoA-acyl carrier protein transacylase (EC 2.3.1.39) based on FIGfams	Malonyl CoA-acyl carrier protein transacylase (EC 2.3.1.39)
fig|167555.5.peg.432	Aldehyde dehydrogenase (EC 1.2.1.3) based on FIGfams	Aldehyde dehydrogenase (EC 1.2.1.3)
fig|167555.5.peg.482	Malate:quinone oxidoreductase (EC 1.1.99.16) based on FIGfams	Malate:quinone oxidoreductase (EC 1.1.5.4)
fig|167555.6.peg.217	Malonyl CoA-acyl carrier protein transacylase (EC 2.3.1.39) based on FIGfams	Malonyl CoA-acyl carrier protein transacylase (EC 2.3.1.39)
fig|167555.6.peg.433	Aldehyde dehydrogenase (EC 1.2.1.3) based on FIGfams	Aldehyde dehydrogenase (EC 1.2.1.3)
fig|167555.6.peg.483	Malate:quinone oxidoreductase (EC 1.1.99.16) based on FIGfams	Malate:quinone oxidoreductase (EC 1.1.5.4)
fig|167879.3.peg.1789	Cytochrome c-type protein TorC	Cytochrome c-type protein TorC
fig|167879.3.peg.1896	Aldehyde dehydrogenase (EC 1.2.1.3)	Aldehyde dehydrogenase (EC 1.2.1.3)
fig|167879.3.peg.1967	Aldehyde dehydrogenase (EC 1.2.1.3)	Aldehyde dehydrogenase (EC 1.2.1.3)
fig|167879.3.peg.2233	Malonyl CoA-acyl carrier protein transacylase (EC 2.3.1.39)	Malonyl CoA-acyl carrier protein transacylase (EC 2.3.1.39)
fig|167879.3.peg.237	Aldehyde dehydrogenase (EC 1.2.1.3)	Aldehyde dehydrogenase (EC 1.2.1.3)
fig|167879.3.peg.2495	Na+/H+ antiporter	Na+/H+ antiporter
fig|167879.3.peg.2579	Aldehyde dehydrogenase (EC 1.2.1.3); Probable coniferyl aldehyde dehydrogenase (EC 1.2.1.68)	; Probable coniferyl aldehyde dehydrogenase (EC 1.2.1.68)
fig|167879.3.peg.3157	Erythronate-4-phosphate dehydrogenase (EC 1.1.1.290)	Erythronate-4-phosphate dehydrogenase (EC 1.1.1.290)
fig|167879.3.peg.3746	Na+/H+ antiporter	Na+/H+ antiporter
fig|167879.3.peg.4531	Aldehyde dehydrogenase (EC 1.2.1.3)	Aldehyde dehydrogenase (EC 1.2.1.3)
fig|167879.3.peg.4585	Na+/H+ antiporter	Na+/H+ antiporter
fig|167879.3.peg.955	Aldehyde dehydrogenase (EC 1.2.1.3); Probable coniferyl aldehyde dehydrogenase (EC 1.2.1.68)	; Probable coniferyl aldehyde dehydrogenase (EC 1.2.1.68)
fig|167879.3.peg.99	Aldehyde dehydrogenase (EC 1.2.1.3)	Aldehyde dehydrogenase (EC 1.2.1.3)
fig|167879.5.peg.1698	Aldehyde dehydrogenase (EC 1.2.1.3) based on FIGfams	Aldehyde dehydrogenase (EC 1.2.1.3)
fig|167879.5.peg.1855	Aldehyde dehydrogenase (EC 1.2.1.3) based on FIGfams	Aldehyde dehydrogenase (EC 1.2.1.3)
fig|167879.5.peg.2081	Malonyl CoA-acyl carrier protein transacylase (EC 2.3.1.39) based on FIGfams	Malonyl CoA-acyl carrier protein transacylase (EC 2.3.1.39)
fig|167879.5.peg.2454	Na+/H+ antiporter	Na+/H+ antiporter
fig|167879.5.peg.2542	Na+/H+ antiporter	Na+/H+ antiporter
fig|167879.5.peg.3082	Na+/H+ antiporter	Na+/H+ antiporter
fig|167879.5.peg.3101	Aldehyde dehydrogenase (EC 1.2.1.3); Probable coniferyl aldehyde dehydrogenase (EC 1.2.1.68) based on FIGfams	; Probable coniferyl aldehyde dehydrogenase (EC 1.2.1.68)
fig|167879.5.peg.334	Aldehyde dehydrogenase (EC 1.2.1.3)	Aldehyde dehydrogenase (EC 1.2.1.3)
fig|167879.5.peg.3451	Erythronate-4-phosphate dehydrogenase (EC 1.1.1.290) based on FIGfams	Erythronate-4-phosphate dehydrogenase (EC 1.1.1.290)
fig|167879.5.peg.4258	Aldehyde dehydrogenase (EC 1.2.1.3) based on FIGfams	Aldehyde dehydrogenase (EC 1.2.1.3)
fig|167879.5.peg.4308	Na+/H+ antiporter based on unreliable automated assignments	Na+/H+ antiporter
fig|167879.5.peg.76	Aldehyde dehydrogenase (EC 1.2.1.3) based on FIGfams	Aldehyde dehydrogenase (EC 1.2.1.3)
fig|167879.5.peg.884	Aldehyde dehydrogenase (EC 1.2.1.3); Probable coniferyl aldehyde dehydrogenase (EC 1.2.1.68) based on FIGfams	; Probable coniferyl aldehyde dehydrogenase (EC 1.2.1.68)
fig|1680.3.peg.119	Oligopeptide transport system permease protein OppB (TC 3.A.1.5.1)	Oligopeptide transport system permease protein OppB (TC 3.A.1.5.1)
fig|1680.3.peg.1535	Na+/H+ antiporter	Na+/H+ antiporter
fig|1680.3.peg.199	Pyruvate formate-lyase activating enzyme (EC 1.97.1.4)	Pyruvate formate-lyase activating enzyme (EC 1.97.1.4)
fig|1680.3.peg.742	Oligopeptide transport system permease protein OppB (TC 3.A.1.5.1)	Oligopeptide transport system permease protein OppB (TC 3.A.1.5.1)
fig|1680.3.peg.842	Glutamine ABC transporter, periplasmic glutamine-binding protein (TC 3.A.1.3.2) / Glutamine transport system permease protein GlnP (TC 3.A.1.3.2)	/ Glutamine transport system permease protein GlnP (TC 3.A.1.3.2)
fig|169963.11.peg.139	Oligopeptide transport system permease protein OppB (TC 3.A.1.5.1)	Oligopeptide transport system permease protein OppB (TC 3.A.1.5.1)
fig|169963.11.peg.1406	Phosphate butyryltransferase (EC 2.3.1.19) based on FIGfams	phosphotransbutyrylase (EC 2.3.1.19)
fig|169963.11.peg.1446	Pyruvate formate-lyase activating enzyme (EC 1.97.1.4) based on FIGfams	Pyruvate formate-lyase activating enzyme (EC 1.97.1.4)
fig|169963.11.peg.1853	Malonyl CoA-acyl carrier protein transacylase (EC 2.3.1.39) based on FIGfams	Malonyl CoA-acyl carrier protein transacylase (EC 2.3.1.39)
fig|169963.11.peg.2247	Oligopeptide transport system permease protein OppB (TC 3.A.1.5.1)	Oligopeptide transport system permease protein OppB (TC 3.A.1.5.1)
fig|169963.11.peg.826	Na+/H+ antiporter based on FIGfams	Na+/H+ antiporter
fig|169963.11.peg.870	Glutamine ABC transporter, periplasmic glutamine-binding protein (TC 3.A.1.3.2) / Glutamine transport system permease protein GlnP (TC 3.A.1.3.2)	/ Glutamine transport system permease protein GlnP (TC 3.A.1.3.2)
fig|169963.1.peg.136	Oligopeptide transport system permease protein OppB (TC 3.A.1.5.1)	Oligopeptide transport system permease protein OppB (TC 3.A.1.5.1)
fig|169963.1.peg.1361	Phosphate butyryltransferase (EC 2.3.1.19)	phosphotransbutyrylase (EC 2.3.1.19)
fig|169963.1.peg.1399	Pyruvate formate-lyase activating enzyme (EC 1.97.1.4)	Pyruvate formate-lyase activating enzyme (EC 1.97.1.4)
fig|169963.1.peg.1800	Malonyl CoA-acyl carrier protein transacylase (EC 2.3.1.39)	Malonyl CoA-acyl carrier protein transacylase (EC 2.3.1.39)
fig|169963.1.peg.2186	Oligopeptide transport system permease protein OppB (TC 3.A.1.5.1)	Oligopeptide transport system permease protein OppB (TC 3.A.1.5.1)
fig|169963.1.peg.797	Na+/H+ antiporter	Na+/H+ antiporter
fig|169963.1.peg.840	Glutamine ABC transporter, periplasmic glutamine-binding protein (TC 3.A.1.3.2) / Glutamine transport system permease protein GlnP (TC 3.A.1.3.2)	/ Glutamine transport system permease protein GlnP (TC 3.A.1.3.2)
fig|170187.11.peg.1969	Oligopeptide transport system permease protein OppB (TC 3.A.1.5.1)	Oligopeptide transport system permease protein OppB (TC 3.A.1.5.1)
fig|170187.11.peg.2056	Pyruvate formate-lyase activating enzyme (EC 1.97.1.4) based on FIGfams	Pyruvate formate-lyase activating enzyme (EC 1.97.1.4)
fig|170187.11.peg.2112	Probable L-ascorbate-6-phosphate lactonase UlaG (EC 3.1.1.-) (L-ascorbate utilization protein G)	Probable L-ascorbate-6-phosphate lactonase UlaG (EC 3.1.1.-) (L-ascorbate utilization protein G)
fig|170187.11.peg.255	Pyruvate formate-lyase activating enzyme (EC 1.97.1.4) based on FIGfams	Pyruvate formate-lyase activating enzyme (EC 1.97.1.4)
fig|170187.11.peg.438	Malonyl CoA-acyl carrier protein transacylase (EC 2.3.1.39) based on FIGfams	Malonyl CoA-acyl carrier protein transacylase (EC 2.3.1.39)
fig|170187.11.peg.684	Na+/H+ antiporter based on unreliable automated assignments	Na+/H+ antiporter
fig|170187.1.peg.1768	Oligopeptide transport system permease protein OppB (TC 3.A.1.5.1)	Oligopeptide transport system permease protein OppB (TC 3.A.1.5.1)
fig|170187.1.peg.1850	Pyruvate formate-lyase activating enzyme (EC 1.97.1.4)	Pyruvate formate-lyase activating enzyme (EC 1.97.1.4)
fig|170187.1.peg.1903	Probable L-ascorbate-6-phosphate lactonase UlaG (EC 3.1.1.-) (L-ascorbate utilization protein G)	Probable L-ascorbate-6-phosphate lactonase UlaG (EC 3.1.1.-) (L-ascorbate utilization protein G)
fig|170187.1.peg.231	Pyruvate formate-lyase activating enzyme (EC 1.97.1.4)	Pyruvate formate-lyase activating enzyme (EC 1.97.1.4)
fig|170187.1.peg.390	Malonyl CoA-acyl carrier protein transacylase (EC 2.3.1.39)	Malonyl CoA-acyl carrier protein transacylase (EC 2.3.1.39)
fig|170187.1.peg.607	Na+/H+ antiporter	Na+/H+ antiporter
fig|170187.1.peg.608	Na+/H+ antiporter	Na+/H+ antiporter
fig|171101.1.peg.1704	Oligopeptide transport system permease protein OppB (TC 3.A.1.5.1)	Oligopeptide transport system permease protein OppB (TC 3.A.1.5.1)
fig|171101.1.peg.1789	Pyruvate formate-lyase activating enzyme (EC 1.97.1.4)	Pyruvate formate-lyase activating enzyme (EC 1.97.1.4)
fig|171101.1.peg.1840	Probable L-ascorbate-6-phosphate lactonase UlaG (EC 3.1.1.-) (L-ascorbate utilization protein G)	Probable L-ascorbate-6-phosphate lactonase UlaG (EC 3.1.1.-) (L-ascorbate utilization protein G)
fig|171101.1.peg.226	Pyruvate formate-lyase activating enzyme (EC 1.97.1.4)	Pyruvate formate-lyase activating enzyme (EC 1.97.1.4)
fig|171101.1.peg.380	Malonyl CoA-acyl carrier protein transacylase (EC 2.3.1.39)	Malonyl CoA-acyl carrier protein transacylase (EC 2.3.1.39)
fig|171101.1.peg.573	Na+/H+ antiporter	Na+/H+ antiporter
fig|171101.6.peg.1291	Oligopeptide transport system permease protein OppB (TC 3.A.1.5.1)	Oligopeptide transport system permease protein OppB (TC 3.A.1.5.1)
fig|171101.6.peg.1845	Oligopeptide transport system permease protein OppB (TC 3.A.1.5.1)	Oligopeptide transport system permease protein OppB (TC 3.A.1.5.1)
fig|171101.6.peg.1933	Pyruvate formate-lyase activating enzyme (EC 1.97.1.4) based on FIGfams	Pyruvate formate-lyase activating enzyme (EC 1.97.1.4)
fig|171101.6.peg.1988	Probable L-ascorbate-6-phosphate lactonase UlaG (EC 3.1.1.-) (L-ascorbate utilization protein G)	Probable L-ascorbate-6-phosphate lactonase UlaG (EC 3.1.1.-) (L-ascorbate utilization protein G)
fig|171101.6.peg.259	Pyruvate formate-lyase activating enzyme (EC 1.97.1.4) based on FIGfams	Pyruvate formate-lyase activating enzyme (EC 1.97.1.4)
fig|171101.6.peg.421	Malonyl CoA-acyl carrier protein transacylase (EC 2.3.1.39) based on FIGfams	Malonyl CoA-acyl carrier protein transacylase (EC 2.3.1.39)
fig|171101.6.peg.639	Na+/H+ antiporter based on unreliable automated assignments	Na+/H+ antiporter
fig|171440.1.peg.2082	NADH-ubiquinone oxidoreductase chain G (EC 1.6.5.3)	NADH-ubiquinone oxidoreductase chain G (EC 1.6.5.3)
fig|171440.1.peg.3061	Malonyl CoA-acyl carrier protein transacylase (EC 2.3.1.39)	Malonyl CoA-acyl carrier protein transacylase (EC 2.3.1.39)
fig|171440.1.peg.3372	Pyruvate formate-lyase activating enzyme (EC 1.97.1.4)	Pyruvate formate-lyase activating enzyme (EC 1.97.1.4)
fig|171440.1.peg.521	Oligopeptide transport system permease protein OppB (TC 3.A.1.5.1)	Oligopeptide transport system permease protein OppB (TC 3.A.1.5.1)
fig|171440.1.peg.932	Erythronate-4-phosphate dehydrogenase (EC 1.1.1.290)	Erythronate-4-phosphate dehydrogenase (EC 1.1.1.290)
fig|176279.3.peg.10	Na+/H+ antiporter	Na+/H+ antiporter
fig|176279.3.peg.1425	Aldehyde dehydrogenase (EC 1.2.1.3)	Aldehyde dehydrogenase (EC 1.2.1.3)
fig|176279.3.peg.1576	Malate:quinone oxidoreductase (EC 1.1.99.16)	Malate:quinone oxidoreductase (EC 1.1.5.4)
fig|176279.3.peg.1900	Malate:quinone oxidoreductase (EC 1.1.99.16)	Malate:quinone oxidoreductase (EC 1.1.5.4)
fig|176279.3.peg.1988	Pyruvate formate-lyase activating enzyme (EC 1.97.1.4)	Pyruvate formate-lyase activating enzyme (EC 1.97.1.4)
fig|176279.3.peg.1999	Aldehyde dehydrogenase (EC 1.2.1.3)	Aldehyde dehydrogenase (EC 1.2.1.3)
fig|176279.3.peg.2139	Malate:quinone oxidoreductase (EC 1.1.99.16)	Malate:quinone oxidoreductase (EC 1.1.5.4)
fig|176279.3.peg.2324	Malate:quinone oxidoreductase (EC 1.1.99.16)	Malate:quinone oxidoreductase (EC 1.1.5.4)
fig|176279.3.peg.392	Oligopeptide transport system permease protein OppB (TC 3.A.1.5.1)	Oligopeptide transport system permease protein OppB (TC 3.A.1.5.1)
fig|176279.3.peg.858	Malonyl CoA-acyl carrier protein transacylase (EC 2.3.1.39)	Malonyl CoA-acyl carrier protein transacylase (EC 2.3.1.39)
fig|176279.9.peg.1425	Aldehyde dehydrogenase (EC 1.2.1.3) based on FIGfams	Aldehyde dehydrogenase (EC 1.2.1.3)
fig|176279.9.peg.1688	Aldehyde dehydrogenase (EC 1.2.1.3) based on FIGfams	Aldehyde dehydrogenase (EC 1.2.1.3)
fig|176279.9.peg.1904	Malate:quinone oxidoreductase (EC 1.1.99.16) based on FIGfams	Malate:quinone oxidoreductase (EC 1.1.5.4)
fig|176279.9.peg.2111	Malate:quinone oxidoreductase (EC 1.1.99.16) based on FIGfams	Malate:quinone oxidoreductase (EC 1.1.5.4)
fig|176279.9.peg.2246	Malate:quinone oxidoreductase (EC 1.1.99.16) based on FIGfams	Malate:quinone oxidoreductase (EC 1.1.5.4)
fig|176279.9.peg.2297	Pyruvate formate-lyase activating enzyme (EC 1.97.1.4) based on FIGfams	Pyruvate formate-lyase activating enzyme (EC 1.97.1.4)
fig|176279.9.peg.2342	Malate:quinone oxidoreductase (EC 1.1.99.16) based on FIGfams	Malate:quinone oxidoreductase (EC 1.1.5.4)
fig|176279.9.peg.274	Na+/H+ antiporter based on FIGfams	Na+/H+ antiporter
fig|176279.9.peg.551	Oligopeptide transport system permease protein OppB (TC 3.A.1.5.1)	Oligopeptide transport system permease protein OppB (TC 3.A.1.5.1)
fig|176279.9.peg.774	Malonyl CoA-acyl carrier protein transacylase (EC 2.3.1.39) based on FIGfams	Malonyl CoA-acyl carrier protein transacylase (EC 2.3.1.39)
fig|176280.10.peg.145	Malate:quinone oxidoreductase (EC 1.1.99.16) based on FIGfams	Malate:quinone oxidoreductase (EC 1.1.5.4)
fig|176280.10.peg.1568	Aldehyde dehydrogenase (EC 1.2.1.3) based on FIGfams	Aldehyde dehydrogenase (EC 1.2.1.3)
fig|176280.10.peg.1680	Aldehyde dehydrogenase (EC 1.2.1.3) based on FIGfams	Aldehyde dehydrogenase (EC 1.2.1.3)
fig|176280.10.peg.1896	Malate:quinone oxidoreductase (EC 1.1.99.16) based on FIGfams	Malate:quinone oxidoreductase (EC 1.1.5.4)
fig|176280.10.peg.194	Pyruvate formate-lyase activating enzyme (EC 1.97.1.4) based on FIGfams	Pyruvate formate-lyase activating enzyme (EC 1.97.1.4)
fig|176280.10.peg.2108	Malate:quinone oxidoreductase (EC 1.1.99.16) based on FIGfams	Malate:quinone oxidoreductase (EC 1.1.5.4)
fig|176280.10.peg.243	Malate:quinone oxidoreductase (EC 1.1.99.16) based on FIGfams	Malate:quinone oxidoreductase (EC 1.1.5.4)
fig|176280.10.peg.378	Na+/H+ antiporter based on FIGfams	Na+/H+ antiporter
fig|176280.10.peg.654	Oligopeptide transport system permease protein OppB (TC 3.A.1.5.1)	Oligopeptide transport system permease protein OppB (TC 3.A.1.5.1)
fig|176280.10.peg.878	Malonyl CoA-acyl carrier protein transacylase (EC 2.3.1.39) based on FIGfams	Malonyl CoA-acyl carrier protein transacylase (EC 2.3.1.39)
fig|176280.1.peg.157	Malate:quinone oxidoreductase (EC 1.1.99.16)	Malate:quinone oxidoreductase (EC 1.1.5.4)
fig|176280.1.peg.1603	Aldehyde dehydrogenase (EC 1.2.1.3)	Aldehyde dehydrogenase (EC 1.2.1.3)
fig|176280.1.peg.1720	Aldehyde dehydrogenase (EC 1.2.1.3)	Aldehyde dehydrogenase (EC 1.2.1.3)
fig|176280.1.peg.1943	Malate:quinone oxidoreductase (EC 1.1.99.16)	Malate:quinone oxidoreductase (EC 1.1.5.4)
fig|176280.1.peg.215	Pyruvate formate-lyase activating enzyme (EC 1.97.1.4)	Pyruvate formate-lyase activating enzyme (EC 1.97.1.4)
fig|176280.1.peg.2158	Malate:quinone oxidoreductase (EC 1.1.99.16)	Malate:quinone oxidoreductase (EC 1.1.5.4)
fig|176280.1.peg.266	Malate:quinone oxidoreductase (EC 1.1.99.16)	Malate:quinone oxidoreductase (EC 1.1.5.4)
fig|176280.1.peg.404	Na+/H+ antiporter	Na+/H+ antiporter
fig|176280.1.peg.680	Oligopeptide transport system permease protein OppB (TC 3.A.1.5.1)	Oligopeptide transport system permease protein OppB (TC 3.A.1.5.1)
fig|176280.1.peg.905	Malonyl CoA-acyl carrier protein transacylase (EC 2.3.1.39)	Malonyl CoA-acyl carrier protein transacylase (EC 2.3.1.39)
fig|176299.10.peg.1109	Malonyl CoA-acyl carrier protein transacylase (EC 2.3.1.39) based on FIGfams	Malonyl CoA-acyl carrier protein transacylase (EC 2.3.1.39)
fig|176299.10.peg.1237	Cysteine synthase B (EC 2.5.1.47) based on FIGfams	Cysteine synthase B (EC 2.5.1.47)
fig|176299.10.peg.1293	NADH-ubiquinone oxidoreductase chain G (EC 1.6.5.3) based on FIGfams	NADH-ubiquinone oxidoreductase chain G (EC 1.6.5.3)
fig|176299.10.peg.179	Oligopeptide transport system permease protein OppB (TC 3.A.1.5.1)	Oligopeptide transport system permease protein OppB (TC 3.A.1.5.1)
fig|176299.10.peg.181	Oligopeptide transport system permease protein OppB (TC 3.A.1.5.1)	Oligopeptide transport system permease protein OppB (TC 3.A.1.5.1)
fig|176299.10.peg.2152	Aldehyde dehydrogenase (EC 1.2.1.3) based on FIGfams	Aldehyde dehydrogenase (EC 1.2.1.3)
fig|176299.10.peg.2233	Aldehyde dehydrogenase (EC 1.2.1.3) based on FIGfams	Aldehyde dehydrogenase (EC 1.2.1.3)
fig|176299.10.peg.2889	Oligopeptide transport system permease protein OppB (TC 3.A.1.5.1)	Oligopeptide transport system permease protein OppB (TC 3.A.1.5.1)
fig|176299.10.peg.2900	Na+/H+ antiporter based on unreliable automated assignments	Na+/H+ antiporter
fig|176299.10.peg.3241	Aldehyde dehydrogenase (EC 1.2.1.3) based on FIGfams	Aldehyde dehydrogenase (EC 1.2.1.3)
fig|176299.10.peg.3514	Malonyl CoA-acyl carrier protein transacylase (EC 2.3.1.39)	Malonyl CoA-acyl carrier protein transacylase (EC 2.3.1.39)
fig|176299.10.peg.3570	Na+/H+ antiporter based on FIGfams	Na+/H+ antiporter
fig|176299.10.peg.3767	Aldehyde dehydrogenase (EC 1.2.1.3) based on FIGfams	Aldehyde dehydrogenase (EC 1.2.1.3)
fig|176299.10.peg.3776	Aldehyde dehydrogenase (EC 1.2.1.3) based on FIGfams	Aldehyde dehydrogenase (EC 1.2.1.3)
fig|176299.10.peg.4000	Oligopeptide transport system permease protein OppB (TC 3.A.1.5.1)	Oligopeptide transport system permease protein OppB (TC 3.A.1.5.1)
fig|176299.10.peg.4048	Aldehyde dehydrogenase (EC 1.2.1.3)	Aldehyde dehydrogenase (EC 1.2.1.3)
fig|176299.10.peg.4063	Oligopeptide transport system permease protein OppB (TC 3.A.1.5.1)	Oligopeptide transport system permease protein OppB (TC 3.A.1.5.1)
fig|176299.10.peg.4065	Oligopeptide transport system permease protein OppB (TC 3.A.1.5.1)	Oligopeptide transport system permease protein OppB (TC 3.A.1.5.1)
fig|176299.10.peg.4093	Glutamine ABC transporter, periplasmic glutamine-binding protein (TC 3.A.1.3.2) based on FIGfams	Glutamine ABC transporter, periplasmic glutamine-binding protein (TC 3.A.1.3.2)
fig|176299.10.peg.4655	Aldehyde dehydrogenase (EC 1.2.1.3) based on FIGfams	Aldehyde dehydrogenase (EC 1.2.1.3)
fig|176299.10.peg.4903	Aldehyde dehydrogenase (EC 1.2.1.3)	Aldehyde dehydrogenase (EC 1.2.1.3)
fig|176299.10.peg.5153	Glutamine ABC transporter, periplasmic glutamine-binding protein (TC 3.A.1.3.2) based on unreliable automated assignments	Glutamine ABC transporter, periplasmic glutamine-binding protein (TC 3.A.1.3.2)
fig|176299.10.peg.811	Malate:quinone oxidoreductase (EC 1.1.99.16) based on FIGfams	Malate:quinone oxidoreductase (EC 1.1.5.4)
fig|176299.3.peg.1174	Malate:quinone oxidoreductase (EC 1.1.99.16)	Malate:quinone oxidoreductase (EC 1.1.5.4)
fig|176299.3.peg.2194	Malonyl CoA-acyl carrier protein transacylase (EC 2.3.1.39)	Malonyl CoA-acyl carrier protein transacylase (EC 2.3.1.39)
fig|176299.3.peg.2833	Oligopeptide transport system permease protein OppB (TC 3.A.1.5.1)	Oligopeptide transport system permease protein OppB (TC 3.A.1.5.1)
fig|176299.3.peg.2844	Na+/H+ antiporter	Na+/H+ antiporter
fig|176299.3.peg.2882	Na+/H+ antiporter	Na+/H+ antiporter
fig|176299.3.peg.3304	Aldehyde dehydrogenase (EC 1.2.1.3)	Aldehyde dehydrogenase (EC 1.2.1.3)
fig|176299.3.peg.3313	Aldehyde dehydrogenase (EC 1.2.1.3)	Aldehyde dehydrogenase (EC 1.2.1.3)
fig|176299.3.peg.3682	Aldehyde dehydrogenase (EC 1.2.1.3)	Aldehyde dehydrogenase (EC 1.2.1.3)
fig|176299.3.peg.3815	Aldehyde dehydrogenase (EC 1.2.1.3)	Aldehyde dehydrogenase (EC 1.2.1.3)
fig|176299.3.peg.3830	Oligopeptide transport system permease protein OppB (TC 3.A.1.5.1)	Oligopeptide transport system permease protein OppB (TC 3.A.1.5.1)
fig|176299.3.peg.3832	Oligopeptide transport system permease protein OppB (TC 3.A.1.5.1)	Oligopeptide transport system permease protein OppB (TC 3.A.1.5.1)
fig|176299.3.peg.3858	Glutamine ABC transporter, periplasmic glutamine-binding protein (TC 3.A.1.3.2)	Glutamine ABC transporter, periplasmic glutamine-binding protein (TC 3.A.1.3.2)
fig|176299.3.peg.4611	Aldehyde dehydrogenase (EC 1.2.1.3)	Aldehyde dehydrogenase (EC 1.2.1.3)
fig|176299.3.peg.4710	Aldehyde dehydrogenase (EC 1.2.1.3)	Aldehyde dehydrogenase (EC 1.2.1.3)
fig|176299.3.peg.506	Aldehyde dehydrogenase (EC 1.2.1.3)	Aldehyde dehydrogenase (EC 1.2.1.3)
fig|176299.3.peg.561	NADH-ubiquinone oxidoreductase chain G (EC 1.6.5.3)	NADH-ubiquinone oxidoreductase chain G (EC 1.6.5.3)
fig|176299.3.peg.664	Cysteine synthase B (EC 2.5.1.47)	Cysteine synthase B (EC 2.5.1.47)
fig|176299.3.peg.80	Aldehyde dehydrogenase (EC 1.2.1.3)	Aldehyde dehydrogenase (EC 1.2.1.3)
fig|176299.3.peg.955	Oligopeptide transport system permease protein OppB (TC 3.A.1.5.1)	Oligopeptide transport system permease protein OppB (TC 3.A.1.5.1)
fig|177416.18.peg.136	Oligopeptide transport system permease protein OppB (TC 3.A.1.5.1)	Oligopeptide transport system permease protein OppB (TC 3.A.1.5.1)
fig|177416.18.peg.1582	Malonyl CoA-acyl carrier protein transacylase (EC 2.3.1.39) based on FIGfams	Malonyl CoA-acyl carrier protein transacylase (EC 2.3.1.39)
fig|177416.18.peg.40	NADH-ubiquinone oxidoreductase chain G (EC 1.6.5.3) based on FIGfams	NADH-ubiquinone oxidoreductase chain G (EC 1.6.5.3)
fig|177416.18.peg.689	Na+/H+ antiporter based on unreliable automated assignments	Na+/H+ antiporter
fig|177416.3.peg.1157	Malonyl CoA-acyl carrier protein transacylase (EC 2.3.1.39)	Malonyl CoA-acyl carrier protein transacylase (EC 2.3.1.39)
fig|177416.3.peg.439	NADH-ubiquinone oxidoreductase chain G (EC 1.6.5.3)	NADH-ubiquinone oxidoreductase chain G (EC 1.6.5.3)
fig|177437.4.peg.1243	Aldehyde dehydrogenase (EC 1.2.1.3)	Aldehyde dehydrogenase (EC 1.2.1.3)
fig|177437.4.peg.2106	Cysteine synthase B (EC 2.5.1.47) based on unreliable automated assignments	Cysteine synthase B (EC 2.5.1.47)
fig|177437.4.peg.2846	Oligopeptide transport system permease protein OppB (TC 3.A.1.5.1)	Oligopeptide transport system permease protein OppB (TC 3.A.1.5.1)
fig|177437.4.peg.452	Pyruvate formate-lyase activating enzyme (EC 1.97.1.4) based on FIGfams	Pyruvate formate-lyase activating enzyme (EC 1.97.1.4)
fig|177437.4.peg.5122	Pyruvate formate-lyase activating enzyme (EC 1.97.1.4) based on FIGfams	Pyruvate formate-lyase activating enzyme (EC 1.97.1.4)
fig|177439.1.peg.1824	Pyruvate formate-lyase activating enzyme (EC 1.97.1.4)	Pyruvate formate-lyase activating enzyme (EC 1.97.1.4)
fig|177439.1.peg.2085	Na+/H+ antiporter	Na+/H+ antiporter
fig|177439.1.peg.2086	Na+/H+ antiporter	Na+/H+ antiporter
fig|177439.1.peg.3026	Pyruvate formate-lyase activating enzyme (EC 1.97.1.4)	Pyruvate formate-lyase activating enzyme (EC 1.97.1.4)
fig|177439.6.peg.1326	Na+/H+ antiporter	Na+/H+ antiporter
fig|177439.6.peg.1842	Na+/H+ antiporter based on unreliable automated assignments	Na+/H+ antiporter
fig|177439.6.peg.1977	Pyruvate formate-lyase activating enzyme (EC 1.97.1.4) based on FIGfams	Pyruvate formate-lyase activating enzyme (EC 1.97.1.4)
fig|177439.6.peg.2156	Glutamine ABC transporter, periplasmic glutamine-binding protein (TC 3.A.1.3.2)	Glutamine ABC transporter, periplasmic glutamine-binding protein (TC 3.A.1.3.2)
fig|177439.6.peg.2280	Na+/H+ antiporter	Na+/H+ antiporter
fig|177439.6.peg.2281	Na+/H+ antiporter	Na+/H+ antiporter
fig|177439.6.peg.2778	Malonyl CoA-acyl carrier protein transacylase (EC 2.3.1.39) based on FIGfams	Malonyl CoA-acyl carrier protein transacylase (EC 2.3.1.39)
fig|177439.6.peg.3282	Pyruvate formate-lyase activating enzyme (EC 1.97.1.4) based on FIGfams	Pyruvate formate-lyase activating enzyme (EC 1.97.1.4)
fig|178306.1.peg.2422	Hexokinase (EC 2.7.1.1)	Hexokinase (EC 2.7.1.1)
fig|180281.4.peg.1074	Cysteine synthase B (EC 2.5.1.47)	Cysteine synthase B (EC 2.5.1.47)
fig|180281.4.peg.1266	Malonyl CoA-acyl carrier protein transacylase (EC 2.3.1.39) based on FIGfams	Malonyl CoA-acyl carrier protein transacylase (EC 2.3.1.39)
fig|180281.4.peg.2015	Na+/H+ antiporter	Na+/H+ antiporter
fig|180281.4.peg.2220	Na+/H+ antiporter based on unreliable automated assignments	Na+/H+ antiporter
fig|180281.4.peg.2367	Na+/H+ antiporter	Na+/H+ antiporter
fig|180281.4.peg.2553	Malate:quinone oxidoreductase (EC 1.1.99.16) based on FIGfams	Malate:quinone oxidoreductase (EC 1.1.5.4)
fig|180281.4.peg.417	Aldehyde dehydrogenase (EC 1.2.1.3) based on FIGfams	Aldehyde dehydrogenase (EC 1.2.1.3)
fig|180454.1.peg.13096	Aldehyde dehydrogenase (EC 1.2.1.3)	Aldehyde dehydrogenase (EC 1.2.1.3)
fig|180454.1.peg.15463	NADH-ubiquinone oxidoreductase chain G (EC 1.6.5.3)	NADH-ubiquinone oxidoreductase chain G (EC 1.6.5.3)
fig|180454.1.peg.15464	NADH-ubiquinone oxidoreductase chain G (EC 1.6.5.3)	NADH-ubiquinone oxidoreductase chain G (EC 1.6.5.3)
fig|180454.1.peg.7352	Aldehyde dehydrogenase (EC 1.2.1.3)	Aldehyde dehydrogenase (EC 1.2.1.3)
fig|180454.1.peg.8026	Aldehyde dehydrogenase (EC 1.2.1.3)	Aldehyde dehydrogenase (EC 1.2.1.3)
fig|1806.1.peg.1453	Aldehyde dehydrogenase (EC 1.2.1.3)	Aldehyde dehydrogenase (EC 1.2.1.3)
fig|1806.1.peg.1578	Aldehyde dehydrogenase (EC 1.2.1.3)	Aldehyde dehydrogenase (EC 1.2.1.3)
fig|1806.1.peg.2105	Cysteine synthase B (EC 2.5.1.47)	Cysteine synthase B (EC 2.5.1.47)
fig|1806.1.peg.2870	Aldehyde dehydrogenase (EC 1.2.1.3)	Aldehyde dehydrogenase (EC 1.2.1.3)
fig|1806.1.peg.3005	Aldehyde dehydrogenase (EC 1.2.1.3)	Aldehyde dehydrogenase (EC 1.2.1.3)
fig|1806.1.peg.304	Malate:quinone oxidoreductase (EC 1.1.99.16)	Malate:quinone oxidoreductase (EC 1.1.5.4)
fig|1806.1.peg.3398	Aldehyde dehydrogenase (EC 1.2.1.3)	Aldehyde dehydrogenase (EC 1.2.1.3)
fig|1806.1.peg.3721	Cysteine synthase B (EC 2.5.1.47)	Cysteine synthase B (EC 2.5.1.47)
fig|1806.1.peg.390	Malonyl CoA-acyl carrier protein transacylase (EC 2.3.1.39)	Malonyl CoA-acyl carrier protein transacylase (EC 2.3.1.39)
fig|1806.1.peg.3934	NADH-ubiquinone oxidoreductase chain G (EC 1.6.5.3)	NADH-ubiquinone oxidoreductase chain G (EC 1.6.5.3)
fig|1806.1.peg.4143	Na+/H+ antiporter	Na+/H+ antiporter
fig|182082.1.peg.202	Oligopeptide transport system permease protein OppB (TC 3.A.1.5.1)	Oligopeptide transport system permease protein OppB (TC 3.A.1.5.1)
fig|182082.1.peg.204	Oligopeptide transport system permease protein OppB (TC 3.A.1.5.1)	Oligopeptide transport system permease protein OppB (TC 3.A.1.5.1)
fig|182082.1.peg.306	Malonyl CoA-acyl carrier protein transacylase (EC 2.3.1.39)	Malonyl CoA-acyl carrier protein transacylase (EC 2.3.1.39)
fig|182082.1.peg.618	Oligopeptide transport system permease protein OppB (TC 3.A.1.5.1)	Oligopeptide transport system permease protein OppB (TC 3.A.1.5.1)
fig|182082.4.peg.214	Oligopeptide transport system permease protein OppB (TC 3.A.1.5.1)	Oligopeptide transport system permease protein OppB (TC 3.A.1.5.1)
fig|182082.4.peg.216	Oligopeptide transport system permease protein OppB (TC 3.A.1.5.1)	Oligopeptide transport system permease protein OppB (TC 3.A.1.5.1)
fig|182082.4.peg.321	Malonyl CoA-acyl carrier protein transacylase (EC 2.3.1.39) based on FIGfams	Malonyl CoA-acyl carrier protein transacylase (EC 2.3.1.39)
fig|182082.4.peg.641	Oligopeptide transport system permease protein OppB (TC 3.A.1.5.1)	Oligopeptide transport system permease protein OppB (TC 3.A.1.5.1)
fig|183190.1.peg.1441	Malonyl CoA-acyl carrier protein transacylase (EC 2.3.1.39)	Malonyl CoA-acyl carrier protein transacylase (EC 2.3.1.39)
fig|183190.1.peg.1680	Malate:quinone oxidoreductase (EC 1.1.99.16)	Malate:quinone oxidoreductase (EC 1.1.5.4)
fig|183190.1.peg.234	NADH-ubiquinone oxidoreductase chain G (EC 1.6.5.3)	NADH-ubiquinone oxidoreductase chain G (EC 1.6.5.3)
fig|183190.5.peg.1917	Malonyl CoA-acyl carrier protein transacylase (EC 2.3.1.39) based on FIGfams	Malonyl CoA-acyl carrier protein transacylase (EC 2.3.1.39)
fig|183190.5.peg.2269	Malate:quinone oxidoreductase (EC 1.1.99.16) based on FIGfams	Malate:quinone oxidoreductase (EC 1.1.5.4)
fig|183190.5.peg.340	NADH-ubiquinone oxidoreductase chain G (EC 1.6.5.3) based on FIGfams	NADH-ubiquinone oxidoreductase chain G (EC 1.6.5.3)
fig|186103.1.peg.145	Probable L-ascorbate-6-phosphate lactonase UlaG (EC 3.1.1.-) (L-ascorbate utilization protein G)	Probable L-ascorbate-6-phosphate lactonase UlaG (EC 3.1.1.-) (L-ascorbate utilization protein G)
fig|186103.1.peg.1506	Malonyl CoA-acyl carrier protein transacylase (EC 2.3.1.39)	Malonyl CoA-acyl carrier protein transacylase (EC 2.3.1.39)
fig|186103.1.peg.1737	Pyruvate formate-lyase activating enzyme (EC 1.97.1.4)	Pyruvate formate-lyase activating enzyme (EC 1.97.1.4)
fig|186103.1.peg.1946	Pyruvate formate-lyase activating enzyme (EC 1.97.1.4)	Pyruvate formate-lyase activating enzyme (EC 1.97.1.4)
fig|186103.1.peg.221	Oligopeptide transport system permease protein OppB (TC 3.A.1.5.1)	Oligopeptide transport system permease protein OppB (TC 3.A.1.5.1)
fig|186103.3.peg.156	Probable L-ascorbate-6-phosphate lactonase UlaG (EC 3.1.1.-) (L-ascorbate utilization protein G)	Probable L-ascorbate-6-phosphate lactonase UlaG (EC 3.1.1.-) (L-ascorbate utilization protein G)
fig|186103.3.peg.1639	Malonyl CoA-acyl carrier protein transacylase (EC 2.3.1.39) based on FIGfams	Malonyl CoA-acyl carrier protein transacylase (EC 2.3.1.39)
fig|186103.3.peg.1887	Pyruvate formate-lyase activating enzyme (EC 1.97.1.4) based on FIGfams	Pyruvate formate-lyase activating enzyme (EC 1.97.1.4)
fig|186103.3.peg.242	Oligopeptide transport system permease protein OppB (TC 3.A.1.5.1)	Oligopeptide transport system permease protein OppB (TC 3.A.1.5.1)
fig|186103.3.peg.365	Pyruvate formate-lyase activating enzyme (EC 1.97.1.4) based on FIGfams	Pyruvate formate-lyase activating enzyme (EC 1.97.1.4)
fig|186497.1.peg.1204	Na+/H+ antiporter	Na+/H+ antiporter
fig|186497.1.peg.280	Na+/H+ antiporter	Na+/H+ antiporter
fig|187272.10.peg.1419	Malonyl CoA-acyl carrier protein transacylase (EC 2.3.1.39) based on FIGfams	Malonyl CoA-acyl carrier protein transacylase (EC 2.3.1.39)
fig|187272.10.peg.1959	NADH-ubiquinone oxidoreductase chain G (EC 1.6.5.3) based on FIGfams	NADH-ubiquinone oxidoreductase chain G (EC 1.6.5.3)
fig|187272.10.peg.201	transcriptional regulator, TetR family based on unreliable automated assignments	Transcriptional regulator, TetR family
fig|187272.10.peg.2137	Glutamine ABC transporter, periplasmic glutamine-binding protein (TC 3.A.1.3.2)	Glutamine ABC transporter, periplasmic glutamine-binding protein (TC 3.A.1.3.2)
fig|187272.10.peg.2268	Oligopeptide transport system permease protein OppB (TC 3.A.1.5.1)	Oligopeptide transport system permease protein OppB (TC 3.A.1.5.1)
fig|187272.10.peg.2717	Aldehyde dehydrogenase (EC 1.2.1.3) based on FIGfams	Aldehyde dehydrogenase (EC 1.2.1.3)
fig|187272.10.peg.650	Na+/H+ antiporter	Na+/H+ antiporter
fig|187272.10.peg.921	Na+/H+ antiporter	Na+/H+ antiporter
fig|187272.6.peg.1364	Malonyl CoA-acyl carrier protein transacylase (EC 2.3.1.39) based on FIGfams	Malonyl CoA-acyl carrier protein transacylase (EC 2.3.1.39)
fig|187272.6.peg.1871	NADH-ubiquinone oxidoreductase chain G (EC 1.6.5.3) based on FIGfams	NADH-ubiquinone oxidoreductase chain G (EC 1.6.5.3)
fig|187272.6.peg.2168	Oligopeptide transport system permease protein OppB (TC 3.A.1.5.1)	Oligopeptide transport system permease protein OppB (TC 3.A.1.5.1)
fig|187272.6.peg.2600	Aldehyde dehydrogenase (EC 1.2.1.3) based on FIGfams	Aldehyde dehydrogenase (EC 1.2.1.3)
fig|187410.11.peg.1730	Erythronate-4-phosphate dehydrogenase (EC 1.1.1.290) based on FIGfams	Erythronate-4-phosphate dehydrogenase (EC 1.1.1.290)
fig|187410.11.peg.1779	NADH-ubiquinone oxidoreductase chain G (EC 1.6.5.3) based on FIGfams	NADH-ubiquinone oxidoreductase chain G (EC 1.6.5.3)
fig|187410.11.peg.1829	Glutamine ABC transporter, periplasmic glutamine-binding protein (TC 3.A.1.3.2) based on FIGfams	Glutamine ABC transporter, periplasmic glutamine-binding protein (TC 3.A.1.3.2)
fig|187410.11.peg.1912	Malonyl CoA-acyl carrier protein transacylase (EC 2.3.1.39) based on FIGfams	Malonyl CoA-acyl carrier protein transacylase (EC 2.3.1.39)
fig|187410.11.peg.2199	Oligopeptide transport system permease protein OppB (TC 3.A.1.5.1)	Oligopeptide transport system permease protein OppB (TC 3.A.1.5.1)
fig|187410.11.peg.2891	Galactose/methyl galactoside ABC transport system, permease protein MglC (TC 3.A.1.2.3) based on FIGfams	Galactose/methyl galactoside ABC transport system, permease protein MglC (TC 3.A.1.2.3)
fig|187410.11.peg.2944	Malonyl CoA-acyl carrier protein transacylase (EC 2.3.1.39) based on unreliable automated assignments	Malonyl CoA-acyl carrier protein transacylase (EC 2.3.1.39)
fig|187410.11.peg.3033	Pyruvate formate-lyase activating enzyme (EC 1.97.1.4) based on FIGfams	Pyruvate formate-lyase activating enzyme (EC 1.97.1.4)
fig|187410.11.peg.3161	Oligopeptide transport system permease protein OppB (TC 3.A.1.5.1)	Oligopeptide transport system permease protein OppB (TC 3.A.1.5.1)
fig|187410.11.peg.4341	Cysteine synthase B (EC 2.5.1.47) based on FIGfams	Cysteine synthase B (EC 2.5.1.47)
fig|187410.1.peg.1567	Erythronate-4-phosphate dehydrogenase (EC 1.1.1.290)	Erythronate-4-phosphate dehydrogenase (EC 1.1.1.290)
fig|187410.1.peg.1605	NADH-ubiquinone oxidoreductase chain G (EC 1.6.5.3)	NADH-ubiquinone oxidoreductase chain G (EC 1.6.5.3)
fig|187410.1.peg.1645	Glutamine ABC transporter, periplasmic glutamine-binding protein (TC 3.A.1.3.2)	Glutamine ABC transporter, periplasmic glutamine-binding protein (TC 3.A.1.3.2)
fig|187410.1.peg.1726	Malonyl CoA-acyl carrier protein transacylase (EC 2.3.1.39)	Malonyl CoA-acyl carrier protein transacylase (EC 2.3.1.39)
fig|187410.1.peg.1994	Oligopeptide transport system permease protein OppB (TC 3.A.1.5.1)	Oligopeptide transport system permease protein OppB (TC 3.A.1.5.1)
fig|187410.1.peg.2614	Galactose/methyl galactoside ABC transport system, permease protein MglC (TC 3.A.1.2.3)	Galactose/methyl galactoside ABC transport system, permease protein MglC (TC 3.A.1.2.3)
fig|187410.1.peg.2745	Pyruvate formate-lyase activating enzyme (EC 1.97.1.4)	Pyruvate formate-lyase activating enzyme (EC 1.97.1.4)
fig|187410.1.peg.3983	Cysteine synthase B (EC 2.5.1.47)	Cysteine synthase B (EC 2.5.1.47)
fig|187420.1.peg.343	Pyruvate formate-lyase activating enzyme (EC 1.97.1.4)	Pyruvate formate-lyase activating enzyme (EC 1.97.1.4)
fig|188626.3.peg.1114	Aldehyde dehydrogenase (EC 1.2.1.3) based on FIGfams	Aldehyde dehydrogenase (EC 1.2.1.3)
fig|188626.3.peg.2575	Na+/H+ antiporter based on FIGfams	Na+/H+ antiporter
fig|188626.3.peg.2668	Aldehyde dehydrogenase (EC 1.2.1.3) based on FIGfams	Aldehyde dehydrogenase (EC 1.2.1.3)
fig|188626.3.peg.2800	Na+/H+ antiporter based on FIGfams	Na+/H+ antiporter
fig|188626.3.peg.462	Oligopeptide transport system permease protein OppB (TC 3.A.1.5.1) based on FIGfams	Oligopeptide transport system permease protein OppB (TC 3.A.1.5.1)
fig|188626.3.peg.708	Malate:quinone oxidoreductase (EC 1.1.99.16) based on FIGfams	Malate:quinone oxidoreductase (EC 1.1.5.4)
fig|188626.3.peg.726	Malonyl CoA-acyl carrier protein transacylase (EC 2.3.1.39) based on FIGfams	Malonyl CoA-acyl carrier protein transacylase (EC 2.3.1.39)
fig|188937.1.peg.1210	Oligopeptide transport system permease protein OppB (TC 3.A.1.5.1)	Oligopeptide transport system permease protein OppB (TC 3.A.1.5.1)
fig|188937.1.peg.1212	Oligopeptide transport system permease protein OppB (TC 3.A.1.5.1)	Oligopeptide transport system permease protein OppB (TC 3.A.1.5.1)
fig|188937.1.peg.2557	Na+/H+ antiporter	Na+/H+ antiporter
fig|188937.1.peg.2785	Aldehyde dehydrogenase (EC 1.2.1.3)	Aldehyde dehydrogenase (EC 1.2.1.3)
fig|188937.1.peg.2965	Oligopeptide transport system permease protein OppB (TC 3.A.1.5.1)	Oligopeptide transport system permease protein OppB (TC 3.A.1.5.1)
fig|188937.1.peg.2968	Oligopeptide transport system permease protein OppB (TC 3.A.1.5.1)	Oligopeptide transport system permease protein OppB (TC 3.A.1.5.1)
fig|188937.1.peg.298	Oligopeptide transport system permease protein OppB (TC 3.A.1.5.1)	Oligopeptide transport system permease protein OppB (TC 3.A.1.5.1)
fig|188937.1.peg.300	Oligopeptide transport system permease protein OppB (TC 3.A.1.5.1)	Oligopeptide transport system permease protein OppB (TC 3.A.1.5.1)
fig|188937.1.peg.3803	Oligopeptide transport system permease protein OppB (TC 3.A.1.5.1)	Oligopeptide transport system permease protein OppB (TC 3.A.1.5.1)
fig|188937.1.peg.3805	Oligopeptide transport system permease protein OppB (TC 3.A.1.5.1)	Oligopeptide transport system permease protein OppB (TC 3.A.1.5.1)
fig|188937.1.peg.4141	Oligopeptide transport system permease protein OppB (TC 3.A.1.5.1)	Oligopeptide transport system permease protein OppB (TC 3.A.1.5.1)
fig|188937.1.peg.4143	Oligopeptide transport system permease protein OppB (TC 3.A.1.5.1)	Oligopeptide transport system permease protein OppB (TC 3.A.1.5.1)
fig|188937.1.peg.4483	Oligopeptide transport system permease protein OppB (TC 3.A.1.5.1)	Oligopeptide transport system permease protein OppB (TC 3.A.1.5.1)
fig|188937.1.peg.4485	Oligopeptide transport system permease protein OppB (TC 3.A.1.5.1)	Oligopeptide transport system permease protein OppB (TC 3.A.1.5.1)
fig|188937.1.peg.684	Oligopeptide transport system permease protein OppB (TC 3.A.1.5.1)	Oligopeptide transport system permease protein OppB (TC 3.A.1.5.1)
fig|188937.1.peg.686	Oligopeptide transport system permease protein OppB (TC 3.A.1.5.1)	Oligopeptide transport system permease protein OppB (TC 3.A.1.5.1)
fig|188937.1.peg.827	Oligopeptide transport system permease protein OppB (TC 3.A.1.5.1)	Oligopeptide transport system permease protein OppB (TC 3.A.1.5.1)
fig|189423.5.peg.2088	Oligopeptide transport system permease protein OppB (TC 3.A.1.5.1) based on FIGfams	Oligopeptide transport system permease protein OppB (TC 3.A.1.5.1)
fig|189423.5.peg.2180	Pyruvate formate-lyase activating enzyme (EC 1.97.1.4) based on FIGfams	Pyruvate formate-lyase activating enzyme (EC 1.97.1.4)
fig|189423.5.peg.2239	Probable L-ascorbate-6-phosphate lactonase UlaG (EC 3.1.1.-) (L-ascorbate utilization protein G) based on FIGfams	Probable L-ascorbate-6-phosphate lactonase UlaG (EC 3.1.1.-) (L-ascorbate utilization protein G)
fig|189423.5.peg.348	Pyruvate formate-lyase activating enzyme (EC 1.97.1.4) based on FIGfams	Pyruvate formate-lyase activating enzyme (EC 1.97.1.4)
fig|189423.5.peg.533	Malonyl CoA-acyl carrier protein transacylase (EC 2.3.1.39) based on FIGfams	Malonyl CoA-acyl carrier protein transacylase (EC 2.3.1.39)
fig|189423.5.peg.763	Na+/H+ antiporter based on FIGfams	Na+/H+ antiporter
fig|189518.1.peg.160	NADH-ubiquinone oxidoreductase chain G (EC 1.6.5.3)	NADH-ubiquinone oxidoreductase chain G (EC 1.6.5.3)
fig|189518.1.peg.869	Aldehyde dehydrogenase (EC 1.2.1.3)	Aldehyde dehydrogenase (EC 1.2.1.3)
fig|189518.3.peg.1490	Na+/H+ antiporter based on unreliable automated assignments	Na+/H+ antiporter
fig|189518.3.peg.161	NADH-ubiquinone oxidoreductase chain G (EC 1.6.5.3) based on FIGfams	NADH-ubiquinone oxidoreductase chain G (EC 1.6.5.3)
fig|189518.3.peg.872	Aldehyde dehydrogenase (EC 1.2.1.3) based on FIGfams	Aldehyde dehydrogenase (EC 1.2.1.3)
fig|189918.11.peg.1060	Na+/H+ antiporter based on unreliable automated assignments	Na+/H+ antiporter
fig|189918.11.peg.1080	Glutamine ABC transporter, periplasmic glutamine-binding protein (TC 3.A.1.3.2) based on FIGfams	Glutamine ABC transporter, periplasmic glutamine-binding protein (TC 3.A.1.3.2)
fig|189918.11.peg.1156	Aldehyde dehydrogenase (EC 1.2.1.3) based on FIGfams	Aldehyde dehydrogenase (EC 1.2.1.3)
fig|189918.11.peg.1169	Aldehyde dehydrogenase (EC 1.2.1.3) based on FIGfams	Aldehyde dehydrogenase (EC 1.2.1.3)
fig|189918.11.peg.125	Aldehyde dehydrogenase (EC 1.2.1.3)	Aldehyde dehydrogenase (EC 1.2.1.3)
fig|189918.11.peg.2102	NADH-ubiquinone oxidoreductase chain G (EC 1.6.5.3) based on FIGfams	NADH-ubiquinone oxidoreductase chain G (EC 1.6.5.3)
fig|189918.11.peg.2167	Aldehyde dehydrogenase (EC 1.2.1.3)	Aldehyde dehydrogenase (EC 1.2.1.3)
fig|189918.11.peg.2325	Aldehyde dehydrogenase (EC 1.2.1.3)	Aldehyde dehydrogenase (EC 1.2.1.3)
fig|189918.11.peg.2328	Aldehyde dehydrogenase (EC 1.2.1.3); Probable coniferyl aldehyde dehydrogenase (EC 1.2.1.68) based on FIGfams	; Probable coniferyl aldehyde dehydrogenase (EC 1.2.1.68)
fig|189918.11.peg.2389	Oligopeptide transport system permease protein OppB (TC 3.A.1.5.1)	Oligopeptide transport system permease protein OppB (TC 3.A.1.5.1)
fig|189918.11.peg.2556	Aldehyde dehydrogenase (EC 1.2.1.3)	Aldehyde dehydrogenase (EC 1.2.1.3)
fig|189918.11.peg.2617	Malate:quinone oxidoreductase (EC 1.1.99.16) based on FIGfams	Malate:quinone oxidoreductase (EC 1.1.5.4)
fig|189918.11.peg.2960	Glutamine ABC transporter, periplasmic glutamine-binding protein (TC 3.A.1.3.2)	Glutamine ABC transporter, periplasmic glutamine-binding protein (TC 3.A.1.3.2)
fig|189918.11.peg.3100	Aldehyde dehydrogenase (EC 1.2.1.3)	Aldehyde dehydrogenase (EC 1.2.1.3)
fig|189918.11.peg.3945	Malonyl CoA-acyl carrier protein transacylase (EC 2.3.1.39) based on FIGfams	Malonyl CoA-acyl carrier protein transacylase (EC 2.3.1.39)
fig|189918.11.peg.4052	Malonyl CoA-acyl carrier protein transacylase (EC 2.3.1.39) based on FIGfams	Malonyl CoA-acyl carrier protein transacylase (EC 2.3.1.39)
fig|189918.11.peg.4189	Na+/H+ antiporter based on FIGfams	Na+/H+ antiporter
fig|189918.11.peg.4269	Aldehyde dehydrogenase (EC 1.2.1.3) based on FIGfams	Aldehyde dehydrogenase (EC 1.2.1.3)
fig|189918.11.peg.4312	Aldehyde dehydrogenase (EC 1.2.1.3)	Aldehyde dehydrogenase (EC 1.2.1.3)
fig|189918.11.peg.4524	Oligopeptide transport system permease protein OppB (TC 3.A.1.5.1)	Oligopeptide transport system permease protein OppB (TC 3.A.1.5.1)
fig|189918.11.peg.4526	Oligopeptide transport system permease protein OppB (TC 3.A.1.5.1)	Oligopeptide transport system permease protein OppB (TC 3.A.1.5.1)
fig|189918.11.peg.5169	Na+/H+ antiporter based on unreliable automated assignments	Na+/H+ antiporter
fig|189918.11.peg.5200	Aldehyde dehydrogenase (EC 1.2.1.3) based on FIGfams	Aldehyde dehydrogenase (EC 1.2.1.3)
fig|189918.11.peg.5272	Aldehyde dehydrogenase (EC 1.2.1.3) based on FIGfams	Aldehyde dehydrogenase (EC 1.2.1.3)
fig|189918.11.peg.615	Aldehyde dehydrogenase (EC 1.2.1.3) based on unreliable automated assignments	Aldehyde dehydrogenase (EC 1.2.1.3)
fig|189918.11.peg.629	Na+/H+ antiporter based on unreliable automated assignments	Na+/H+ antiporter
fig|189918.11.peg.839	Aldehyde dehydrogenase (EC 1.2.1.3) based on FIGfams	Aldehyde dehydrogenase (EC 1.2.1.3)
fig|190304.1.peg.146	Oligopeptide transport system permease protein OppB (TC 3.A.1.5.1)	Oligopeptide transport system permease protein OppB (TC 3.A.1.5.1)
fig|190304.1.peg.1631	Cysteine synthase B (EC 2.5.1.47)	Cysteine synthase B (EC 2.5.1.47)
fig|190304.1.peg.1743	Galactose/methyl galactoside ABC transport system, permease protein MglC (TC 3.A.1.2.3)	Galactose/methyl galactoside ABC transport system, permease protein MglC (TC 3.A.1.2.3)
fig|190304.1.peg.735	Malonyl CoA-acyl carrier protein transacylase (EC 2.3.1.39)	Malonyl CoA-acyl carrier protein transacylase (EC 2.3.1.39)
fig|190304.1.peg.847	Pyruvate formate-lyase activating enzyme (EC 1.97.1.4)	Pyruvate formate-lyase activating enzyme (EC 1.97.1.4)
fig|190304.8.peg.144	Oligopeptide transport system permease protein OppB (TC 3.A.1.5.1)	Oligopeptide transport system permease protein OppB (TC 3.A.1.5.1)
fig|190304.8.peg.1620	Cysteine synthase B (EC 2.5.1.47)	Cysteine synthase B (EC 2.5.1.47)
fig|190304.8.peg.1732	Galactose/methyl galactoside ABC transport system, permease protein MglC (TC 3.A.1.2.3) based on FIGfams	Galactose/methyl galactoside ABC transport system, permease protein MglC (TC 3.A.1.2.3)
fig|190304.8.peg.729	Malonyl CoA-acyl carrier protein transacylase (EC 2.3.1.39) based on FIGfams	Malonyl CoA-acyl carrier protein transacylase (EC 2.3.1.39)
fig|190304.8.peg.841	Pyruvate formate-lyase activating enzyme (EC 1.97.1.4) based on FIGfams	Pyruvate formate-lyase activating enzyme (EC 1.97.1.4)
fig|190485.1.peg.101	Aldehyde dehydrogenase (EC 1.2.1.3)	Aldehyde dehydrogenase (EC 1.2.1.3)
fig|190485.1.peg.2476	NADH-ubiquinone oxidoreductase chain G (EC 1.6.5.3)	NADH-ubiquinone oxidoreductase chain G (EC 1.6.5.3)
fig|190485.1.peg.998	Malonyl CoA-acyl carrier protein transacylase (EC 2.3.1.39)	Malonyl CoA-acyl carrier protein transacylase (EC 2.3.1.39)
fig|190485.4.peg.1082	Malonyl CoA-acyl carrier protein transacylase (EC 2.3.1.39) based on FIGfams	Malonyl CoA-acyl carrier protein transacylase (EC 2.3.1.39)
fig|190485.4.peg.112	Aldehyde dehydrogenase (EC 1.2.1.3) based on FIGfams	Aldehyde dehydrogenase (EC 1.2.1.3)
fig|190485.4.peg.2688	NADH-ubiquinone oxidoreductase chain G (EC 1.6.5.3) based on FIGfams	NADH-ubiquinone oxidoreductase chain G (EC 1.6.5.3)
fig|190485.4.peg.879	Aldehyde dehydrogenase (EC 1.2.1.3)	Aldehyde dehydrogenase (EC 1.2.1.3)
fig|190485.4.peg.880	Aldehyde dehydrogenase (EC 1.2.1.3) based on FIGfams	Aldehyde dehydrogenase (EC 1.2.1.3)
fig|190486.1.peg.1107	Malonyl CoA-acyl carrier protein transacylase (EC 2.3.1.39)	Malonyl CoA-acyl carrier protein transacylase (EC 2.3.1.39)
fig|190486.1.peg.129	Aldehyde dehydrogenase (EC 1.2.1.3)	Aldehyde dehydrogenase (EC 1.2.1.3)
fig|190486.1.peg.2652	NADH-ubiquinone oxidoreductase chain G (EC 1.6.5.3)	NADH-ubiquinone oxidoreductase chain G (EC 1.6.5.3)
fig|190486.1.peg.4181	Aldehyde dehydrogenase (EC 1.2.1.3)	Aldehyde dehydrogenase (EC 1.2.1.3)
fig|190486.1.peg.853	Oligopeptide transport system permease protein OppB (TC 3.A.1.5.1)	Oligopeptide transport system permease protein OppB (TC 3.A.1.5.1)
fig|190486.1.peg.856	Oligopeptide transport system permease protein OppB (TC 3.A.1.5.1)	Oligopeptide transport system permease protein OppB (TC 3.A.1.5.1)
fig|190486.7.peg.1182	Malonyl CoA-acyl carrier protein transacylase (EC 2.3.1.39) based on FIGfams	Malonyl CoA-acyl carrier protein transacylase (EC 2.3.1.39)
fig|190486.7.peg.137	Aldehyde dehydrogenase (EC 1.2.1.3) based on FIGfams	Aldehyde dehydrogenase (EC 1.2.1.3)
fig|190486.7.peg.2794	NADH-ubiquinone oxidoreductase chain G (EC 1.6.5.3) based on FIGfams	NADH-ubiquinone oxidoreductase chain G (EC 1.6.5.3)
fig|190486.7.peg.4381	Aldehyde dehydrogenase (EC 1.2.1.3) based on FIGfams	Aldehyde dehydrogenase (EC 1.2.1.3)
fig|190486.7.peg.923	Oligopeptide transport system permease protein OppB (TC 3.A.1.5.1)	Oligopeptide transport system permease protein OppB (TC 3.A.1.5.1)
fig|190486.7.peg.926	Oligopeptide transport system permease protein OppB (TC 3.A.1.5.1)	Oligopeptide transport system permease protein OppB (TC 3.A.1.5.1)
fig|190650.1.peg.1419	Cysteine synthase B (EC 2.5.1.47)	Cysteine synthase B (EC 2.5.1.47)
fig|190650.1.peg.1664	Malonyl CoA-acyl carrier protein transacylase (EC 2.3.1.39)	Malonyl CoA-acyl carrier protein transacylase (EC 2.3.1.39)
fig|190650.1.peg.1836	Aldehyde dehydrogenase (EC 1.2.1.3); Probable coniferyl aldehyde dehydrogenase (EC 1.2.1.68)	; Probable coniferyl aldehyde dehydrogenase (EC 1.2.1.68)
fig|190650.1.peg.1933	NADH-ubiquinone oxidoreductase chain G (EC 1.6.5.3)	NADH-ubiquinone oxidoreductase chain G (EC 1.6.5.3)
fig|190650.1.peg.418	Aldehyde dehydrogenase (EC 1.2.1.3)	Aldehyde dehydrogenase (EC 1.2.1.3)
fig|190650.5.peg.1452	Cysteine synthase B (EC 2.5.1.47) based on FIGfams	Cysteine synthase B (EC 2.5.1.47)
fig|190650.5.peg.1703	Malonyl CoA-acyl carrier protein transacylase (EC 2.3.1.39) based on FIGfams	Malonyl CoA-acyl carrier protein transacylase (EC 2.3.1.39)
fig|190650.5.peg.1867	Aldehyde dehydrogenase (EC 1.2.1.3); Probable coniferyl aldehyde dehydrogenase (EC 1.2.1.68) based on FIGfams	; Probable coniferyl aldehyde dehydrogenase (EC 1.2.1.68)
fig|190650.5.peg.1962	NADH-ubiquinone oxidoreductase chain G (EC 1.6.5.3) based on FIGfams	NADH-ubiquinone oxidoreductase chain G (EC 1.6.5.3)
fig|190650.5.peg.422	Aldehyde dehydrogenase (EC 1.2.1.3) based on FIGfams	Aldehyde dehydrogenase (EC 1.2.1.3)
fig|191218.6.peg.2861	Malate:quinone oxidoreductase (EC 1.1.99.16) based on FIGfams	Malate:quinone oxidoreductase (EC 1.1.5.4)
fig|191218.6.peg.3587	Aldehyde dehydrogenase (EC 1.2.1.3) based on FIGfams	Aldehyde dehydrogenase (EC 1.2.1.3)
fig|191218.6.peg.4057	Malonyl CoA-acyl carrier protein transacylase (EC 2.3.1.39) based on FIGfams	Malonyl CoA-acyl carrier protein transacylase (EC 2.3.1.39)
fig|191218.6.peg.4541	Phosphate butyryltransferase (EC 2.3.1.19) based on FIGfams	phosphotransbutyrylase (EC 2.3.1.19)
fig|191218.6.peg.5433	Na+/H+ antiporter based on FIGfams	Na+/H+ antiporter
fig|191218.6.peg.5699	Glutamine ABC transporter, periplasmic glutamine-binding protein (TC 3.A.1.3.2) / Glutamine transport system permease protein GlnP (TC 3.A.1.3.2)	/ Glutamine transport system permease protein GlnP (TC 3.A.1.3.2)
fig|191218.6.peg.5853	Pyruvate formate-lyase activating enzyme (EC 1.97.1.4) based on FIGfams	Pyruvate formate-lyase activating enzyme (EC 1.97.1.4)
fig|191218.6.peg.6003	Glutamine ABC transporter, periplasmic glutamine-binding protein (TC 3.A.1.3.2) based on FIGfams	Glutamine ABC transporter, periplasmic glutamine-binding protein (TC 3.A.1.3.2)
fig|191218.6.peg.6023	Oligopeptide transport system permease protein OppB (TC 3.A.1.5.1)	Oligopeptide transport system permease protein OppB (TC 3.A.1.5.1)
fig|191218.6.peg.6174	Oligopeptide transport system permease protein OppB (TC 3.A.1.5.1)	Oligopeptide transport system permease protein OppB (TC 3.A.1.5.1)
fig|191218.6.peg.765	Oligopeptide transport system permease protein OppB (TC 3.A.1.5.1)	Oligopeptide transport system permease protein OppB (TC 3.A.1.5.1)
fig|191218.6.peg.920	Aldehyde dehydrogenase (EC 1.2.1.3) based on FIGfams	Aldehyde dehydrogenase (EC 1.2.1.3)
fig|192222.1.peg.105	Malonyl CoA-acyl carrier protein transacylase (EC 2.3.1.39)	Malonyl CoA-acyl carrier protein transacylase (EC 2.3.1.39)
fig|192222.1.peg.1479	NADH-ubiquinone oxidoreductase chain G (EC 1.6.5.3)	NADH-ubiquinone oxidoreductase chain G (EC 1.6.5.3)
fig|192222.1.peg.361	Malate:quinone oxidoreductase (EC 1.1.99.16)	Malate:quinone oxidoreductase (EC 1.1.5.4)
fig|192222.6.peg.114	Malonyl CoA-acyl carrier protein transacylase (EC 2.3.1.39) based on FIGfams	Malonyl CoA-acyl carrier protein transacylase (EC 2.3.1.39)
fig|192222.6.peg.1549	NADH-ubiquinone oxidoreductase chain G (EC 1.6.5.3) based on FIGfams	NADH-ubiquinone oxidoreductase chain G (EC 1.6.5.3)
fig|192222.6.peg.384	Malate:quinone oxidoreductase (EC 1.1.99.16) based on FIGfams	Malate:quinone oxidoreductase (EC 1.1.5.4)
fig|192952.1.peg.3321	Oligopeptide transport system permease protein OppB (TC 3.A.1.5.1)	Oligopeptide transport system permease protein OppB (TC 3.A.1.5.1)
fig|192952.1.peg.3324	Oligopeptide transport system permease protein OppB (TC 3.A.1.5.1)	Oligopeptide transport system permease protein OppB (TC 3.A.1.5.1)
fig|192952.1.peg.48	Aldehyde dehydrogenase (EC 1.2.1.3)	Aldehyde dehydrogenase (EC 1.2.1.3)
fig|193567.1.peg.146	Probable L-ascorbate-6-phosphate lactonase UlaG (EC 3.1.1.-) (L-ascorbate utilization protein G)	Probable L-ascorbate-6-phosphate lactonase UlaG (EC 3.1.1.-) (L-ascorbate utilization protein G)
fig|193567.1.peg.1582	Pyruvate formate-lyase activating enzyme (EC 1.97.1.4)	Pyruvate formate-lyase activating enzyme (EC 1.97.1.4)
fig|193567.1.peg.2037	Pyruvate formate-lyase activating enzyme (EC 1.97.1.4)	Pyruvate formate-lyase activating enzyme (EC 1.97.1.4)
fig|193567.1.peg.222	Oligopeptide transport system permease protein OppB (TC 3.A.1.5.1)	Oligopeptide transport system permease protein OppB (TC 3.A.1.5.1)
fig|193567.1.peg.342	Malonyl CoA-acyl carrier protein transacylase (EC 2.3.1.39)	Malonyl CoA-acyl carrier protein transacylase (EC 2.3.1.39)
fig|193567.3.peg.154	Probable L-ascorbate-6-phosphate lactonase UlaG (EC 3.1.1.-) (L-ascorbate utilization protein G)	Probable L-ascorbate-6-phosphate lactonase UlaG (EC 3.1.1.-) (L-ascorbate utilization protein G)
fig|193567.3.peg.1708	Pyruvate formate-lyase activating enzyme (EC 1.97.1.4) based on FIGfams	Pyruvate formate-lyase activating enzyme (EC 1.97.1.4)
fig|193567.3.peg.1894	Pyruvate formate-lyase activating enzyme (EC 1.97.1.4) based on FIGfams	Pyruvate formate-lyase activating enzyme (EC 1.97.1.4)
fig|193567.3.peg.241	Oligopeptide transport system permease protein OppB (TC 3.A.1.5.1)	Oligopeptide transport system permease protein OppB (TC 3.A.1.5.1)
fig|193567.3.peg.372	Malonyl CoA-acyl carrier protein transacylase (EC 2.3.1.39) based on FIGfams	Malonyl CoA-acyl carrier protein transacylase (EC 2.3.1.39)
fig|194439.1.peg.1857	Aldehyde dehydrogenase (EC 1.2.1.3)	Aldehyde dehydrogenase (EC 1.2.1.3)
fig|194439.1.peg.1892	Cysteine synthase B (EC 2.5.1.47)	Cysteine synthase B (EC 2.5.1.47)
fig|194439.1.peg.2083	Malonyl CoA-acyl carrier protein transacylase (EC 2.3.1.39)	Malonyl CoA-acyl carrier protein transacylase (EC 2.3.1.39)
fig|194439.7.peg.1041	Na+/H+ antiporter	Na+/H+ antiporter
fig|194439.7.peg.1710	Aldehyde dehydrogenase (EC 1.2.1.3) based on FIGfams	Aldehyde dehydrogenase (EC 1.2.1.3)
fig|194439.7.peg.1740	Cysteine synthase B (EC 2.5.1.47)	Cysteine synthase B (EC 2.5.1.47)
fig|194439.7.peg.1916	Malonyl CoA-acyl carrier protein transacylase (EC 2.3.1.39) based on FIGfams	Malonyl CoA-acyl carrier protein transacylase (EC 2.3.1.39)
fig|195099.3.peg.1273	NADH-ubiquinone oxidoreductase chain G (EC 1.6.5.3)	NADH-ubiquinone oxidoreductase chain G (EC 1.6.5.3)
fig|195099.3.peg.195	Malonyl CoA-acyl carrier protein transacylase (EC 2.3.1.39)	Malonyl CoA-acyl carrier protein transacylase (EC 2.3.1.39)
fig|195099.3.peg.884	Malate:quinone oxidoreductase (EC 1.1.99.16)	Malate:quinone oxidoreductase (EC 1.1.5.4)
fig|195099.5.peg.115	Malonyl CoA-acyl carrier protein transacylase (EC 2.3.1.39) based on FIGfams	Malonyl CoA-acyl carrier protein transacylase (EC 2.3.1.39)
fig|195099.5.peg.1759	NADH-ubiquinone oxidoreductase chain G (EC 1.6.5.3) based on FIGfams	NADH-ubiquinone oxidoreductase chain G (EC 1.6.5.3)
fig|195099.5.peg.441	Malate:quinone oxidoreductase (EC 1.1.99.16) based on FIGfams	Malate:quinone oxidoreductase (EC 1.1.5.4)
fig|195102.1.peg.1132	Malonyl CoA-acyl carrier protein transacylase (EC 2.3.1.39)	Malonyl CoA-acyl carrier protein transacylase (EC 2.3.1.39)
fig|195102.1.peg.1217	Pyruvate formate-lyase activating enzyme (EC 1.97.1.4)	Pyruvate formate-lyase activating enzyme (EC 1.97.1.4)
fig|195102.1.peg.1406	Galactose/methyl galactoside ABC transport system, permease protein MglC (TC 3.A.1.2.3)	Galactose/methyl galactoside ABC transport system, permease protein MglC (TC 3.A.1.2.3)
fig|195102.1.peg.2335	Oligopeptide transport system permease protein OppB (TC 3.A.1.5.1)	Oligopeptide transport system permease protein OppB (TC 3.A.1.5.1)
fig|195102.1.peg.2373	Aldehyde dehydrogenase (EC 1.2.1.3)	Aldehyde dehydrogenase (EC 1.2.1.3)
fig|195102.1.peg.2411	Phosphate butyryltransferase (EC 2.3.1.19)	phosphotransbutyrylase (EC 2.3.1.19)
fig|195102.1.peg.2590	Na+/H+ antiporter	Na+/H+ antiporter
fig|195102.6.peg.1139	Malonyl CoA-acyl carrier protein transacylase (EC 2.3.1.39) based on FIGfams	Malonyl CoA-acyl carrier protein transacylase (EC 2.3.1.39)
fig|195102.6.peg.1224	Pyruvate formate-lyase activating enzyme (EC 1.97.1.4) based on FIGfams	Pyruvate formate-lyase activating enzyme (EC 1.97.1.4)
fig|195102.6.peg.1413	Galactose/methyl galactoside ABC transport system, permease protein MglC (TC 3.A.1.2.3) based on FIGfams	Galactose/methyl galactoside ABC transport system, permease protein MglC (TC 3.A.1.2.3)
fig|195102.6.peg.2343	Oligopeptide transport system permease protein OppB (TC 3.A.1.5.1)	Oligopeptide transport system permease protein OppB (TC 3.A.1.5.1)
fig|195102.6.peg.2381	Aldehyde dehydrogenase (EC 1.2.1.3) based on FIGfams	Aldehyde dehydrogenase (EC 1.2.1.3)
fig|195102.6.peg.2419	Phosphate butyryltransferase (EC 2.3.1.19) based on FIGfams	phosphotransbutyrylase (EC 2.3.1.19)
fig|195102.6.peg.2596	Na+/H+ antiporter	Na+/H+ antiporter
fig|195103.10.peg.1281	Malonyl CoA-acyl carrier protein transacylase (EC 2.3.1.39) based on FIGfams	Malonyl CoA-acyl carrier protein transacylase (EC 2.3.1.39)
fig|195103.10.peg.1312	Pyruvate formate-lyase activating enzyme (EC 1.97.1.4) based on FIGfams	Pyruvate formate-lyase activating enzyme (EC 1.97.1.4)
fig|195103.10.peg.1500	Galactose/methyl galactoside ABC transport system, permease protein MglC (TC 3.A.1.2.3) based on FIGfams	Galactose/methyl galactoside ABC transport system, permease protein MglC (TC 3.A.1.2.3)
fig|195103.10.peg.2457	Oligopeptide transport system permease protein OppB (TC 3.A.1.5.1)	Oligopeptide transport system permease protein OppB (TC 3.A.1.5.1)
fig|195103.10.peg.2512	Aldehyde dehydrogenase (EC 1.2.1.3) based on FIGfams	Aldehyde dehydrogenase (EC 1.2.1.3)
fig|195103.10.peg.2552	Phosphate butyryltransferase (EC 2.3.1.19) based on FIGfams	phosphotransbutyrylase (EC 2.3.1.19)
fig|195103.10.peg.2731	Na+/H+ antiporter based on unreliable automated assignments	Na+/H+ antiporter
fig|195103.10.peg.621	Probable L-ascorbate-6-phosphate lactonase UlaG (EC 3.1.1.-) (L-ascorbate utilization protein G)	Probable L-ascorbate-6-phosphate lactonase UlaG (EC 3.1.1.-) (L-ascorbate utilization protein G)
fig|195103.9.peg.1279	Malonyl CoA-acyl carrier protein transacylase (EC 2.3.1.39) based on FIGfams	Malonyl CoA-acyl carrier protein transacylase (EC 2.3.1.39)
fig|195103.9.peg.1310	Pyruvate formate-lyase activating enzyme (EC 1.97.1.4) based on FIGfams	Pyruvate formate-lyase activating enzyme (EC 1.97.1.4)
fig|195103.9.peg.1499	Galactose/methyl galactoside ABC transport system, permease protein MglC (TC 3.A.1.2.3) based on FIGfams	Galactose/methyl galactoside ABC transport system, permease protein MglC (TC 3.A.1.2.3)
fig|195103.9.peg.2455	Oligopeptide transport system permease protein OppB (TC 3.A.1.5.1)	Oligopeptide transport system permease protein OppB (TC 3.A.1.5.1)
fig|195103.9.peg.2510	Aldehyde dehydrogenase (EC 1.2.1.3) based on FIGfams	Aldehyde dehydrogenase (EC 1.2.1.3)
fig|195103.9.peg.2550	Phosphate butyryltransferase (EC 2.3.1.19) based on FIGfams	phosphotransbutyrylase (EC 2.3.1.19)
fig|196162.12.peg.1305	Aldehyde dehydrogenase (EC 1.2.1.3) based on FIGfams	Aldehyde dehydrogenase (EC 1.2.1.3)
fig|196162.12.peg.1558	Cysteine synthase B (EC 2.5.1.47) based on FIGfams	Cysteine synthase B (EC 2.5.1.47)
fig|196162.12.peg.2255	Malonyl CoA-acyl carrier protein transacylase (EC 2.3.1.39) based on FIGfams	Malonyl CoA-acyl carrier protein transacylase (EC 2.3.1.39)
fig|196162.12.peg.2361	Aldehyde dehydrogenase (EC 1.2.1.3) based on FIGfams	Aldehyde dehydrogenase (EC 1.2.1.3)
fig|196162.12.peg.2364	Aldehyde dehydrogenase (EC 1.2.1.3) based on unreliable automated assignments	Aldehyde dehydrogenase (EC 1.2.1.3)
fig|196162.12.peg.2419	Aldehyde dehydrogenase (EC 1.2.1.3)	Aldehyde dehydrogenase (EC 1.2.1.3)
fig|196162.12.peg.3816	Aldehyde dehydrogenase (EC 1.2.1.3) based on FIGfams	Aldehyde dehydrogenase (EC 1.2.1.3)
fig|196162.12.peg.3817	Aldehyde dehydrogenase (EC 1.2.1.3)	Aldehyde dehydrogenase (EC 1.2.1.3)
fig|196162.12.peg.3916	Aldehyde dehydrogenase (EC 1.2.1.3) based on FIGfams	Aldehyde dehydrogenase (EC 1.2.1.3)
fig|196162.12.peg.3917	Aldehyde dehydrogenase (EC 1.2.1.3) based on FIGfams	Aldehyde dehydrogenase (EC 1.2.1.3)
fig|196162.12.peg.4047	Na+/H+ antiporter	Na+/H+ antiporter
fig|196162.12.peg.4301	Aldehyde dehydrogenase (EC 1.2.1.3) based on FIGfams	Aldehyde dehydrogenase (EC 1.2.1.3)
fig|196162.12.peg.785	Na+/H+ antiporter	Na+/H+ antiporter
fig|196162.12.peg.800	NADH-ubiquinone oxidoreductase chain G (EC 1.6.5.3) based on FIGfams	NADH-ubiquinone oxidoreductase chain G (EC 1.6.5.3)
fig|196162.6.peg.1255	Aldehyde dehydrogenase (EC 1.2.1.3) based on unreliable automated assignments	Aldehyde dehydrogenase (EC 1.2.1.3)
fig|196162.6.peg.1504	Cysteine synthase B (EC 2.5.1.47) based on unreliable automated assignments	Cysteine synthase B (EC 2.5.1.47)
fig|196162.6.peg.2162	Malonyl CoA-acyl carrier protein transacylase (EC 2.3.1.39) based on FIGfams	Malonyl CoA-acyl carrier protein transacylase (EC 2.3.1.39)
fig|196162.6.peg.2263	Aldehyde dehydrogenase (EC 1.2.1.3) based on FIGfams	Aldehyde dehydrogenase (EC 1.2.1.3)
fig|196162.6.peg.2266	Aldehyde dehydrogenase (EC 1.2.1.3) based on unreliable automated assignments	Aldehyde dehydrogenase (EC 1.2.1.3)
fig|196162.6.peg.2323	Aldehyde dehydrogenase (EC 1.2.1.3) based on unreliable automated assignments	Aldehyde dehydrogenase (EC 1.2.1.3)
fig|196162.6.peg.3653	Aldehyde dehydrogenase (EC 1.2.1.3) based on FIGfams	Aldehyde dehydrogenase (EC 1.2.1.3)
fig|196162.6.peg.3654	Aldehyde dehydrogenase (EC 1.2.1.3) based on FIGfams	Aldehyde dehydrogenase (EC 1.2.1.3)
fig|196162.6.peg.3754	Aldehyde dehydrogenase (EC 1.2.1.3) based on unreliable automated assignments	Aldehyde dehydrogenase (EC 1.2.1.3)
fig|196162.6.peg.3755	Aldehyde dehydrogenase (EC 1.2.1.3) based on unreliable automated assignments	Aldehyde dehydrogenase (EC 1.2.1.3)
fig|196162.6.peg.3871	Na+/H+ antiporter based on unreliable automated assignments	Na+/H+ antiporter
fig|196162.6.peg.4126	Aldehyde dehydrogenase (EC 1.2.1.3) based on unreliable automated assignments	Aldehyde dehydrogenase (EC 1.2.1.3)
fig|196162.6.peg.747	NADH-ubiquinone oxidoreductase chain G (EC 1.6.5.3) based on FIGfams	NADH-ubiquinone oxidoreductase chain G (EC 1.6.5.3)
fig|196164.1.peg.1894	Malate:quinone oxidoreductase (EC 1.1.99.16)	Malate:quinone oxidoreductase (EC 1.1.5.4)
fig|196164.1.peg.2625	Aldehyde dehydrogenase (EC 1.2.1.3)	Aldehyde dehydrogenase (EC 1.2.1.3)
fig|196164.6.peg.1882	Malate:quinone oxidoreductase (EC 1.1.99.16) based on FIGfams	Malate:quinone oxidoreductase (EC 1.1.5.4)
fig|196164.6.peg.2592	Aldehyde dehydrogenase (EC 1.2.1.3) based on FIGfams	Aldehyde dehydrogenase (EC 1.2.1.3)
fig|196164.6.peg.630	Aldehyde dehydrogenase (EC 1.2.1.3)	Aldehyde dehydrogenase (EC 1.2.1.3)
fig|196600.1.peg.1272	Oligopeptide transport system permease protein OppB (TC 3.A.1.5.1)	Oligopeptide transport system permease protein OppB (TC 3.A.1.5.1)
fig|196600.1.peg.1342	Malonyl CoA-acyl carrier protein transacylase (EC 2.3.1.39)	Malonyl CoA-acyl carrier protein transacylase (EC 2.3.1.39)
fig|196600.1.peg.1416	Na+/H+ antiporter	Na+/H+ antiporter
fig|196600.1.peg.1442	Cytochrome c-type protein TorC	Cytochrome c-type protein TorC
fig|196600.1.peg.1640	Aldehyde dehydrogenase (EC 1.2.1.3); Aldehyde dehydrogenase A (EC 1.2.1.22)	; Aldehyde dehydrogenase A (EC 1.2.1.22)
fig|196600.1.peg.2364	Aldehyde dehydrogenase (EC 1.2.1.3); Probable coniferyl aldehyde dehydrogenase (EC 1.2.1.68)	; Probable coniferyl aldehyde dehydrogenase (EC 1.2.1.68)
fig|196600.1.peg.2413	Pyruvate formate-lyase activating enzyme (EC 1.97.1.4)	Pyruvate formate-lyase activating enzyme (EC 1.97.1.4)
fig|196600.1.peg.2496	Erythronate-4-phosphate dehydrogenase (EC 1.1.1.290)	Erythronate-4-phosphate dehydrogenase (EC 1.1.1.290)
fig|196600.1.peg.319	Oligopeptide transport system permease protein OppB (TC 3.A.1.5.1)	Oligopeptide transport system permease protein OppB (TC 3.A.1.5.1)
fig|196600.1.peg.3489	Galactose/methyl galactoside ABC transport system, permease protein MglC (TC 3.A.1.2.3)	Galactose/methyl galactoside ABC transport system, permease protein MglC (TC 3.A.1.2.3)
fig|196600.1.peg.3886	Aldehyde dehydrogenase (EC 1.2.1.3); Probable coniferyl aldehyde dehydrogenase (EC 1.2.1.68)	; Probable coniferyl aldehyde dehydrogenase (EC 1.2.1.68)
fig|196600.1.peg.4668	Aldehyde dehydrogenase (EC 1.2.1.3)	Aldehyde dehydrogenase (EC 1.2.1.3)
fig|196600.1.peg.5058	Probable L-ascorbate-6-phosphate lactonase UlaG (EC 3.1.1.-) (L-ascorbate utilization protein G)	Probable L-ascorbate-6-phosphate lactonase UlaG (EC 3.1.1.-) (L-ascorbate utilization protein G)
fig|196600.6.peg.1127	Cysteine synthase B (EC 2.5.1.47) based on FIGfams	Cysteine synthase B (EC 2.5.1.47)
fig|196600.6.peg.1197	Oligopeptide transport system permease protein OppB (TC 3.A.1.5.1)	Oligopeptide transport system permease protein OppB (TC 3.A.1.5.1)
fig|196600.6.peg.1266	Malonyl CoA-acyl carrier protein transacylase (EC 2.3.1.39) based on FIGfams	Malonyl CoA-acyl carrier protein transacylase (EC 2.3.1.39)
fig|196600.6.peg.1297	Oligopeptide transport system permease protein OppB (TC 3.A.1.5.1)	Oligopeptide transport system permease protein OppB (TC 3.A.1.5.1)
fig|196600.6.peg.1338	Na+/H+ antiporter based on FIGfams	Na+/H+ antiporter
fig|196600.6.peg.1553	Aldehyde dehydrogenase (EC 1.2.1.3); Aldehyde dehydrogenase A (EC 1.2.1.22) based on FIGfams	; Aldehyde dehydrogenase A (EC 1.2.1.22)
fig|196600.6.peg.2307	Aldehyde dehydrogenase (EC 1.2.1.3); Probable coniferyl aldehyde dehydrogenase (EC 1.2.1.68) based on FIGfams	; Probable coniferyl aldehyde dehydrogenase (EC 1.2.1.68)
fig|196600.6.peg.2356	Pyruvate formate-lyase activating enzyme (EC 1.97.1.4) based on FIGfams	Pyruvate formate-lyase activating enzyme (EC 1.97.1.4)
fig|196600.6.peg.2434	Erythronate-4-phosphate dehydrogenase (EC 1.1.1.290) based on FIGfams	Erythronate-4-phosphate dehydrogenase (EC 1.1.1.290)
fig|196600.6.peg.288	Oligopeptide transport system permease protein OppB (TC 3.A.1.5.1)	Oligopeptide transport system permease protein OppB (TC 3.A.1.5.1)
fig|196600.6.peg.3377	Galactose/methyl galactoside ABC transport system, permease protein MglC (TC 3.A.1.2.3) based on FIGfams	Galactose/methyl galactoside ABC transport system, permease protein MglC (TC 3.A.1.2.3)
fig|196600.6.peg.3757	Aldehyde dehydrogenase (EC 1.2.1.3); Probable coniferyl aldehyde dehydrogenase (EC 1.2.1.68) based on FIGfams	; Probable coniferyl aldehyde dehydrogenase (EC 1.2.1.68)
fig|196600.6.peg.4487	Aldehyde dehydrogenase (EC 1.2.1.3) based on FIGfams	Aldehyde dehydrogenase (EC 1.2.1.3)
fig|196600.6.peg.4732	Probable L-ascorbate-6-phosphate lactonase UlaG (EC 3.1.1.-) (L-ascorbate utilization protein G)	Probable L-ascorbate-6-phosphate lactonase UlaG (EC 3.1.1.-) (L-ascorbate utilization protein G)
fig|196620.1.peg.1113	Malonyl CoA-acyl carrier protein transacylase (EC 2.3.1.39)	Malonyl CoA-acyl carrier protein transacylase (EC 2.3.1.39)
fig|196620.1.peg.1861	Aldehyde dehydrogenase (EC 1.2.1.3)	Aldehyde dehydrogenase (EC 1.2.1.3)
fig|196620.1.peg.202	Pyruvate formate-lyase activating enzyme (EC 1.97.1.4)	Pyruvate formate-lyase activating enzyme (EC 1.97.1.4)
fig|196620.1.peg.2046	Aldehyde dehydrogenase (EC 1.2.1.3)	Aldehyde dehydrogenase (EC 1.2.1.3)
fig|196620.1.peg.2286	Malate:quinone oxidoreductase (EC 1.1.99.16)	Malate:quinone oxidoreductase (EC 1.1.5.4)
fig|196620.1.peg.2363	Na+/H+ antiporter	Na+/H+ antiporter
fig|196620.1.peg.2526	Malate:quinone oxidoreductase (EC 1.1.99.16)	Malate:quinone oxidoreductase (EC 1.1.5.4)
fig|196620.1.peg.592	Na+/H+ antiporter	Na+/H+ antiporter
fig|196620.1.peg.868	Oligopeptide transport system permease protein OppB (TC 3.A.1.5.1)	Oligopeptide transport system permease protein OppB (TC 3.A.1.5.1)
fig|196620.1.peg.876	Oligopeptide transport system permease protein OppB (TC 3.A.1.5.1)	Oligopeptide transport system permease protein OppB (TC 3.A.1.5.1)
fig|196620.5.peg.1168	Malonyl CoA-acyl carrier protein transacylase (EC 2.3.1.39) based on FIGfams	Malonyl CoA-acyl carrier protein transacylase (EC 2.3.1.39)
fig|196620.5.peg.1937	Aldehyde dehydrogenase (EC 1.2.1.3) based on FIGfams	Aldehyde dehydrogenase (EC 1.2.1.3)
fig|196620.5.peg.2121	Aldehyde dehydrogenase (EC 1.2.1.3) based on FIGfams	Aldehyde dehydrogenase (EC 1.2.1.3)
fig|196620.5.peg.218	Pyruvate formate-lyase activating enzyme (EC 1.97.1.4) based on FIGfams	Pyruvate formate-lyase activating enzyme (EC 1.97.1.4)
fig|196620.5.peg.2363	Malate:quinone oxidoreductase (EC 1.1.99.16) based on FIGfams	Malate:quinone oxidoreductase (EC 1.1.5.4)
fig|196620.5.peg.2440	Na+/H+ antiporter based on FIGfams	Na+/H+ antiporter
fig|196620.5.peg.2610	Malate:quinone oxidoreductase (EC 1.1.99.16) based on FIGfams	Malate:quinone oxidoreductase (EC 1.1.5.4)
fig|196620.5.peg.625	Na+/H+ antiporter based on FIGfams	Na+/H+ antiporter
fig|196620.5.peg.913	Oligopeptide transport system permease protein OppB (TC 3.A.1.5.1)	Oligopeptide transport system permease protein OppB (TC 3.A.1.5.1)
fig|196620.5.peg.921	Oligopeptide transport system permease protein OppB (TC 3.A.1.5.1)	Oligopeptide transport system permease protein OppB (TC 3.A.1.5.1)
fig|196627.13.peg.1940	Malate:quinone oxidoreductase (EC 1.1.99.16) based on FIGfams	Malate:quinone oxidoreductase (EC 1.1.5.4)
fig|196627.13.peg.2603	Aldehyde dehydrogenase (EC 1.2.1.3)	Aldehyde dehydrogenase (EC 1.2.1.3)
fig|196627.13.peg.2643	Aldehyde dehydrogenase (EC 1.2.1.3)	Aldehyde dehydrogenase (EC 1.2.1.3)
fig|196627.13.peg.2681	Glutamine ABC transporter, periplasmic glutamine-binding protein (TC 3.A.1.3.2)	Glutamine ABC transporter, periplasmic glutamine-binding protein (TC 3.A.1.3.2)
fig|196627.13.peg.2728	Aldehyde dehydrogenase (EC 1.2.1.3) based on FIGfams	Aldehyde dehydrogenase (EC 1.2.1.3)
fig|196627.14.peg.1902	Malate:quinone oxidoreductase (EC 1.1.99.16) based on FIGfams	Malate:quinone oxidoreductase (EC 1.1.5.4)
fig|196627.14.peg.2569	Aldehyde dehydrogenase (EC 1.2.1.3)	Aldehyde dehydrogenase (EC 1.2.1.3)
fig|196627.14.peg.2609	Aldehyde dehydrogenase (EC 1.2.1.3)	Aldehyde dehydrogenase (EC 1.2.1.3)
fig|196627.14.peg.2647	Glutamine ABC transporter, periplasmic glutamine-binding protein (TC 3.A.1.3.2)	Glutamine ABC transporter, periplasmic glutamine-binding protein (TC 3.A.1.3.2)
fig|196627.14.peg.2694	Aldehyde dehydrogenase (EC 1.2.1.3) based on FIGfams	Aldehyde dehydrogenase (EC 1.2.1.3)
fig|196627.4.peg.1487	Malate:quinone oxidoreductase (EC 1.1.99.16)	Malate:quinone oxidoreductase (EC 1.1.5.4)
fig|196627.4.peg.1879	Aldehyde dehydrogenase (EC 1.2.1.3)	Aldehyde dehydrogenase (EC 1.2.1.3)
fig|197221.1.peg.226	Pyruvate formate-lyase activating enzyme (EC 1.97.1.4)	Pyruvate formate-lyase activating enzyme (EC 1.97.1.4)
fig|197221.1.peg.2310	Cysteine synthase B (EC 2.5.1.47)	Cysteine synthase B (EC 2.5.1.47)
fig|197221.1.peg.2472	Na+/H+ antiporter	Na+/H+ antiporter
fig|197221.1.peg.41	Malonyl CoA-acyl carrier protein transacylase (EC 2.3.1.39)	Malonyl CoA-acyl carrier protein transacylase (EC 2.3.1.39)
fig|197221.1.peg.448	Na+/H+ antiporter	Na+/H+ antiporter
fig|197221.4.peg.1328	Oligopeptide transport system permease protein OppB (TC 3.A.1.5.1)	Oligopeptide transport system permease protein OppB (TC 3.A.1.5.1)
fig|197221.4.peg.231	Pyruvate formate-lyase activating enzyme (EC 1.97.1.4) based on FIGfams	Pyruvate formate-lyase activating enzyme (EC 1.97.1.4)
fig|197221.4.peg.2420	Cysteine synthase B (EC 2.5.1.47) based on FIGfams	Cysteine synthase B (EC 2.5.1.47)
fig|197221.4.peg.2599	Na+/H+ antiporter based on unreliable automated assignments	Na+/H+ antiporter
fig|197221.4.peg.40	Malonyl CoA-acyl carrier protein transacylase (EC 2.3.1.39) based on FIGfams	Malonyl CoA-acyl carrier protein transacylase (EC 2.3.1.39)
fig|197221.4.peg.473	Na+/H+ antiporter based on unreliable automated assignments	Na+/H+ antiporter
fig|198094.11.peg.1170	Oligopeptide transport system permease protein OppB (TC 3.A.1.5.1)	Oligopeptide transport system permease protein OppB (TC 3.A.1.5.1)
fig|198094.11.peg.1269	Aldehyde dehydrogenase (EC 1.2.1.3) based on FIGfams	Aldehyde dehydrogenase (EC 1.2.1.3)
fig|198094.11.peg.2953	Malate:quinone oxidoreductase (EC 1.1.99.16) based on FIGfams	Malate:quinone oxidoreductase (EC 1.1.5.4)
fig|198094.11.peg.3582	Aldehyde dehydrogenase (EC 1.2.1.3) based on FIGfams	Aldehyde dehydrogenase (EC 1.2.1.3)
fig|198094.11.peg.360	Glutamine ABC transporter, periplasmic glutamine-binding protein (TC 3.A.1.3.2) / Glutamine transport system permease protein GlnP (TC 3.A.1.3.2)	/ Glutamine transport system permease protein GlnP (TC 3.A.1.3.2)
fig|198094.11.peg.3960	Malonyl CoA-acyl carrier protein transacylase (EC 2.3.1.39) based on FIGfams	Malonyl CoA-acyl carrier protein transacylase (EC 2.3.1.39)
fig|198094.11.peg.4357	Phosphate butyryltransferase (EC 2.3.1.19) based on FIGfams	phosphotransbutyrylase (EC 2.3.1.19)
fig|198094.11.peg.509	Pyruvate formate-lyase activating enzyme (EC 1.97.1.4) based on FIGfams	Pyruvate formate-lyase activating enzyme (EC 1.97.1.4)
fig|198094.11.peg.5248	Na+/H+ antiporter based on FIGfams	Na+/H+ antiporter
fig|198094.11.peg.638	Glutamine ABC transporter, periplasmic glutamine-binding protein (TC 3.A.1.3.2) based on FIGfams	Glutamine ABC transporter, periplasmic glutamine-binding protein (TC 3.A.1.3.2)
fig|198094.11.peg.657	Oligopeptide transport system permease protein OppB (TC 3.A.1.5.1)	Oligopeptide transport system permease protein OppB (TC 3.A.1.5.1)
fig|198094.11.peg.801	Oligopeptide transport system permease protein OppB (TC 3.A.1.5.1)	Oligopeptide transport system permease protein OppB (TC 3.A.1.5.1)
fig|198094.11.peg.802	Oligopeptide transport system permease protein OppB (TC 3.A.1.5.1)	Oligopeptide transport system permease protein OppB (TC 3.A.1.5.1)
fig|198094.1.peg.1096	Oligopeptide transport system permease protein OppB (TC 3.A.1.5.1)	Oligopeptide transport system permease protein OppB (TC 3.A.1.5.1)
fig|198094.1.peg.1192	Aldehyde dehydrogenase (EC 1.2.1.3)	Aldehyde dehydrogenase (EC 1.2.1.3)
fig|198094.1.peg.176	Oligopeptide transport system permease protein OppB (TC 3.A.1.5.1)	Oligopeptide transport system permease protein OppB (TC 3.A.1.5.1)
fig|198094.1.peg.2736	Malate:quinone oxidoreductase (EC 1.1.99.16)	Malate:quinone oxidoreductase (EC 1.1.5.4)
fig|198094.1.peg.3307	Aldehyde dehydrogenase (EC 1.2.1.3)	Aldehyde dehydrogenase (EC 1.2.1.3)
fig|198094.1.peg.3660	Malonyl CoA-acyl carrier protein transacylase (EC 2.3.1.39)	Malonyl CoA-acyl carrier protein transacylase (EC 2.3.1.39)
fig|198094.1.peg.4046	Phosphate butyryltransferase (EC 2.3.1.19)	phosphotransbutyrylase (EC 2.3.1.19)
fig|198094.1.peg.474	Pyruvate formate-lyase activating enzyme (EC 1.97.1.4)	Pyruvate formate-lyase activating enzyme (EC 1.97.1.4)
fig|198094.1.peg.5360	Oligopeptide transport system permease protein OppB (TC 3.A.1.5.1)	Oligopeptide transport system permease protein OppB (TC 3.A.1.5.1)
fig|198094.1.peg.5361	Oligopeptide transport system permease protein OppB (TC 3.A.1.5.1)	Oligopeptide transport system permease protein OppB (TC 3.A.1.5.1)
fig|198094.1.peg.599	Glutamine ABC transporter, periplasmic glutamine-binding protein (TC 3.A.1.3.2)	Glutamine ABC transporter, periplasmic glutamine-binding protein (TC 3.A.1.3.2)
fig|198094.1.peg.616	Oligopeptide transport system permease protein OppB (TC 3.A.1.5.1)	Oligopeptide transport system permease protein OppB (TC 3.A.1.5.1)
fig|198214.1.peg.1048	Malonyl CoA-acyl carrier protein transacylase (EC 2.3.1.39)	Malonyl CoA-acyl carrier protein transacylase (EC 2.3.1.39)
fig|198214.1.peg.1191	Oligopeptide transport system permease protein OppB (TC 3.A.1.5.1)	Oligopeptide transport system permease protein OppB (TC 3.A.1.5.1)
fig|198214.1.peg.2087	Galactose/methyl galactoside ABC transport system, permease protein MglC (TC 3.A.1.2.3)	Galactose/methyl galactoside ABC transport system, permease protein MglC (TC 3.A.1.2.3)
fig|198214.1.peg.2117	Oligopeptide transport system permease protein OppB (TC 3.A.1.5.1)	Oligopeptide transport system permease protein OppB (TC 3.A.1.5.1)
fig|198214.1.peg.2205	NADH-ubiquinone oxidoreductase chain G (EC 1.6.5.3)	NADH-ubiquinone oxidoreductase chain G (EC 1.6.5.3)
fig|198214.1.peg.2242	Erythronate-4-phosphate dehydrogenase (EC 1.1.1.290)	Erythronate-4-phosphate dehydrogenase (EC 1.1.1.290)
fig|198214.1.peg.2315	Cysteine synthase B (EC 2.5.1.47)	Cysteine synthase B (EC 2.5.1.47)
fig|198214.1.peg.2913	Putative tartrate carrier (Tartrate transporter) (Tartrate/succinate antiporter)	Citrate Succinate antiporter (TC 2.A.47.3.2)
fig|198214.1.peg.3792	Pyruvate formate-lyase activating enzyme (EC 1.97.1.4)	Pyruvate formate-lyase activating enzyme (EC 1.97.1.4)
fig|198214.1.peg.4068	phosphatidylserine decarboxylase; phospholipid synthesis	Phosphatidylserine decarboxylase (EC 4.1.1.65)
fig|198214.1.peg.4097	Probable L-ascorbate-6-phosphate lactonase UlaG (EC 3.1.1.-) (L-ascorbate utilization protein G)	Probable L-ascorbate-6-phosphate lactonase UlaG (EC 3.1.1.-) (L-ascorbate utilization protein G)
fig|198214.1.peg.729	Glutamine ABC transporter, periplasmic glutamine-binding protein (TC 3.A.1.3.2)	Glutamine ABC transporter, periplasmic glutamine-binding protein (TC 3.A.1.3.2)
fig|198214.1.peg.741	Pyruvate formate-lyase activating enzyme (EC 1.97.1.4)	Pyruvate formate-lyase activating enzyme (EC 1.97.1.4)
fig|198214.1.peg.860	Pyruvate formate-lyase activating enzyme (EC 1.97.1.4)	Pyruvate formate-lyase activating enzyme (EC 1.97.1.4)
fig|198214.1.peg.959	Cytochrome c-type protein TorC	Cytochrome c-type protein TorC
fig|198214.7.peg.1044	Pyruvate formate-lyase activating enzyme (EC 1.97.1.4) based on FIGfams	Pyruvate formate-lyase activating enzyme (EC 1.97.1.4)
fig|198214.7.peg.1284	Malonyl CoA-acyl carrier protein transacylase (EC 2.3.1.39) based on FIGfams	Malonyl CoA-acyl carrier protein transacylase (EC 2.3.1.39)
fig|198214.7.peg.1465	Oligopeptide transport system permease protein OppB (TC 3.A.1.5.1)	Oligopeptide transport system permease protein OppB (TC 3.A.1.5.1)
fig|198214.7.peg.2675	Galactose/methyl galactoside ABC transport system, permease protein MglC (TC 3.A.1.2.3) based on FIGfams	Galactose/methyl galactoside ABC transport system, permease protein MglC (TC 3.A.1.2.3)
fig|198214.7.peg.2714	Oligopeptide transport system permease protein OppB (TC 3.A.1.5.1)	Oligopeptide transport system permease protein OppB (TC 3.A.1.5.1)
fig|198214.7.peg.2745	Malate:quinone oxidoreductase (EC 1.1.99.16) based on unreliable automated assignments	Malate:quinone oxidoreductase (EC 1.1.5.4)
fig|198214.7.peg.2746	Malate:quinone oxidoreductase (EC 1.1.99.16) based on unreliable automated assignments	Malate:quinone oxidoreductase (EC 1.1.5.4)
fig|198214.7.peg.2747	Malate:quinone oxidoreductase (EC 1.1.99.16) based on unreliable automated assignments	Malate:quinone oxidoreductase (EC 1.1.5.4)
fig|198214.7.peg.2825	NADH-ubiquinone oxidoreductase chain G (EC 1.6.5.3) based on FIGfams	NADH-ubiquinone oxidoreductase chain G (EC 1.6.5.3)
fig|198214.7.peg.2863	Erythronate-4-phosphate dehydrogenase (EC 1.1.1.290) based on FIGfams	Erythronate-4-phosphate dehydrogenase (EC 1.1.1.290)
fig|198214.7.peg.2959	Cysteine synthase B (EC 2.5.1.47) based on FIGfams	Cysteine synthase B (EC 2.5.1.47)
fig|198214.7.peg.4751	Pyruvate formate-lyase activating enzyme (EC 1.97.1.4) based on FIGfams	Pyruvate formate-lyase activating enzyme (EC 1.97.1.4)
fig|198214.7.peg.5126	Probable L-ascorbate-6-phosphate lactonase UlaG (EC 3.1.1.-) (L-ascorbate utilization protein G)	Probable L-ascorbate-6-phosphate lactonase UlaG (EC 3.1.1.-) (L-ascorbate utilization protein G)
fig|198214.7.peg.886	Glutamine ABC transporter, periplasmic glutamine-binding protein (TC 3.A.1.3.2) based on FIGfams	Glutamine ABC transporter, periplasmic glutamine-binding protein (TC 3.A.1.3.2)
fig|198214.7.peg.899	Pyruvate formate-lyase activating enzyme (EC 1.97.1.4) based on FIGfams	Pyruvate formate-lyase activating enzyme (EC 1.97.1.4)
fig|198214.7.peg.906	Oligopeptide transport system permease protein OppB (TC 3.A.1.5.1)	Oligopeptide transport system permease protein OppB (TC 3.A.1.5.1)
fig|198215.1.peg.1055	Malonyl CoA-acyl carrier protein transacylase (EC 2.3.1.39)	Malonyl CoA-acyl carrier protein transacylase (EC 2.3.1.39)
fig|198215.1.peg.1194	Oligopeptide transport system permease protein OppB (TC 3.A.1.5.1)	Oligopeptide transport system permease protein OppB (TC 3.A.1.5.1)
fig|198215.1.peg.2020	Galactose/methyl galactoside ABC transport system, permease protein MglC (TC 3.A.1.2.3)	Galactose/methyl galactoside ABC transport system, permease protein MglC (TC 3.A.1.2.3)
fig|198215.1.peg.2050	Oligopeptide transport system permease protein OppB (TC 3.A.1.5.1)	Oligopeptide transport system permease protein OppB (TC 3.A.1.5.1)
fig|198215.1.peg.2138	NADH-ubiquinone oxidoreductase chain G (EC 1.6.5.3)	NADH-ubiquinone oxidoreductase chain G (EC 1.6.5.3)
fig|198215.1.peg.2175	Erythronate-4-phosphate dehydrogenase (EC 1.1.1.290)	Erythronate-4-phosphate dehydrogenase (EC 1.1.1.290)
fig|198215.1.peg.2243	Cysteine synthase B (EC 2.5.1.47)	Cysteine synthase B (EC 2.5.1.47)
fig|198215.1.peg.3190	Pyruvate formate-lyase activating enzyme (EC 1.97.1.4)	Pyruvate formate-lyase activating enzyme (EC 1.97.1.4)
fig|198215.1.peg.3992	Probable L-ascorbate-6-phosphate lactonase UlaG (EC 3.1.1.-) (L-ascorbate utilization protein G)	Probable L-ascorbate-6-phosphate lactonase UlaG (EC 3.1.1.-) (L-ascorbate utilization protein G)
fig|198215.1.peg.724	Glutamine ABC transporter, periplasmic glutamine-binding protein (TC 3.A.1.3.2)	Glutamine ABC transporter, periplasmic glutamine-binding protein (TC 3.A.1.3.2)
fig|198215.1.peg.736	Pyruvate formate-lyase activating enzyme (EC 1.97.1.4)	Pyruvate formate-lyase activating enzyme (EC 1.97.1.4)
fig|198215.1.peg.866	Pyruvate formate-lyase activating enzyme (EC 1.97.1.4)	Pyruvate formate-lyase activating enzyme (EC 1.97.1.4)
fig|198215.1.peg.962	Cytochrome c-type protein TorC	Cytochrome c-type protein TorC
fig|198215.6.peg.1042	Pyruvate formate-lyase activating enzyme (EC 1.97.1.4) based on FIGfams	Pyruvate formate-lyase activating enzyme (EC 1.97.1.4)
fig|198215.6.peg.1282	Malonyl CoA-acyl carrier protein transacylase (EC 2.3.1.39) based on FIGfams	Malonyl CoA-acyl carrier protein transacylase (EC 2.3.1.39)
fig|198215.6.peg.1456	Oligopeptide transport system permease protein OppB (TC 3.A.1.5.1)	Oligopeptide transport system permease protein OppB (TC 3.A.1.5.1)
fig|198215.6.peg.2616	Galactose/methyl galactoside ABC transport system, permease protein MglC (TC 3.A.1.2.3) based on FIGfams	Galactose/methyl galactoside ABC transport system, permease protein MglC (TC 3.A.1.2.3)
fig|198215.6.peg.2655	Oligopeptide transport system permease protein OppB (TC 3.A.1.5.1)	Oligopeptide transport system permease protein OppB (TC 3.A.1.5.1)
fig|198215.6.peg.2686	Malate:quinone oxidoreductase (EC 1.1.99.16) based on unreliable automated assignments	Malate:quinone oxidoreductase (EC 1.1.5.4)
fig|198215.6.peg.2687	Malate:quinone oxidoreductase (EC 1.1.99.16) based on unreliable automated assignments	Malate:quinone oxidoreductase (EC 1.1.5.4)
fig|198215.6.peg.2688	Malate:quinone oxidoreductase (EC 1.1.99.16) based on unreliable automated assignments	Malate:quinone oxidoreductase (EC 1.1.5.4)
fig|198215.6.peg.2766	NADH-ubiquinone oxidoreductase chain G (EC 1.6.5.3) based on FIGfams	NADH-ubiquinone oxidoreductase chain G (EC 1.6.5.3)
fig|198215.6.peg.2804	Erythronate-4-phosphate dehydrogenase (EC 1.1.1.290) based on FIGfams	Erythronate-4-phosphate dehydrogenase (EC 1.1.1.290)
fig|198215.6.peg.2898	Cysteine synthase B (EC 2.5.1.47) based on FIGfams	Cysteine synthase B (EC 2.5.1.47)
fig|198215.6.peg.4054	Pyruvate formate-lyase activating enzyme (EC 1.97.1.4) based on FIGfams	Pyruvate formate-lyase activating enzyme (EC 1.97.1.4)
fig|198215.6.peg.5038	Probable L-ascorbate-6-phosphate lactonase UlaG (EC 3.1.1.-) (L-ascorbate utilization protein G)	Probable L-ascorbate-6-phosphate lactonase UlaG (EC 3.1.1.-) (L-ascorbate utilization protein G)
fig|198215.6.peg.867	Glutamine ABC transporter, periplasmic glutamine-binding protein (TC 3.A.1.3.2) based on FIGfams	Glutamine ABC transporter, periplasmic glutamine-binding protein (TC 3.A.1.3.2)
fig|198215.6.peg.880	Pyruvate formate-lyase activating enzyme (EC 1.97.1.4) based on FIGfams	Pyruvate formate-lyase activating enzyme (EC 1.97.1.4)
fig|198215.6.peg.887	Oligopeptide transport system permease protein OppB (TC 3.A.1.5.1)	Oligopeptide transport system permease protein OppB (TC 3.A.1.5.1)
fig|198466.1.peg.142	Probable L-ascorbate-6-phosphate lactonase UlaG (EC 3.1.1.-) (L-ascorbate utilization protein G)	Probable L-ascorbate-6-phosphate lactonase UlaG (EC 3.1.1.-) (L-ascorbate utilization protein G)
fig|198466.1.peg.1524	Malonyl CoA-acyl carrier protein transacylase (EC 2.3.1.39)	Malonyl CoA-acyl carrier protein transacylase (EC 2.3.1.39)
fig|198466.1.peg.1755	Pyruvate formate-lyase activating enzyme (EC 1.97.1.4)	Pyruvate formate-lyase activating enzyme (EC 1.97.1.4)
fig|198466.1.peg.216	Oligopeptide transport system permease protein OppB (TC 3.A.1.5.1)	Oligopeptide transport system permease protein OppB (TC 3.A.1.5.1)
fig|198466.1.peg.277	Pyruvate formate-lyase activating enzyme (EC 1.97.1.4)	Pyruvate formate-lyase activating enzyme (EC 1.97.1.4)
fig|198466.3.peg.155	Probable L-ascorbate-6-phosphate lactonase UlaG (EC 3.1.1.-) (L-ascorbate utilization protein G)	Probable L-ascorbate-6-phosphate lactonase UlaG (EC 3.1.1.-) (L-ascorbate utilization protein G)
fig|198466.3.peg.1643	Malonyl CoA-acyl carrier protein transacylase (EC 2.3.1.39) based on FIGfams	Malonyl CoA-acyl carrier protein transacylase (EC 2.3.1.39)
fig|198466.3.peg.1896	Pyruvate formate-lyase activating enzyme (EC 1.97.1.4) based on FIGfams	Pyruvate formate-lyase activating enzyme (EC 1.97.1.4)
fig|198466.3.peg.242	Oligopeptide transport system permease protein OppB (TC 3.A.1.5.1)	Oligopeptide transport system permease protein OppB (TC 3.A.1.5.1)
fig|198466.3.peg.308	Pyruvate formate-lyase activating enzyme (EC 1.97.1.4) based on FIGfams	Pyruvate formate-lyase activating enzyme (EC 1.97.1.4)
fig|198628.6.peg.1197	Cysteine synthase B (EC 2.5.1.47) based on FIGfams	Cysteine synthase B (EC 2.5.1.47)
fig|198628.6.peg.1266	Galactose/methyl galactoside ABC transport system, permease protein MglC (TC 3.A.1.2.3) based on FIGfams	Galactose/methyl galactoside ABC transport system, permease protein MglC (TC 3.A.1.2.3)
fig|198628.6.peg.1731	Glutamine ABC transporter, periplasmic glutamine-binding protein (TC 3.A.1.3.2) based on FIGfams	Glutamine ABC transporter, periplasmic glutamine-binding protein (TC 3.A.1.3.2)
fig|198628.6.peg.1850	Glutamine ABC transporter, periplasmic glutamine-binding protein (TC 3.A.1.3.2) based on FIGfams	Glutamine ABC transporter, periplasmic glutamine-binding protein (TC 3.A.1.3.2)
fig|198628.6.peg.1877	Oligopeptide transport system permease protein OppB (TC 3.A.1.5.1) based on FIGfams	Oligopeptide transport system permease protein OppB (TC 3.A.1.5.1)
fig|198628.6.peg.1926	Oligopeptide transport system permease protein OppB (TC 3.A.1.5.1) based on FIGfams	Oligopeptide transport system permease protein OppB (TC 3.A.1.5.1)
fig|198628.6.peg.2026	Pyruvate formate-lyase activating enzyme (EC 1.97.1.4) based on FIGfams	Pyruvate formate-lyase activating enzyme (EC 1.97.1.4)
fig|198628.6.peg.2186	Oligopeptide transport system permease protein OppB (TC 3.A.1.5.1) based on FIGfams	Oligopeptide transport system permease protein OppB (TC 3.A.1.5.1)
fig|198628.6.peg.2787	Malonyl CoA-acyl carrier protein transacylase (EC 2.3.1.39) based on FIGfams	Malonyl CoA-acyl carrier protein transacylase (EC 2.3.1.39)
fig|198628.6.peg.3031	NADH-ubiquinone oxidoreductase chain G (EC 1.6.5.3) based on FIGfams	NADH-ubiquinone oxidoreductase chain G (EC 1.6.5.3)
fig|198628.6.peg.3066	Erythronate-4-phosphate dehydrogenase (EC 1.1.1.290) based on FIGfams	Erythronate-4-phosphate dehydrogenase (EC 1.1.1.290)
fig|198628.6.peg.3082	Aldehyde dehydrogenase (EC 1.2.1.3); Probable coniferyl aldehyde dehydrogenase (EC 1.2.1.68) based on FIGfams	; Probable coniferyl aldehyde dehydrogenase (EC 1.2.1.68)
fig|198628.6.peg.3099	Malate:quinone oxidoreductase (EC 1.1.99.16) based on FIGfams	Malate:quinone oxidoreductase (EC 1.1.5.4)
fig|198628.6.peg.4386	Aldehyde dehydrogenase (EC 1.2.1.3) based on FIGfams	Aldehyde dehydrogenase (EC 1.2.1.3)
fig|198628.6.peg.472	Oligopeptide transport system permease protein OppB (TC 3.A.1.5.1) based on FIGfams	Oligopeptide transport system permease protein OppB (TC 3.A.1.5.1)
fig|198804.1.peg.149	NADH-ubiquinone oxidoreductase chain G (EC 1.6.5.3)	NADH-ubiquinone oxidoreductase chain G (EC 1.6.5.3)
fig|198804.1.peg.321	Malonyl CoA-acyl carrier protein transacylase (EC 2.3.1.39)	Malonyl CoA-acyl carrier protein transacylase (EC 2.3.1.39)
fig|198804.5.peg.156	NADH-ubiquinone oxidoreductase chain G (EC 1.6.5.3) based on FIGfams	NADH-ubiquinone oxidoreductase chain G (EC 1.6.5.3)
fig|198804.5.peg.352	Malonyl CoA-acyl carrier protein transacylase (EC 2.3.1.39) based on FIGfams	Malonyl CoA-acyl carrier protein transacylase (EC 2.3.1.39)
fig|199310.1.peg.1010	Pyruvate formate-lyase activating enzyme (EC 1.97.1.4)	Pyruvate formate-lyase activating enzyme (EC 1.97.1.4)
fig|199310.1.peg.1100	Cytochrome c-type protein TorC	Cytochrome c-type protein TorC
fig|199310.1.peg.1315	Malonyl CoA-acyl carrier protein transacylase (EC 2.3.1.39)	Malonyl CoA-acyl carrier protein transacylase (EC 2.3.1.39)
fig|199310.1.peg.1656	Oligopeptide transport system permease protein OppB (TC 3.A.1.5.1)	Oligopeptide transport system permease protein OppB (TC 3.A.1.5.1)
fig|199310.1.peg.2395	3-oxoacyl-[acyl-carrier-protein] synthase (EC 2.3.1.41); Malonyl CoA-acyl carrier protein transacylase (EC 2.3.1.39)	3-oxoacyl-[acyl-carrier-protein] synthase (EC 2.3.1.41); Malonyl CoA-acyl carrier protein transacylase (EC 2.3.1.39)
fig|199310.1.peg.2613	Galactose/methyl galactoside ABC transport system, permease protein MglC (TC 3.A.1.2.3)	Galactose/methyl galactoside ABC transport system, permease protein MglC (TC 3.A.1.2.3)
fig|199310.1.peg.2644	Oligopeptide transport system permease protein OppB (TC 3.A.1.5.1)	Oligopeptide transport system permease protein OppB (TC 3.A.1.5.1)
fig|199310.1.peg.2680	Malate:quinone oxidoreductase (EC 1.1.99.16)	Malate:quinone oxidoreductase (EC 1.1.5.4)
fig|199310.1.peg.2753	NADH-ubiquinone oxidoreductase chain G (EC 1.6.5.3)	NADH-ubiquinone oxidoreductase chain G (EC 1.6.5.3)
fig|199310.1.peg.2792	Erythronate-4-phosphate dehydrogenase (EC 1.1.1.290)	Erythronate-4-phosphate dehydrogenase (EC 1.1.1.290)
fig|199310.1.peg.2880	Cysteine synthase B (EC 2.5.1.47)	Cysteine synthase B (EC 2.5.1.47)
fig|199310.1.peg.4313	Aldehyde dehydrogenase (EC 1.2.1.3)	Aldehyde dehydrogenase (EC 1.2.1.3)
fig|199310.1.peg.4441	Pyruvate formate-lyase activating enzyme (EC 1.97.1.4)	Pyruvate formate-lyase activating enzyme (EC 1.97.1.4)
fig|199310.1.peg.4808	Pyruvate formate-lyase activating enzyme (EC 1.97.1.4)	Pyruvate formate-lyase activating enzyme (EC 1.97.1.4)
fig|199310.1.peg.5170	Probable L-ascorbate-6-phosphate lactonase UlaG (EC 3.1.1.-) (L-ascorbate utilization protein G)	Probable L-ascorbate-6-phosphate lactonase UlaG (EC 3.1.1.-) (L-ascorbate utilization protein G)
fig|199310.1.peg.869	Glutamine ABC transporter, periplasmic glutamine-binding protein (TC 3.A.1.3.2)	Glutamine ABC transporter, periplasmic glutamine-binding protein (TC 3.A.1.3.2)
fig|199310.1.peg.882	Pyruvate formate-lyase activating enzyme (EC 1.97.1.4)	Pyruvate formate-lyase activating enzyme (EC 1.97.1.4)
fig|199310.4.peg.1293	Malonyl CoA-acyl carrier protein transacylase (EC 2.3.1.39) based on FIGfams	Malonyl CoA-acyl carrier protein transacylase (EC 2.3.1.39)
fig|199310.4.peg.1590	Oligopeptide transport system permease protein OppB (TC 3.A.1.5.1)	Oligopeptide transport system permease protein OppB (TC 3.A.1.5.1)
fig|199310.4.peg.2311	3-oxoacyl-[acyl-carrier-protein] synthase (EC 2.3.1.41); Malonyl CoA-acyl carrier protein transacylase (EC 2.3.1.39) based on FIGfams	3-oxoacyl-[acyl-carrier-protein] synthase (EC 2.3.1.41); Malonyl CoA-acyl carrier protein transacylase (EC 2.3.1.39)
fig|199310.4.peg.2313	Malonyl CoA-acyl carrier protein transacylase (EC 2.3.1.39) based on unreliable automated assignments	Malonyl CoA-acyl carrier protein transacylase (EC 2.3.1.39)
fig|199310.4.peg.2522	Galactose/methyl galactoside ABC transport system, permease protein MglC (TC 3.A.1.2.3) based on FIGfams	Galactose/methyl galactoside ABC transport system, permease protein MglC (TC 3.A.1.2.3)
fig|199310.4.peg.2557	Oligopeptide transport system permease protein OppB (TC 3.A.1.5.1)	Oligopeptide transport system permease protein OppB (TC 3.A.1.5.1)
fig|199310.4.peg.2590	Malate:quinone oxidoreductase (EC 1.1.99.16) based on FIGfams	Malate:quinone oxidoreductase (EC 1.1.5.4)
fig|199310.4.peg.2662	NADH-ubiquinone oxidoreductase chain G (EC 1.6.5.3) based on FIGfams	NADH-ubiquinone oxidoreductase chain G (EC 1.6.5.3)
fig|199310.4.peg.2702	Erythronate-4-phosphate dehydrogenase (EC 1.1.1.290) based on FIGfams	Erythronate-4-phosphate dehydrogenase (EC 1.1.1.290)
fig|199310.4.peg.2786	Cysteine synthase B (EC 2.5.1.47) based on FIGfams	Cysteine synthase B (EC 2.5.1.47)
fig|199310.4.peg.4263	Pyruvate formate-lyase activating enzyme (EC 1.97.1.4) based on FIGfams	Pyruvate formate-lyase activating enzyme (EC 1.97.1.4)
fig|199310.4.peg.4611	Pyruvate formate-lyase activating enzyme (EC 1.97.1.4) based on FIGfams	Pyruvate formate-lyase activating enzyme (EC 1.97.1.4)
fig|199310.4.peg.4947	Probable L-ascorbate-6-phosphate lactonase UlaG (EC 3.1.1.-) (L-ascorbate utilization protein G)	Probable L-ascorbate-6-phosphate lactonase UlaG (EC 3.1.1.-) (L-ascorbate utilization protein G)
fig|199310.4.peg.850	Glutamine ABC transporter, periplasmic glutamine-binding protein (TC 3.A.1.3.2) based on FIGfams	Glutamine ABC transporter, periplasmic glutamine-binding protein (TC 3.A.1.3.2)
fig|199310.4.peg.863	Pyruvate formate-lyase activating enzyme (EC 1.97.1.4) based on FIGfams	Pyruvate formate-lyase activating enzyme (EC 1.97.1.4)
fig|199310.4.peg.870	Oligopeptide transport system permease protein OppB (TC 3.A.1.5.1)	Oligopeptide transport system permease protein OppB (TC 3.A.1.5.1)
fig|199310.4.peg.988	Pyruvate formate-lyase activating enzyme (EC 1.97.1.4) based on FIGfams	Pyruvate formate-lyase activating enzyme (EC 1.97.1.4)
fig|203119.11.peg.2381	Aldehyde dehydrogenase (EC 1.2.1.3) based on FIGfams	Aldehyde dehydrogenase (EC 1.2.1.3)
fig|203119.11.peg.284	hypothetical protein	Cellulase (EC 3.2.1.4)
fig|203119.11.peg.3419	Aldehyde dehydrogenase (EC 1.2.1.3)	Aldehyde dehydrogenase (EC 1.2.1.3)
fig|203119.11.peg.3442	Aldehyde dehydrogenase (EC 1.2.1.3)	Aldehyde dehydrogenase (EC 1.2.1.3)
fig|203119.11.peg.532	Pyruvate formate-lyase activating enzyme (EC 1.97.1.4) based on FIGfams	Pyruvate formate-lyase activating enzyme (EC 1.97.1.4)
fig|203119.11.peg.982	Malonyl CoA-acyl carrier protein transacylase (EC 2.3.1.39) based on FIGfams	Malonyl CoA-acyl carrier protein transacylase (EC 2.3.1.39)
fig|203119.1.peg.2409	Pyruvate formate-lyase activating enzyme (EC 1.97.1.4)	Pyruvate formate-lyase activating enzyme (EC 1.97.1.4)
fig|203119.1.peg.3535	Aldehyde dehydrogenase (EC 1.2.1.3)	Aldehyde dehydrogenase (EC 1.2.1.3)
fig|203119.1.peg.416	Malonyl CoA-acyl carrier protein transacylase (EC 2.3.1.39)	Malonyl CoA-acyl carrier protein transacylase (EC 2.3.1.39)
fig|203120.4.peg.1853	Oligopeptide transport system permease protein OppB (TC 3.A.1.5.1)	Oligopeptide transport system permease protein OppB (TC 3.A.1.5.1)
fig|203120.4.peg.1857	Glutamine ABC transporter, periplasmic glutamine-binding protein (TC 3.A.1.3.2) based on unreliable automated assignments	Glutamine ABC transporter, periplasmic glutamine-binding protein (TC 3.A.1.3.2)
fig|203120.4.peg.1919	Probable L-ascorbate-6-phosphate lactonase UlaG (EC 3.1.1.-) (L-ascorbate utilization protein G)	Probable L-ascorbate-6-phosphate lactonase UlaG (EC 3.1.1.-) (L-ascorbate utilization protein G)
fig|203120.4.peg.313	Malonyl CoA-acyl carrier protein transacylase (EC 2.3.1.39) based on FIGfams	Malonyl CoA-acyl carrier protein transacylase (EC 2.3.1.39)
fig|203120.4.peg.35	Na+/H+ antiporter based on unreliable automated assignments	Na+/H+ antiporter
fig|203120.4.peg.434	Glutamine ABC transporter, periplasmic glutamine-binding protein (TC 3.A.1.3.2) / Glutamine transport system permease protein GlnP (TC 3.A.1.3.2)	/ Glutamine transport system permease protein GlnP (TC 3.A.1.3.2)
fig|203120.4.peg.490	Na+/H+ antiporter based on unreliable automated assignments	Na+/H+ antiporter
fig|203120.4.peg.536	Na+/H+ antiporter based on unreliable automated assignments	Na+/H+ antiporter
fig|203120.7.peg.1558	Na+/H+ antiporter based on unreliable automated assignments	Na+/H+ antiporter
fig|203120.7.peg.1889	Oligopeptide transport system permease protein OppB (TC 3.A.1.5.1)	Oligopeptide transport system permease protein OppB (TC 3.A.1.5.1)
fig|203120.7.peg.1893	Glutamine ABC transporter, periplasmic glutamine-binding protein (TC 3.A.1.3.2)	Glutamine ABC transporter, periplasmic glutamine-binding protein (TC 3.A.1.3.2)
fig|203120.7.peg.1955	Probable L-ascorbate-6-phosphate lactonase UlaG (EC 3.1.1.-) (L-ascorbate utilization protein G)	Probable L-ascorbate-6-phosphate lactonase UlaG (EC 3.1.1.-) (L-ascorbate utilization protein G)
fig|203120.7.peg.319	Malonyl CoA-acyl carrier protein transacylase (EC 2.3.1.39) based on FIGfams	Malonyl CoA-acyl carrier protein transacylase (EC 2.3.1.39)
fig|203120.7.peg.39	Na+/H+ antiporter	Na+/H+ antiporter
fig|203120.7.peg.438	Glutamine ABC transporter, periplasmic glutamine-binding protein (TC 3.A.1.3.2) / Glutamine transport system permease protein GlnP (TC 3.A.1.3.2)	/ Glutamine transport system permease protein GlnP (TC 3.A.1.3.2)
fig|203120.7.peg.440	Glutamine ABC transporter, periplasmic glutamine-binding protein (TC 3.A.1.3.2) / Glutamine transport system permease protein GlnP (TC 3.A.1.3.2)	/ Glutamine transport system permease protein GlnP (TC 3.A.1.3.2)
fig|203120.7.peg.497	Na+/H+ antiporter based on unreliable automated assignments	Na+/H+ antiporter
fig|203120.7.peg.544	Na+/H+ antiporter	Na+/H+ antiporter
fig|203122.12.peg.1157	Erythronate-4-phosphate dehydrogenase (EC 1.1.1.290)	Erythronate-4-phosphate dehydrogenase (EC 1.1.1.290)
fig|203122.12.peg.1626	Malonyl CoA-acyl carrier protein transacylase (EC 2.3.1.39) based on FIGfams	Malonyl CoA-acyl carrier protein transacylase (EC 2.3.1.39)
fig|203122.12.peg.2025	Oligopeptide transport system permease protein OppB (TC 3.A.1.5.1)	Oligopeptide transport system permease protein OppB (TC 3.A.1.5.1)
fig|203122.12.peg.2235	Cysteine synthase B (EC 2.5.1.47) based on unreliable automated assignments	Cysteine synthase B (EC 2.5.1.47)
fig|203122.15.peg.1270	Erythronate-4-phosphate dehydrogenase (EC 1.1.1.290) based on FIGfams	Erythronate-4-phosphate dehydrogenase (EC 1.1.1.290)
fig|203122.15.peg.1773	Malonyl CoA-acyl carrier protein transacylase (EC 2.3.1.39) based on FIGfams	Malonyl CoA-acyl carrier protein transacylase (EC 2.3.1.39)
fig|203122.15.peg.2190	Oligopeptide transport system permease protein OppB (TC 3.A.1.5.1)	Oligopeptide transport system permease protein OppB (TC 3.A.1.5.1)
fig|203122.15.peg.2413	Cysteine synthase B (EC 2.5.1.47) based on FIGfams	Cysteine synthase B (EC 2.5.1.47)
fig|203122.15.peg.4000	Malonyl CoA-acyl carrier protein transacylase (EC 2.3.1.39)	Malonyl CoA-acyl carrier protein transacylase (EC 2.3.1.39)
fig|203123.5.peg.1571	Malonyl CoA-acyl carrier protein transacylase (EC 2.3.1.39) based on FIGfams	Malonyl CoA-acyl carrier protein transacylase (EC 2.3.1.39)
fig|203123.5.peg.1598	Oligopeptide transport system permease protein OppB (TC 3.A.1.5.1)	Oligopeptide transport system permease protein OppB (TC 3.A.1.5.1)
fig|203123.5.peg.1615	Glutamine ABC transporter, periplasmic glutamine-binding protein (TC 3.A.1.3.2)	Glutamine ABC transporter, periplasmic glutamine-binding protein (TC 3.A.1.3.2)
fig|203123.5.peg.1789	Glutamine ABC transporter, periplasmic glutamine-binding protein (TC 3.A.1.3.2) / Glutamine transport system permease protein GlnP (TC 3.A.1.3.2)	/ Glutamine transport system permease protein GlnP (TC 3.A.1.3.2)
fig|203123.5.peg.836	Oligopeptide transport system permease protein OppB (TC 3.A.1.5.1)	Oligopeptide transport system permease protein OppB (TC 3.A.1.5.1)
fig|203123.7.peg.1620	Malonyl CoA-acyl carrier protein transacylase (EC 2.3.1.39) based on FIGfams	Malonyl CoA-acyl carrier protein transacylase (EC 2.3.1.39)
fig|203123.7.peg.1648	Oligopeptide transport system permease protein OppB (TC 3.A.1.5.1)	Oligopeptide transport system permease protein OppB (TC 3.A.1.5.1)
fig|203123.7.peg.1665	Glutamine ABC transporter, periplasmic glutamine-binding protein (TC 3.A.1.3.2) based on FIGfams	Glutamine ABC transporter, periplasmic glutamine-binding protein (TC 3.A.1.3.2)
fig|203123.7.peg.1846	Glutamine ABC transporter, periplasmic glutamine-binding protein (TC 3.A.1.3.2) / Glutamine transport system permease protein GlnP (TC 3.A.1.3.2)	/ Glutamine transport system permease protein GlnP (TC 3.A.1.3.2)
fig|203123.7.peg.861	Oligopeptide transport system permease protein OppB (TC 3.A.1.5.1)	Oligopeptide transport system permease protein OppB (TC 3.A.1.5.1)
fig|203124.1.peg.1044	Malonyl CoA-acyl carrier protein transacylase (EC 2.3.1.39)	Malonyl CoA-acyl carrier protein transacylase (EC 2.3.1.39)
fig|203124.1.peg.1046	Malonyl CoA-acyl carrier protein transacylase (EC 2.3.1.39)	Malonyl CoA-acyl carrier protein transacylase (EC 2.3.1.39)
fig|203124.1.peg.1048	Malonyl CoA-acyl carrier protein transacylase (EC 2.3.1.39)	Malonyl CoA-acyl carrier protein transacylase (EC 2.3.1.39)
fig|203124.1.peg.1127	Aldehyde dehydrogenase (EC 1.2.1.3)	Aldehyde dehydrogenase (EC 1.2.1.3)
fig|203124.1.peg.1795	Oligopeptide transport system permease protein OppB (TC 3.A.1.5.1)	Oligopeptide transport system permease protein OppB (TC 3.A.1.5.1)
fig|203124.1.peg.194	Cysteine synthase B (EC 2.5.1.47)	Cysteine synthase B (EC 2.5.1.47)
fig|203124.1.peg.2344	Galactose/methyl galactoside ABC transport system, permease protein MglC (TC 3.A.1.2.3)	Galactose/methyl galactoside ABC transport system, permease protein MglC (TC 3.A.1.2.3)
fig|203124.1.peg.2458	Malonyl CoA-acyl carrier protein transacylase (EC 2.3.1.39)	Malonyl CoA-acyl carrier protein transacylase (EC 2.3.1.39)
fig|203124.1.peg.2715	Malonyl CoA-acyl carrier protein transacylase (EC 2.3.1.39)	Malonyl CoA-acyl carrier protein transacylase (EC 2.3.1.39)
fig|203124.1.peg.319	Na+/H+ antiporter	Na+/H+ antiporter
fig|203124.1.peg.3370	Aldehyde dehydrogenase (EC 1.2.1.3)	Aldehyde dehydrogenase (EC 1.2.1.3)
fig|203124.1.peg.4952	Oligopeptide transport system permease protein OppB (TC 3.A.1.5.1)	Oligopeptide transport system permease protein OppB (TC 3.A.1.5.1)
fig|203124.6.peg.1697	Malonyl CoA-acyl carrier protein transacylase (EC 2.3.1.39)	Malonyl CoA-acyl carrier protein transacylase (EC 2.3.1.39)
fig|203124.6.peg.1757	Oligopeptide transport system permease protein OppB (TC 3.A.1.5.1)	Oligopeptide transport system permease protein OppB (TC 3.A.1.5.1)
fig|203124.6.peg.2061	Na+/H+ antiporter	Na+/H+ antiporter
fig|203124.6.peg.3288	Aldehyde dehydrogenase (EC 1.2.1.3) based on FIGfams	Aldehyde dehydrogenase (EC 1.2.1.3)
fig|203124.6.peg.3380	Aldehyde dehydrogenase (EC 1.2.1.3) based on FIGfams	Aldehyde dehydrogenase (EC 1.2.1.3)
fig|203124.6.peg.4094	Malonyl CoA-acyl carrier protein transacylase (EC 2.3.1.39) based on FIGfams	Malonyl CoA-acyl carrier protein transacylase (EC 2.3.1.39)
fig|203124.6.peg.4113	Aldehyde dehydrogenase (EC 1.2.1.3)	Aldehyde dehydrogenase (EC 1.2.1.3)
fig|203124.6.peg.4114	Aldehyde dehydrogenase (EC 1.2.1.3)	Aldehyde dehydrogenase (EC 1.2.1.3)
fig|203124.6.peg.4115	Aldehyde dehydrogenase (EC 1.2.1.3)	Aldehyde dehydrogenase (EC 1.2.1.3)
fig|203124.6.peg.459	Malonyl CoA-acyl carrier protein transacylase (EC 2.3.1.39)	Malonyl CoA-acyl carrier protein transacylase (EC 2.3.1.39)
fig|203124.6.peg.4859	Malonyl CoA-acyl carrier protein transacylase (EC 2.3.1.39)	Malonyl CoA-acyl carrier protein transacylase (EC 2.3.1.39)
fig|203124.6.peg.4861	Malonyl CoA-acyl carrier protein transacylase (EC 2.3.1.39) based on FIGfams	Malonyl CoA-acyl carrier protein transacylase (EC 2.3.1.39)
fig|203124.6.peg.4862	Malonyl CoA-acyl carrier protein transacylase (EC 2.3.1.39) based on FIGfams	Malonyl CoA-acyl carrier protein transacylase (EC 2.3.1.39)
fig|203124.6.peg.564	Oligopeptide transport system permease protein OppB (TC 3.A.1.5.1)	Oligopeptide transport system permease protein OppB (TC 3.A.1.5.1)
fig|203124.6.peg.6010	Cysteine synthase B (EC 2.5.1.47) based on FIGfams	Cysteine synthase B (EC 2.5.1.47)
fig|203124.6.peg.993	Galactose/methyl galactoside ABC transport system, permease protein MglC (TC 3.A.1.2.3) based on FIGfams	Galactose/methyl galactoside ABC transport system, permease protein MglC (TC 3.A.1.2.3)
fig|203267.1.peg.254	Malonyl CoA-acyl carrier protein transacylase (EC 2.3.1.39)	Malonyl CoA-acyl carrier protein transacylase (EC 2.3.1.39)
fig|203267.6.peg.383	Malonyl CoA-acyl carrier protein transacylase (EC 2.3.1.39) based on FIGfams	Malonyl CoA-acyl carrier protein transacylase (EC 2.3.1.39)
fig|203907.1.peg.385	Malonyl CoA-acyl carrier protein transacylase (EC 2.3.1.39)	Malonyl CoA-acyl carrier protein transacylase (EC 2.3.1.39)
fig|203907.1.peg.461	NADH-ubiquinone oxidoreductase chain G (EC 1.6.5.3)	NADH-ubiquinone oxidoreductase chain G (EC 1.6.5.3)
fig|203907.1.peg.470	Erythronate-4-phosphate dehydrogenase (EC 1.1.1.290)	Erythronate-4-phosphate dehydrogenase (EC 1.1.1.290)
fig|203907.1.peg.499	Malate:quinone oxidoreductase (EC 1.1.99.16)	Malate:quinone oxidoreductase (EC 1.1.5.4)
fig|203907.6.peg.396	Malonyl CoA-acyl carrier protein transacylase (EC 2.3.1.39) based on FIGfams	Malonyl CoA-acyl carrier protein transacylase (EC 2.3.1.39)
fig|203907.6.peg.476	NADH-ubiquinone oxidoreductase chain G (EC 1.6.5.3) based on FIGfams	NADH-ubiquinone oxidoreductase chain G (EC 1.6.5.3)
fig|203907.6.peg.485	Erythronate-4-phosphate dehydrogenase (EC 1.1.1.290) based on FIGfams	Erythronate-4-phosphate dehydrogenase (EC 1.1.1.290)
fig|203907.6.peg.515	Malate:quinone oxidoreductase (EC 1.1.99.16) based on FIGfams	Malate:quinone oxidoreductase (EC 1.1.5.4)
fig|204536.4.peg.1025	Cysteine synthase B (EC 2.5.1.47)	Cysteine synthase B (EC 2.5.1.47)
fig|204536.4.peg.1044	Oligopeptide transport system permease protein OppB (TC 3.A.1.5.1)	Oligopeptide transport system permease protein OppB (TC 3.A.1.5.1)
fig|204536.4.peg.1214	Na+/H+ antiporter	Na+/H+ antiporter
fig|204536.4.peg.1478	Malonyl CoA-acyl carrier protein transacylase (EC 2.3.1.39) based on FIGfams	Malonyl CoA-acyl carrier protein transacylase (EC 2.3.1.39)
fig|204536.4.peg.441	NADH-ubiquinone oxidoreductase chain G (EC 1.6.5.3) based on unreliable automated assignments	NADH-ubiquinone oxidoreductase chain G (EC 1.6.5.3)
fig|204669.11.peg.1397	NADH-ubiquinone oxidoreductase chain G (EC 1.6.5.3) based on FIGfams	NADH-ubiquinone oxidoreductase chain G (EC 1.6.5.3)
fig|204669.11.peg.1474	Aldehyde dehydrogenase (EC 1.2.1.3) based on FIGfams	Aldehyde dehydrogenase (EC 1.2.1.3)
fig|204669.11.peg.1541	Aldehyde dehydrogenase (EC 1.2.1.3) based on unreliable automated assignments	Aldehyde dehydrogenase (EC 1.2.1.3)
fig|204669.11.peg.1638	Aldehyde dehydrogenase (EC 1.2.1.3) based on FIGfams	Aldehyde dehydrogenase (EC 1.2.1.3)
fig|204669.11.peg.3771	Oligopeptide transport system permea
