# Supplementary material for: Grounding annotations in published literature with an emphasis on the functional roles used in metabolic models
Source: 3 Biotech. 2011 Dec 14;2(2):135–40. doi: 10.1007/s13205-011-0039-z (PMC3376863; doi:10.1007/s13205-011-0039-z)
Supplement: Supplementary file 6 — Supplementary material 6 (TXT 8388 kb) [file 13205_2011_39_MOESM6_ESM.txt]

SEED Gene md5				SEED Gene Id		Function
f90a9de0f1cad15dee7d22c45bce4b94	fig|666684.3.peg.376	Cytochrome c-type protein NapC
6791f2000df3d97cee2e567d057fd441	fig|754254.4.peg.1472	L-fuculokinase (EC 2.7.1.51)
6791f2000df3d97cee2e567d057fd441	fig|871925.3.peg.1705	L-fuculokinase (EC 2.7.1.51)
bca82c7617eb34f14cafb212c85c130c	fig|561231.5.peg.1190	Peptidase B (EC 3.4.11.23)
4d7c83b433a11e4c3d835d0af2d7ce01	fig|41514.4.peg.3408	CDP-diacylglycerol pyrophosphatase (EC 3.6.1.26)
4d7c83b433a11e4c3d835d0af2d7ce01	fig|41514.7.peg.3394	CDP-diacylglycerol pyrophosphatase (EC 3.6.1.26)
fa07f9c9c9886243b6c35d162945ceae	fig|573395.3.peg.229	Sulfite reductase [NADPH] flavoprotein alpha-component (EC 1.8.1.2)
87e5c99e53056cf6840f762c7b7bdc13	fig|300267.13.peg.2721	AMP nucleosidase (EC 3.2.2.4)
87e5c99e53056cf6840f762c7b7bdc13	fig|754093.3.peg.4791	AMP nucleosidase (EC 3.2.2.4)
e769c84ab916bf8063f3d22cbdc71f6e	fig|550672.3.peg.3919	Enoyl-CoA hydratase (EC 4.2.1.17) / Delta(3)-cis-delta(2)-trans-enoyl-CoA isomerase (EC 5.3.3.8) / 3-hydroxyacyl-CoA dehydrogenase (EC 1.1.1.35) / 3-hydroxybutyryl-CoA epimerase (EC 5.1.2.3)
8ab71e6ee2ca4a4a43942f024cbadded	fig|749547.3.peg.915	Sulfate and thiosulfate binding protein CysP
3d2677f28a3266db7441da0823a930da	fig|243277.1.peg.4126	Glycerol-3-phosphate acyltransferase (EC 2.3.1.15)
3d2677f28a3266db7441da0823a930da	fig|345072.13.peg.3435	Glycerol-3-phosphate acyltransferase (EC 2.3.1.15)
3d2677f28a3266db7441da0823a930da	fig|404974.3.peg.2616	Glycerol-3-phosphate acyltransferase (EC 2.3.1.15)
3d2677f28a3266db7441da0823a930da	fig|412614.3.peg.1754	Glycerol-3-phosphate acyltransferase (EC 2.3.1.15)
3d2677f28a3266db7441da0823a930da	fig|412967.3.peg.1851	Glycerol-3-phosphate acyltransferase (EC 2.3.1.15)
3d2677f28a3266db7441da0823a930da	fig|417400.10.peg.5419	Glycerol-3-phosphate acyltransferase (EC 2.3.1.15)
e881eee99c1626e7969505522208252f	fig|199310.4.peg.1775	Formate dehydrogenase N gamma subunit (EC 1.2.1.2)
e881eee99c1626e7969505522208252f	fig|585397.7.peg.1639	Formate dehydrogenase N gamma subunit (EC 1.2.1.2)
e881eee99c1626e7969505522208252f	fig|585397.9.peg.1632	Formate dehydrogenase N gamma subunit (EC 1.2.1.2)
e881eee99c1626e7969505522208252f	fig|655817.3.peg.1795	Formate dehydrogenase N gamma subunit (EC 1.2.1.2)
f2211e42ce06580458c708b9502c945b	fig|349965.3.peg.1254	DNA polymerase III delta subunit (EC 2.7.7.7)
f2211e42ce06580458c708b9502c945b	fig|349965.6.peg.522	DNA polymerase III delta subunit (EC 2.7.7.7)
8337b8314e844f1178e89264516ef8c8	fig|615.1.peg.4651	Membrane alanine aminopeptidase N (EC 3.4.11.2)
3773a712debb38d81ec4dd6fb9a09ff3	fig|41514.4.peg.15	Sulfite reductase [NADPH] hemoprotein beta-component (EC 1.8.1.2)
3773a712debb38d81ec4dd6fb9a09ff3	fig|41514.7.peg.15	Sulfite reductase [NADPH] hemoprotein beta-component (EC 1.8.1.2)
c34b229d55bc61212f1b9089ec4ca26e	fig|291331.3.peg.886	DNA polymerase III delta prime subunit (EC 2.7.7.7)
c34b229d55bc61212f1b9089ec4ca26e	fig|291331.8.peg.989	DNA polymerase III delta prime subunit (EC 2.7.7.7)
c34b229d55bc61212f1b9089ec4ca26e	fig|342109.7.peg.905	DNA polymerase III delta prime subunit (EC 2.7.7.7)
c34b229d55bc61212f1b9089ec4ca26e	fig|342109.8.peg.916	DNA polymerase III delta prime subunit (EC 2.7.7.7)
70063aa5780e8d68bbb52bb560754392	fig|525283.3.peg.1093	Galactose/methyl galactoside ABC transport system, permease protein MglC (TC 3.A.1.2.3)
69bc4dbb25d37234b8943ded89783d8d	fig|391591.24.peg.865	Phosphatidylglycerophosphatase A (EC 3.1.3.27)
7be295111b0970f4c6736c121895e31d	fig|12149.1.peg.3329	Glutamate synthase [NADPH] small chain (EC 1.4.1.13)
ab322badcb94879eb3b3d33b43999e59	fig|665029.3.peg.46	Ribose ABC transport system, ATP-binding protein RbsA (TC 3.A.1.2.1)
ab322badcb94879eb3b3d33b43999e59	fig|716540.3.peg.16	Ribose ABC transport system, ATP-binding protein RbsA (TC 3.A.1.2.1)
a401482a2f9c4c551e554c09fe3e3cb3	fig|656437.3.peg.427	2-hydroxy-6-ketonona-2,4-dienedioic acid hydrolase (EC 3.7.1.-)
ea648bab0df69a0d94a4367993d6ef42	fig|581103.3.peg.2098	Methionine ABC transporter ATP-binding protein
d9e468beb10adf5d9516713a14cba294	fig|164756.15.peg.2829	Glutamine synthetase (EC 6.3.1.2), putative
d9e468beb10adf5d9516713a14cba294	fig|164756.6.peg.2623	Glutamine synthetase (EC 6.3.1.2), putative
d9e468beb10adf5d9516713a14cba294	fig|189918.11.peg.3321	Glutamine synthetase (EC 6.3.1.2), putative
d99e2d0dcb0c5385c9c877ba4f133b38	fig|701347.4.peg.4265	UDP-N-acetylenolpyruvoylglucosamine reductase (EC 1.1.1.158)
4de3743c2e9c4b452b7e2caf0efad3e1	fig|358709.5.peg.2045	Hydroxypyruvate isomerase (EC 5.3.1.22)
6657e4f256c45182911df47fa5059280	fig|150340.18.peg.3787	Sulfur carrier protein adenylyltransferase ThiF
6657e4f256c45182911df47fa5059280	fig|150340.19.peg.465	Sulfur carrier protein adenylyltransferase ThiF
eb9719624d64086b0736bffc9d00768f	fig|264198.3.peg.5030	Dihydrolipoamide acetyltransferase component (E2) of acetoin dehydrogenase complex (EC 2.3.1.-)
eb9719624d64086b0736bffc9d00768f	fig|264198.6.peg.6336	Dihydrolipoamide acetyltransferase component (E2) of acetoin dehydrogenase complex (EC 2.3.1.-)
07249506e3250e3041591a871c06fe4f	fig|507522.6.peg.5197	Enoyl-CoA hydratase (EC 4.2.1.17) / Delta(3)-cis-delta(2)-trans-enoyl-CoA isomerase (EC 5.3.3.8) / 3-hydroxyacyl-CoA dehydrogenase (EC 1.1.1.35) / 3-hydroxybutyryl-CoA epimerase (EC 5.1.2.3)
07249506e3250e3041591a871c06fe4f	fig|640131.3.peg.4860	Enoyl-CoA hydratase (EC 4.2.1.17) / Delta(3)-cis-delta(2)-trans-enoyl-CoA isomerase (EC 5.3.3.8) / 3-hydroxyacyl-CoA dehydrogenase (EC 1.1.1.35) / 3-hydroxybutyryl-CoA epimerase (EC 5.1.2.3)
cca6e67b2818332bf6e4ed9240bf21ec	fig|547468.4.peg.1651	PTS system, sucrose-specific IIB component (EC 2.7.1.69) / PTS system, sucrose-specific IIC component (EC 2.7.1.69) / PTS system, sucrose-specific IIA component (EC 2.7.1.69)
cca6e67b2818332bf6e4ed9240bf21ec	fig|565657.5.peg.2718	PTS system, sucrose-specific IIB component (EC 2.7.1.69) / PTS system, sucrose-specific IIC component (EC 2.7.1.69) / PTS system, sucrose-specific IIA component (EC 2.7.1.69)
770aeb6c3eeba6bef309b460949433d5	fig|471881.3.peg.3970	Pyridoxal kinase (EC 2.7.1.35)
89181af1a669737640176492960097f6	fig|94122.5.peg.733	Phosphatidylserine decarboxylase (EC 4.1.1.65)
89181af1a669737640176492960097f6	fig|94122.6.peg.840	Phosphatidylserine decarboxylase (EC 4.1.1.65)
01752abdae42264b2b2c2ae3ac3ba934	fig|465516.5.peg.3354	Ribose ABC transport system, ATP-binding protein RbsA (TC 3.A.1.2.1)
7c4e0962a56b7f1202d60586633d8710	fig|675812.3.peg.3272	O-succinylbenzoate-CoA synthase (EC 4.2.1.-)
03bbfd83d215e12cd5acaa7bd81251e9	fig|481805.6.peg.2336	Formate dehydrogenase N alpha subunit (EC 1.2.1.2) @ selenocysteine-containing
03bbfd83d215e12cd5acaa7bd81251e9	fig|670888.3.peg.2142	Formate dehydrogenase N alpha subunit (EC 1.2.1.2) @ selenocysteine-containing
7be55e87a4a9867f2dcf278cc69007a5	fig|667127.3.peg.135	Ribosomal large subunit pseudouridine synthase C (EC 4.2.1.70)
40c689fb5d0f8c3eee26e1b889e6f388	fig|199310.1.peg.4843	Thiazole biosynthesis protein ThiH
40c689fb5d0f8c3eee26e1b889e6f388	fig|199310.4.peg.4645	Thiazole biosynthesis protein ThiH
40c689fb5d0f8c3eee26e1b889e6f388	fig|525281.3.peg.4735	Thiazole biosynthesis protein ThiH
40c689fb5d0f8c3eee26e1b889e6f388	fig|655817.3.peg.4695	Thiazole biosynthesis protein ThiH
40c689fb5d0f8c3eee26e1b889e6f388	fig|749528.3.peg.1793	Thiazole biosynthesis protein ThiH
40c689fb5d0f8c3eee26e1b889e6f388	fig|749546.3.peg.1670	Thiazole biosynthesis protein ThiH
ad6ff659e03251690abe3132fca529b3	fig|749527.3.peg.4985	Glyoxylate carboligase (EC 4.1.1.47)
e00081ae2f2207551694d19644f8d88a	fig|349521.8.peg.2478	3-deoxy-manno-octulosonate cytidylyltransferase (EC 2.7.7.38)
a92d5721e34431c008d542072dd34044	fig|656417.3.peg.4829	CDP-diacylglycerol pyrophosphatase (EC 3.6.1.26)
1297f5e7b405747b44bd957b81f57a12	fig|215689.3.peg.2098	Chorismate mutase I (EC 5.4.99.5) / Cyclohexadienyl dehydrogenase (EC 1.3.1.12)(EC 1.3.1.43)
a0bc5d229105b1f5bf38d4d380fd0796	fig|527004.3.peg.3392	DNA polymerase III delta subunit (EC 2.7.7.7)
7ffdfd70c93865d078b45fe32d32f52a	fig|671076.4.peg.377	Arginine ABC transporter, permease protein ArtQ
7ffdfd70c93865d078b45fe32d32f52a	fig|675820.3.peg.1755	Arginine ABC transporter, permease protein ArtQ
96cbe450450b7765bd5952d29d9b8f92	fig|691437.3.peg.675	Cytochrome d ubiquinol oxidase subunit II (EC 1.10.3.-)
26947c6d500d55c7138abd1a42143e04	fig|481805.6.peg.2010	Selenide,water dikinase (EC 2.7.9.3)
0b4f6aeda1ad40baf426d39344fda5e4	fig|465516.5.peg.701	Respiratory nitrate reductase alpha chain (EC 1.7.99.4)
fe461a7811a1e58e0edc6574b9c0f1e9	fig|399795.3.peg.488	UDP-3-O-[3-hydroxymyristoyl] N-acetylglucosamine deacetylase (EC 3.5.1.-)
edf430b446eac22b6d6fb31ad82c4eb7	fig|358708.5.peg.671	GDP-mannose 4,6-dehydratase (EC 4.2.1.47)
38e7f4ecbfbd9a6f66d5cc4f72152a3b	fig|572265.5.peg.2020	DNA polymerase III delta subunit (EC 2.7.7.7)
8761ee1dab8f021aacd6bde5f5f44ed4	fig|290339.8.peg.3301	Enoyl-CoA hydratase (EC 4.2.1.17) / Delta(3)-cis-delta(2)-trans-enoyl-CoA isomerase (EC 5.3.3.8) / 3-hydroxyacyl-CoA dehydrogenase (EC 1.1.1.35) / 3-hydroxybutyryl-CoA epimerase (EC 5.1.2.3)
b49ec717a39101114990f167c428f9b8	fig|374463.4.peg.386	ATP phosphoribosyltransferase (EC 2.4.2.17)
b49ec717a39101114990f167c428f9b8	fig|374463.5.peg.387	ATP phosphoribosyltransferase (EC 2.4.2.17)
af32488ddfad43bb518f6fec77152bce	fig|198214.1.peg.1405	Arginine N-succinyltransferase (EC 2.3.1.109)
af32488ddfad43bb518f6fec77152bce	fig|198214.7.peg.1745	Arginine N-succinyltransferase (EC 2.3.1.109)
af32488ddfad43bb518f6fec77152bce	fig|198215.6.peg.1767	Arginine N-succinyltransferase (EC 2.3.1.109)
af32488ddfad43bb518f6fec77152bce	fig|331111.12.peg.2245	Arginine N-succinyltransferase (EC 2.3.1.109)
af32488ddfad43bb518f6fec77152bce	fig|331111.3.peg.4390	Arginine N-succinyltransferase (EC 2.3.1.109)
af32488ddfad43bb518f6fec77152bce	fig|340184.3.peg.4172	Arginine N-succinyltransferase (EC 2.3.1.109)
af32488ddfad43bb518f6fec77152bce	fig|340184.6.peg.4372	Arginine N-succinyltransferase (EC 2.3.1.109)
af32488ddfad43bb518f6fec77152bce	fig|340185.3.peg.4176	Arginine N-succinyltransferase (EC 2.3.1.109)
af32488ddfad43bb518f6fec77152bce	fig|340185.4.peg.4403	Arginine N-succinyltransferase (EC 2.3.1.109)
af32488ddfad43bb518f6fec77152bce	fig|340186.3.peg.2117	Arginine N-succinyltransferase (EC 2.3.1.109)
af32488ddfad43bb518f6fec77152bce	fig|340186.5.peg.2183	Arginine N-succinyltransferase (EC 2.3.1.109)
af32488ddfad43bb518f6fec77152bce	fig|344601.3.peg.2867	Arginine N-succinyltransferase (EC 2.3.1.109)
af32488ddfad43bb518f6fec77152bce	fig|344601.5.peg.2985	Arginine N-succinyltransferase (EC 2.3.1.109)
af32488ddfad43bb518f6fec77152bce	fig|409438.11.peg.2063	Arginine N-succinyltransferase (EC 2.3.1.109)
af32488ddfad43bb518f6fec77152bce	fig|556266.3.peg.73	Arginine N-succinyltransferase (EC 2.3.1.109)
af32488ddfad43bb518f6fec77152bce	fig|562.375.peg.1862	Arginine N-succinyltransferase (EC 2.3.1.109)
af32488ddfad43bb518f6fec77152bce	fig|566546.3.peg.893	Arginine N-succinyltransferase (EC 2.3.1.109)
af32488ddfad43bb518f6fec77152bce	fig|566546.4.peg.1904	Arginine N-succinyltransferase (EC 2.3.1.109)
af32488ddfad43bb518f6fec77152bce	fig|573235.3.peg.2560	Arginine N-succinyltransferase (EC 2.3.1.109)
af32488ddfad43bb518f6fec77152bce	fig|585034.4.peg.1785	Arginine N-succinyltransferase (EC 2.3.1.109)
af32488ddfad43bb518f6fec77152bce	fig|585034.5.peg.1780	Arginine N-succinyltransferase (EC 2.3.1.109)
af32488ddfad43bb518f6fec77152bce	fig|585395.4.peg.2033	Arginine N-succinyltransferase (EC 2.3.1.109)
af32488ddfad43bb518f6fec77152bce	fig|585396.4.peg.2342	Arginine N-succinyltransferase (EC 2.3.1.109)
af32488ddfad43bb518f6fec77152bce	fig|591020.3.peg.1800	Arginine N-succinyltransferase (EC 2.3.1.109)
af32488ddfad43bb518f6fec77152bce	fig|595495.4.peg.2369	Arginine N-succinyltransferase (EC 2.3.1.109)
af32488ddfad43bb518f6fec77152bce	fig|656443.3.peg.2422	Arginine N-succinyltransferase (EC 2.3.1.109)
af32488ddfad43bb518f6fec77152bce	fig|679204.3.peg.676	Arginine N-succinyltransferase (EC 2.3.1.109)
af32488ddfad43bb518f6fec77152bce	fig|679205.4.peg.2474	Arginine N-succinyltransferase (EC 2.3.1.109)
af32488ddfad43bb518f6fec77152bce	fig|679206.4.peg.2980	Arginine N-succinyltransferase (EC 2.3.1.109)
af32488ddfad43bb518f6fec77152bce	fig|679207.4.peg.3340	Arginine N-succinyltransferase (EC 2.3.1.109)
af32488ddfad43bb518f6fec77152bce	fig|749532.3.peg.2236	Arginine N-succinyltransferase (EC 2.3.1.109)
af32488ddfad43bb518f6fec77152bce	fig|749533.3.peg.2708	Arginine N-succinyltransferase (EC 2.3.1.109)
af32488ddfad43bb518f6fec77152bce	fig|749545.3.peg.2678	Arginine N-succinyltransferase (EC 2.3.1.109)
9dd6ec0e3a712266aa59168941ff8400	fig|469595.3.peg.293	Dihydroneopterin triphosphate pyrophosphohydolase type 2
91c4495e82ef2731abd32233b78e371b	fig|431946.3.peg.3607	Lipopolysaccharide core biosynthesis protein RfaZ
0fe33120fa3b715685e276aabd134447	fig|861360.3.peg.1789	Cytochrome c oxidase polypeptide I (EC 1.9.3.1)
1d9daa1bf31a486ebd862cb57c73b85d	fig|216592.1.peg.5331	Pyridoxine 5'-phosphate synthase (EC 2.6.99.2)
6b93261f1d5c8c2ae974071e5311149d	fig|406817.5.peg.142	2-amino-3-ketobutyrate coenzyme A ligase (EC 2.3.1.29)
712fe463546ef5045682dd349c410b69	fig|575585.3.peg.1948	Pyridoxine 5'-phosphate synthase (EC 2.6.99.2)
1840d51e6c8374412cbf379b439745c6	fig|558270.3.peg.803	Cysteine desulfurase CsdA-CsdE (EC 2.8.1.7), main protein CsdA
ba62833267082f32408702d99dbc4d3c	fig|439842.10.peg.3341	Branched-chain amino acid ABC transporter, amino acid-binding protein (TC 3.A.1.4.1)
ba62833267082f32408702d99dbc4d3c	fig|454231.5.peg.3052	Branched-chain amino acid ABC transporter, amino acid-binding protein (TC 3.A.1.4.1)
d81661e1b38bb1dd15d6ed2325b21225	fig|316385.5.peg.3764	Lipopolysaccharide core biosynthesis protein WaaP (EC 2.7.-.-), heptosyl-I-kinase
d81661e1b38bb1dd15d6ed2325b21225	fig|316385.7.peg.3850	Lipopolysaccharide core biosynthesis protein WaaP (EC 2.7.-.-), heptosyl-I-kinase
d81661e1b38bb1dd15d6ed2325b21225	fig|316407.3.peg.3497	Lipopolysaccharide core biosynthesis protein WaaP (EC 2.7.-.-), heptosyl-I-kinase
d81661e1b38bb1dd15d6ed2325b21225	fig|511145.12.peg.3750	Lipopolysaccharide core biosynthesis protein WaaP (EC 2.7.-.-), heptosyl-I-kinase
d81661e1b38bb1dd15d6ed2325b21225	fig|511145.6.peg.3732	Lipopolysaccharide core biosynthesis protein WaaP (EC 2.7.-.-), heptosyl-I-kinase
d81661e1b38bb1dd15d6ed2325b21225	fig|536056.3.peg.77	Lipopolysaccharide core biosynthesis protein WaaP (EC 2.7.-.-), heptosyl-I-kinase
d81661e1b38bb1dd15d6ed2325b21225	fig|595496.3.peg.3632	Lipopolysaccharide core biosynthesis protein WaaP (EC 2.7.-.-), heptosyl-I-kinase
d81661e1b38bb1dd15d6ed2325b21225	fig|83333.1.peg.3566	Lipopolysaccharide core biosynthesis protein WaaP (EC 2.7.-.-), heptosyl-I-kinase
3f4903ff0efcb1644555ecba65ef5868	fig|393305.7.peg.2049	Methylmalonyl-CoA decarboxylase (EC 4.1.1.41)
98fc929a0f4770ba0c21628518461065	fig|637910.3.peg.3728	3-polyprenyl-4-hydroxybenzoate carboxy-lyase (EC 4.1.1.-)
d98cb630b82e68edaea0c895f360f7d2	fig|550677.3.peg.4006	High-affinity leucine-specific transport system, periplasmic binding protein LivK (TC 3.A.1.4.1)
18dcb2a8918fe384e19375819dced032	fig|502347.3.peg.3969	Fumarate reductase subunit C
35322d37bda2ae4781179d2ee98a9780	fig|574521.7.peg.474	Hydroxypyruvate isomerase (EC 5.3.1.22)
a4da358664ac197a54ae799eac4c922c	fig|300269.11.peg.3781	D-galactarate dehydratase (EC 4.2.1.42)
a4da358664ac197a54ae799eac4c922c	fig|300269.12.peg.3907	D-galactarate dehydratase (EC 4.2.1.42)
bc1221471afe12fa7d61b64b5e329e1e	fig|406559.4.peg.1547	Adenylate cyclase
bc1221471afe12fa7d61b64b5e329e1e	fig|406559.5.peg.1617	Adenylate cyclase
bc1221471afe12fa7d61b64b5e329e1e	fig|453366.3.peg.1228	Adenylate cyclase
bc1221471afe12fa7d61b64b5e329e1e	fig|512566.5.peg.1071	Adenylate cyclase
bc1221471afe12fa7d61b64b5e329e1e	fig|574093.3.peg.1159	Adenylate cyclase
d72bfd01574b7d1871363d7ed065abc3	fig|454167.5.peg.1515	Sulfite reductase [NADPH] flavoprotein alpha-component (EC 1.8.1.2)
f420e05171be6b394a5396061bcf455f	fig|575589.3.peg.1007	NADH-ubiquinone oxidoreductase chain G (EC 1.6.5.3)
f420e05171be6b394a5396061bcf455f	fig|596318.3.peg.275	NADH-ubiquinone oxidoreductase chain G (EC 1.6.5.3)
e6d3881eb63060adc81f9cb9f396e55b	fig|425104.3.peg.1828	Glucose-6-phosphate 1-dehydrogenase (EC 1.1.1.49)
e6d3881eb63060adc81f9cb9f396e55b	fig|425104.7.peg.2200	Glucose-6-phosphate 1-dehydrogenase (EC 1.1.1.49)
c83c45a91a824abbc6bc33adab3ca0eb	fig|413404.11.peg.274	NADH-ubiquinone oxidoreductase chain E (EC 1.6.5.3)
0b5ca9774c5a870bff0b5a98ee5b7918	fig|634503.3.peg.2917	Formate hydrogenlyase subunit 5
5923be6b8630155df601430230bc2907	fig|634500.5.peg.2407	Methionine ABC transporter permease protein
9723d000bfb4ef05c4eda4079ba69645	fig|471223.3.peg.2666	Chorismate mutase (EC 5.4.99.5)
860858327148ec93a2d3de1c8c06c054	fig|155864.1.peg.3577	Formate hydrogenlyase complex 3 iron-sulfur protein; Formate hydrogenlyase subunit 6; Ni,Fe-hydrogenase III medium subunit
860858327148ec93a2d3de1c8c06c054	fig|216599.1.peg.1680	Formate hydrogenlyase complex 3 iron-sulfur protein; Formate hydrogenlyase subunit 6; Ni,Fe-hydrogenase III medium subunit
860858327148ec93a2d3de1c8c06c054	fig|300268.10.peg.3408	Formate hydrogenlyase complex 3 iron-sulfur protein; Formate hydrogenlyase subunit 6; Ni,Fe-hydrogenase III medium subunit
860858327148ec93a2d3de1c8c06c054	fig|300268.11.peg.3441	Formate hydrogenlyase complex 3 iron-sulfur protein; Formate hydrogenlyase subunit 6; Ni,Fe-hydrogenase III medium subunit
860858327148ec93a2d3de1c8c06c054	fig|300269.11.peg.3299	Formate hydrogenlyase complex 3 iron-sulfur protein; Formate hydrogenlyase subunit 6; Ni,Fe-hydrogenase III medium subunit
860858327148ec93a2d3de1c8c06c054	fig|300269.12.peg.3417	Formate hydrogenlyase complex 3 iron-sulfur protein; Formate hydrogenlyase subunit 6; Ni,Fe-hydrogenase III medium subunit
860858327148ec93a2d3de1c8c06c054	fig|316401.4.peg.3292	Formate hydrogenlyase complex 3 iron-sulfur protein; Formate hydrogenlyase subunit 6; Ni,Fe-hydrogenase III medium subunit
860858327148ec93a2d3de1c8c06c054	fig|331112.3.peg.2673	Formate hydrogenlyase complex 3 iron-sulfur protein; Formate hydrogenlyase subunit 6; Ni,Fe-hydrogenase III medium subunit
860858327148ec93a2d3de1c8c06c054	fig|331112.6.peg.2788	Formate hydrogenlyase complex 3 iron-sulfur protein; Formate hydrogenlyase subunit 6; Ni,Fe-hydrogenase III medium subunit
860858327148ec93a2d3de1c8c06c054	fig|340184.3.peg.1898	Formate hydrogenlyase complex 3 iron-sulfur protein; Formate hydrogenlyase subunit 6; Ni,Fe-hydrogenase III medium subunit
860858327148ec93a2d3de1c8c06c054	fig|340184.6.peg.1988	Formate hydrogenlyase complex 3 iron-sulfur protein; Formate hydrogenlyase subunit 6; Ni,Fe-hydrogenase III medium subunit
860858327148ec93a2d3de1c8c06c054	fig|340185.3.peg.3394	Formate hydrogenlyase complex 3 iron-sulfur protein; Formate hydrogenlyase subunit 6; Ni,Fe-hydrogenase III medium subunit
860858327148ec93a2d3de1c8c06c054	fig|340185.4.peg.3571	Formate hydrogenlyase complex 3 iron-sulfur protein; Formate hydrogenlyase subunit 6; Ni,Fe-hydrogenase III medium subunit
860858327148ec93a2d3de1c8c06c054	fig|344601.3.peg.2172	Formate hydrogenlyase complex 3 iron-sulfur protein; Formate hydrogenlyase subunit 6; Ni,Fe-hydrogenase III medium subunit
860858327148ec93a2d3de1c8c06c054	fig|344601.5.peg.2268	Formate hydrogenlyase complex 3 iron-sulfur protein; Formate hydrogenlyase subunit 6; Ni,Fe-hydrogenase III medium subunit
860858327148ec93a2d3de1c8c06c054	fig|344610.3.peg.3732	Formate hydrogenlyase complex 3 iron-sulfur protein; Formate hydrogenlyase subunit 6; Ni,Fe-hydrogenase III medium subunit
860858327148ec93a2d3de1c8c06c054	fig|344610.7.peg.3562	Formate hydrogenlyase complex 3 iron-sulfur protein; Formate hydrogenlyase subunit 6; Ni,Fe-hydrogenase III medium subunit
860858327148ec93a2d3de1c8c06c054	fig|358709.5.peg.3708	Formate hydrogenlyase complex 3 iron-sulfur protein; Formate hydrogenlyase subunit 6; Ni,Fe-hydrogenase III medium subunit
860858327148ec93a2d3de1c8c06c054	fig|373384.10.peg.3156	Formate hydrogenlyase complex 3 iron-sulfur protein; Formate hydrogenlyase subunit 6; Ni,Fe-hydrogenase III medium subunit
860858327148ec93a2d3de1c8c06c054	fig|373384.11.peg.3191	Formate hydrogenlyase complex 3 iron-sulfur protein; Formate hydrogenlyase subunit 6; Ni,Fe-hydrogenase III medium subunit
860858327148ec93a2d3de1c8c06c054	fig|386585.9.peg.3737	Formate hydrogenlyase complex 3 iron-sulfur protein; Formate hydrogenlyase subunit 6; Ni,Fe-hydrogenase III medium subunit
860858327148ec93a2d3de1c8c06c054	fig|413997.3.peg.2694	Formate hydrogenlyase complex 3 iron-sulfur protein; Formate hydrogenlyase subunit 6; Ni,Fe-hydrogenase III medium subunit
860858327148ec93a2d3de1c8c06c054	fig|444447.5.peg.974	Formate hydrogenlyase complex 3 iron-sulfur protein; Formate hydrogenlyase subunit 6; Ni,Fe-hydrogenase III medium subunit
860858327148ec93a2d3de1c8c06c054	fig|444448.5.peg.829	Formate hydrogenlyase complex 3 iron-sulfur protein; Formate hydrogenlyase subunit 6; Ni,Fe-hydrogenase III medium subunit
860858327148ec93a2d3de1c8c06c054	fig|444449.5.peg.2074	Formate hydrogenlyase complex 3 iron-sulfur protein; Formate hydrogenlyase subunit 6; Ni,Fe-hydrogenase III medium subunit
860858327148ec93a2d3de1c8c06c054	fig|444450.8.peg.3916	Formate hydrogenlyase complex 3 iron-sulfur protein; Formate hydrogenlyase subunit 6; Ni,Fe-hydrogenase III medium subunit
860858327148ec93a2d3de1c8c06c054	fig|444451.5.peg.2386	Formate hydrogenlyase complex 3 iron-sulfur protein; Formate hydrogenlyase subunit 6; Ni,Fe-hydrogenase III medium subunit
860858327148ec93a2d3de1c8c06c054	fig|444452.5.peg.2942	Formate hydrogenlyase complex 3 iron-sulfur protein; Formate hydrogenlyase subunit 6; Ni,Fe-hydrogenase III medium subunit
860858327148ec93a2d3de1c8c06c054	fig|444453.5.peg.310	Formate hydrogenlyase complex 3 iron-sulfur protein; Formate hydrogenlyase subunit 6; Ni,Fe-hydrogenase III medium subunit
860858327148ec93a2d3de1c8c06c054	fig|444454.5.peg.2611	Formate hydrogenlyase complex 3 iron-sulfur protein; Formate hydrogenlyase subunit 6; Ni,Fe-hydrogenase III medium subunit
860858327148ec93a2d3de1c8c06c054	fig|457400.3.peg.700	Formate hydrogenlyase complex 3 iron-sulfur protein; Formate hydrogenlyase subunit 6; Ni,Fe-hydrogenase III medium subunit
860858327148ec93a2d3de1c8c06c054	fig|469008.4.peg.1028	Formate hydrogenlyase complex 3 iron-sulfur protein; Formate hydrogenlyase subunit 6; Ni,Fe-hydrogenase III medium subunit
860858327148ec93a2d3de1c8c06c054	fig|478004.5.peg.2241	Formate hydrogenlyase complex 3 iron-sulfur protein; Formate hydrogenlyase subunit 6; Ni,Fe-hydrogenase III medium subunit
860858327148ec93a2d3de1c8c06c054	fig|478005.5.peg.2785	Formate hydrogenlyase complex 3 iron-sulfur protein; Formate hydrogenlyase subunit 6; Ni,Fe-hydrogenase III medium subunit
860858327148ec93a2d3de1c8c06c054	fig|478006.5.peg.3316	Formate hydrogenlyase complex 3 iron-sulfur protein; Formate hydrogenlyase subunit 6; Ni,Fe-hydrogenase III medium subunit
860858327148ec93a2d3de1c8c06c054	fig|478007.5.peg.2896	Formate hydrogenlyase complex 3 iron-sulfur protein; Formate hydrogenlyase subunit 6; Ni,Fe-hydrogenase III medium subunit
860858327148ec93a2d3de1c8c06c054	fig|478008.5.peg.3175	Formate hydrogenlyase complex 3 iron-sulfur protein; Formate hydrogenlyase subunit 6; Ni,Fe-hydrogenase III medium subunit
860858327148ec93a2d3de1c8c06c054	fig|481805.3.peg.1061	Formate hydrogenlyase complex 3 iron-sulfur protein; Formate hydrogenlyase subunit 6; Ni,Fe-hydrogenase III medium subunit
860858327148ec93a2d3de1c8c06c054	fig|481805.6.peg.1058	Formate hydrogenlyase complex 3 iron-sulfur protein; Formate hydrogenlyase subunit 6; Ni,Fe-hydrogenase III medium subunit
860858327148ec93a2d3de1c8c06c054	fig|502346.5.peg.3692	Formate hydrogenlyase complex 3 iron-sulfur protein; Formate hydrogenlyase subunit 6; Ni,Fe-hydrogenase III medium subunit
860858327148ec93a2d3de1c8c06c054	fig|511693.5.peg.2711	Formate hydrogenlyase complex 3 iron-sulfur protein; Formate hydrogenlyase subunit 6; Ni,Fe-hydrogenase III medium subunit
860858327148ec93a2d3de1c8c06c054	fig|544404.4.peg.3720	Formate hydrogenlyase complex 3 iron-sulfur protein; Formate hydrogenlyase subunit 6; Ni,Fe-hydrogenase III medium subunit
860858327148ec93a2d3de1c8c06c054	fig|550676.3.peg.2645	Formate hydrogenlyase complex 3 iron-sulfur protein; Formate hydrogenlyase subunit 6; Ni,Fe-hydrogenase III medium subunit
860858327148ec93a2d3de1c8c06c054	fig|562.371.peg.5914	Formate hydrogenlyase complex 3 iron-sulfur protein; Formate hydrogenlyase subunit 6; Ni,Fe-hydrogenase III medium subunit
860858327148ec93a2d3de1c8c06c054	fig|562.372.peg.2147	Formate hydrogenlyase complex 3 iron-sulfur protein; Formate hydrogenlyase subunit 6; Ni,Fe-hydrogenase III medium subunit
860858327148ec93a2d3de1c8c06c054	fig|562.373.peg.4217	Formate hydrogenlyase complex 3 iron-sulfur protein; Formate hydrogenlyase subunit 6; Ni,Fe-hydrogenase III medium subunit
860858327148ec93a2d3de1c8c06c054	fig|562.374.peg.3975	Formate hydrogenlyase complex 3 iron-sulfur protein; Formate hydrogenlyase subunit 6; Ni,Fe-hydrogenase III medium subunit
860858327148ec93a2d3de1c8c06c054	fig|566546.3.peg.2997	Formate hydrogenlyase complex 3 iron-sulfur protein; Formate hydrogenlyase subunit 6; Ni,Fe-hydrogenase III medium subunit
860858327148ec93a2d3de1c8c06c054	fig|566546.4.peg.2886	Formate hydrogenlyase complex 3 iron-sulfur protein; Formate hydrogenlyase subunit 6; Ni,Fe-hydrogenase III medium subunit
860858327148ec93a2d3de1c8c06c054	fig|570506.3.peg.2607	Formate hydrogenlyase complex 3 iron-sulfur protein; Formate hydrogenlyase subunit 6; Ni,Fe-hydrogenase III medium subunit
860858327148ec93a2d3de1c8c06c054	fig|585054.5.peg.351	Formate hydrogenlyase complex 3 iron-sulfur protein; Formate hydrogenlyase subunit 6; Ni,Fe-hydrogenase III medium subunit
860858327148ec93a2d3de1c8c06c054	fig|585395.4.peg.3408	Formate hydrogenlyase complex 3 iron-sulfur protein; Formate hydrogenlyase subunit 6; Ni,Fe-hydrogenase III medium subunit
860858327148ec93a2d3de1c8c06c054	fig|595495.4.peg.2692	Formate hydrogenlyase complex 3 iron-sulfur protein; Formate hydrogenlyase subunit 6; Ni,Fe-hydrogenase III medium subunit
860858327148ec93a2d3de1c8c06c054	fig|622.8.peg.5012	Formate hydrogenlyase complex 3 iron-sulfur protein; Formate hydrogenlyase subunit 6; Ni,Fe-hydrogenase III medium subunit
860858327148ec93a2d3de1c8c06c054	fig|623.7.peg.4382	Formate hydrogenlyase complex 3 iron-sulfur protein; Formate hydrogenlyase subunit 6; Ni,Fe-hydrogenase III medium subunit
860858327148ec93a2d3de1c8c06c054	fig|637388.3.peg.3114	Formate hydrogenlyase complex 3 iron-sulfur protein; Formate hydrogenlyase subunit 6; Ni,Fe-hydrogenase III medium subunit
860858327148ec93a2d3de1c8c06c054	fig|656393.3.peg.3702	Formate hydrogenlyase complex 3 iron-sulfur protein; Formate hydrogenlyase subunit 6; Ni,Fe-hydrogenase III medium subunit
860858327148ec93a2d3de1c8c06c054	fig|656419.3.peg.3536	Formate hydrogenlyase complex 3 iron-sulfur protein; Formate hydrogenlyase subunit 6; Ni,Fe-hydrogenase III medium subunit
860858327148ec93a2d3de1c8c06c054	fig|656444.3.peg.3832	Formate hydrogenlyase complex 3 iron-sulfur protein; Formate hydrogenlyase subunit 6; Ni,Fe-hydrogenase III medium subunit
860858327148ec93a2d3de1c8c06c054	fig|670888.3.peg.3599	Formate hydrogenlyase complex 3 iron-sulfur protein; Formate hydrogenlyase subunit 6; Ni,Fe-hydrogenase III medium subunit
860858327148ec93a2d3de1c8c06c054	fig|679204.3.peg.2316	Formate hydrogenlyase complex 3 iron-sulfur protein; Formate hydrogenlyase subunit 6; Ni,Fe-hydrogenase III medium subunit
860858327148ec93a2d3de1c8c06c054	fig|685038.3.peg.2712	Formate hydrogenlyase complex 3 iron-sulfur protein; Formate hydrogenlyase subunit 6; Ni,Fe-hydrogenase III medium subunit
860858327148ec93a2d3de1c8c06c054	fig|701177.3.peg.3381	Formate hydrogenlyase complex 3 iron-sulfur protein; Formate hydrogenlyase subunit 6; Ni,Fe-hydrogenase III medium subunit
860858327148ec93a2d3de1c8c06c054	fig|749531.3.peg.4979	Formate hydrogenlyase complex 3 iron-sulfur protein; Formate hydrogenlyase subunit 6; Ni,Fe-hydrogenase III medium subunit
860858327148ec93a2d3de1c8c06c054	fig|749547.3.peg.2755	Formate hydrogenlyase complex 3 iron-sulfur protein; Formate hydrogenlyase subunit 6; Ni,Fe-hydrogenase III medium subunit
860858327148ec93a2d3de1c8c06c054	fig|83334.1.peg.3569	Formate hydrogenlyase complex 3 iron-sulfur protein; Formate hydrogenlyase subunit 6; Ni,Fe-hydrogenase III medium subunit
0d5c8c6c368d997978febfd1d3d028aa	fig|562.376.peg.2012	Glycerol dehydrogenase (EC 1.1.1.6)
3339a7587acb49476e473c5b62504b41	fig|526969.3.peg.3832	Glutamine-dependent 2-keto-4-methylthiobutyrate transaminase
c8f1a14e4d2c837adacc5a4fdd67313b	fig|345073.12.peg.1345	Peptidase B (EC 3.4.11.23)
c8f1a14e4d2c837adacc5a4fdd67313b	fig|675807.3.peg.2110	Peptidase B (EC 3.4.11.23)
e60c9c8a4eda16cabcfcd375689011fd	fig|644651.3.peg.3231	Glycerol-3-phosphate acyltransferase (EC 2.3.1.15)
f5ebf3bfd0510e00a04327b35f91dfac	fig|622.8.peg.3604	Phenylalanine-specific permease
b51f2bf04cf7dba25a520589726cb31d	fig|224915.1.peg.304	PTS system, glucose-specific IIB component (EC 2.7.1.69) / PTS system, glucose-specific IIC component (EC 2.7.1.69)
b51f2bf04cf7dba25a520589726cb31d	fig|224915.9.peg.320	PTS system, glucose-specific IIB component (EC 2.7.1.69) / PTS system, glucose-specific IIC component (EC 2.7.1.69)
37bfc65b80739b0393871c9ba443e1f5	fig|350703.3.peg.224	Acetylornithine aminotransferase (EC 2.6.1.11)
37bfc65b80739b0393871c9ba443e1f5	fig|350703.9.peg.4406	Acetylornithine aminotransferase (EC 2.6.1.11)
319713b73a9c60485d0a04dc41b29979	fig|298653.4.peg.1669	Shikimate kinase I (EC 2.7.1.71)
319713b73a9c60485d0a04dc41b29979	fig|298653.7.peg.1745	Shikimate kinase I (EC 2.7.1.71)
79037b01dcbfc27c273e53d2dc4bc763	fig|288681.12.peg.2035	Respiratory nitrate reductase delta chain (EC 1.7.99.4)
79037b01dcbfc27c273e53d2dc4bc763	fig|288681.15.peg.2035	Respiratory nitrate reductase delta chain (EC 1.7.99.4)
0612937b1d666e1a3549361e5006174f	fig|621.8.peg.1816	Spermidine N1-acetyltransferase (EC 2.3.1.57)
ac37149402ae90dad09ad5854f428577	fig|585034.4.peg.2145	Fructose-bisphosphate aldolase class I (EC 4.1.2.13)
ac37149402ae90dad09ad5854f428577	fig|585034.5.peg.2140	Fructose-bisphosphate aldolase class I (EC 4.1.2.13)
16c43fd468315c2c5a840a1c3849e9c8	fig|399599.3.peg.1660	UDP-2,3-diacylglucosamine hydrolase (EC 3.6.1.-)
16c43fd468315c2c5a840a1c3849e9c8	fig|399599.8.peg.1682	UDP-2,3-diacylglucosamine hydrolase (EC 3.6.1.-)
16c43fd468315c2c5a840a1c3849e9c8	fig|693973.4.peg.3599	UDP-2,3-diacylglucosamine hydrolase (EC 3.6.1.-)
df2d4cf9073edd52cf76c681fb989ec7	fig|358708.5.peg.3761	Enoyl-CoA hydratase (EC 4.2.1.17) / Delta(3)-cis-delta(2)-trans-enoyl-CoA isomerase (EC 5.3.3.8) / 3-hydroxyacyl-CoA dehydrogenase (EC 1.1.1.35) / 3-hydroxybutyryl-CoA epimerase (EC 5.1.2.3)
437ac33b13ed6fb1b8db2f6105f1d6ab	fig|12149.1.peg.4176	Maltose/maltodextrin transport ATP-binding protein MalK (EC 3.6.3.19)
b9fad3b69bb971636484a674410825d7	fig|446462.5.peg.2279	Diaminopimelate decarboxylase (EC 4.1.1.20)
b9fad3b69bb971636484a674410825d7	fig|446462.6.peg.6360	Diaminopimelate decarboxylase (EC 4.1.1.20)
b9fad3b69bb971636484a674410825d7	fig|446462.8.peg.6385	Diaminopimelate decarboxylase (EC 4.1.1.20)
887088fb4001b08c744a4e0019b2afd1	fig|281090.11.peg.1132	Shikimate kinase I (EC 2.7.1.71)
887088fb4001b08c744a4e0019b2afd1	fig|281090.3.peg.2037	Shikimate kinase I (EC 2.7.1.71)
b6327343e1955c9b50c5dd3e269ae1c1	fig|405535.8.peg.2519	Biotin carboxylase of methylcrotonyl-CoA carboxylase (EC 6.3.4.14)
b6327343e1955c9b50c5dd3e269ae1c1	fig|526979.3.peg.2686	Biotin carboxylase of methylcrotonyl-CoA carboxylase (EC 6.3.4.14)
ce5ce2787d2c6a53541bf98e8d5ea1b0	fig|500640.5.peg.1096	Ribosomal large subunit pseudouridine synthase C (EC 4.2.1.70)
918a7809153187da7ef4a08de82296d4	fig|209261.6.peg.3752	Sulfur carrier protein ThiS
918a7809153187da7ef4a08de82296d4	fig|220341.7.peg.3796	Sulfur carrier protein ThiS
918a7809153187da7ef4a08de82296d4	fig|497974.4.peg.1882	Sulfur carrier protein ThiS
be0807c1acbf46f67dc6c4705a0795b1	fig|314290.3.peg.2547	Arginine ABC transporter, permease protein ArtQ
be0807c1acbf46f67dc6c4705a0795b1	fig|314290.7.peg.1380	Arginine ABC transporter, permease protein ArtQ
be0807c1acbf46f67dc6c4705a0795b1	fig|575788.4.peg.2680	Arginine ABC transporter, permease protein ArtQ
be0807c1acbf46f67dc6c4705a0795b1	fig|575788.5.peg.2859	Arginine ABC transporter, permease protein ArtQ
9b3a04a42202cbd12ad87097e58c5a4a	fig|279010.12.peg.1347	D-mannonate oxidoreductase (EC 1.1.1.57)
9b3a04a42202cbd12ad87097e58c5a4a	fig|279010.13.peg.1344	D-mannonate oxidoreductase (EC 1.1.1.57)
9b3a04a42202cbd12ad87097e58c5a4a	fig|279010.5.peg.717	D-mannonate oxidoreductase (EC 1.1.1.57)
9b3a04a42202cbd12ad87097e58c5a4a	fig|665958.3.peg.1858	D-mannonate oxidoreductase (EC 1.1.1.57)
9213f8737ab5712067dd3b60899da2de	fig|222523.1.peg.4420	Cystathionine beta-synthase (EC 4.2.1.22)
9213f8737ab5712067dd3b60899da2de	fig|222523.6.peg.4269	Cystathionine beta-synthase (EC 4.2.1.22)
8a0ec047469fe6943b0c63b23ab9c915	fig|87626.3.peg.1172	Ribosomal large subunit pseudouridine synthase C (EC 4.2.1.70)
90dce841a2c5d54d387bb0bc20439dc1	fig|675811.4.peg.1033	ATP phosphoribosyltransferase (EC 2.4.2.17)
90dce841a2c5d54d387bb0bc20439dc1	fig|903510.3.peg.1529	ATP phosphoribosyltransferase (EC 2.4.2.17)
5e1a94b9c34704b62fb4da17883341f2	fig|382638.14.peg.786	Inorganic pyrophosphatase (EC 3.6.1.1)
5e1a94b9c34704b62fb4da17883341f2	fig|382638.8.peg.813	Inorganic pyrophosphatase (EC 3.6.1.1)
941df372815b13347222c7b373932395	fig|413502.6.peg.1617	Putrescine transport ATP-binding protein PotA (TC 3.A.1.11.1)
941df372815b13347222c7b373932395	fig|693216.3.peg.1625	Putrescine transport ATP-binding protein PotA (TC 3.A.1.11.1)
0c8cd3bafc95b6f273307b84e015067f	fig|626369.3.peg.385	Acetyl-coenzyme A carboxyl transferase alpha chain (EC 6.4.1.2)
e85ded68aacb4a8ac615fc1ce6051742	fig|520999.6.peg.538	High-affinity choline uptake protein BetT
e5b6ea6e2f6bb942dd716f887f594f46	fig|314290.3.peg.383	3-oxoacyl-[acyl-carrier-protein] synthase, KASI (EC 2.3.1.41)
e5b6ea6e2f6bb942dd716f887f594f46	fig|314290.7.peg.3801	3-oxoacyl-[acyl-carrier-protein] synthase, KASI (EC 2.3.1.41)
e5b6ea6e2f6bb942dd716f887f594f46	fig|575788.4.peg.2094	3-oxoacyl-[acyl-carrier-protein] synthase, KASI (EC 2.3.1.41)
e5b6ea6e2f6bb942dd716f887f594f46	fig|575788.5.peg.2224	3-oxoacyl-[acyl-carrier-protein] synthase, KASI (EC 2.3.1.41)
7c160f6a4f29b4f1790e8244ae610eb6	fig|272620.3.peg.2200	6-phosphofructokinase class II (EC 2.7.1.11)
7c160f6a4f29b4f1790e8244ae610eb6	fig|272620.9.peg.2213	6-phosphofructokinase class II (EC 2.7.1.11)
7c160f6a4f29b4f1790e8244ae610eb6	fig|667127.3.peg.3614	6-phosphofructokinase class II (EC 2.7.1.11)
62ba744a111422b65630350f16021b3c	fig|271848.6.peg.3889	Dephospho-CoA kinase (EC 2.7.1.24)
62ba744a111422b65630350f16021b3c	fig|271848.8.peg.2732	Dephospho-CoA kinase (EC 2.7.1.24)
62ba744a111422b65630350f16021b3c	fig|441164.3.peg.3724	Dephospho-CoA kinase (EC 2.7.1.24)
faf617fef139fbf855ac4e473fc56d78	fig|484021.4.peg.1969	Succinylglutamate desuccinylase (EC 3.5.1.96)
30296b562ccd605faafe88849e21d266	fig|198628.6.peg.609	Hexose phosphate transport protein UhpT
8ecfa34fce56ac50c6e52d255fe377e1	fig|406818.4.peg.3616	4-hydroxybenzoate polyprenyltransferase (EC 2.5.1.-)
db8483caaac79d8c0cdc27e7c7d4fb8e	fig|358708.5.peg.4052	Respiratory nitrate reductase alpha chain (EC 1.7.99.4)
70c8c45b3a9c911cf043862e1fdf9a7d	fig|216599.1.peg.3429	Thiamin biosynthesis protein ThiC
8b80cdc18d56ecab922cb39fbba28991	fig|199310.1.peg.47	L-carnitine/gamma-butyrobetaine antiporter
8b80cdc18d56ecab922cb39fbba28991	fig|199310.4.peg.45	L-carnitine/gamma-butyrobetaine antiporter
8b80cdc18d56ecab922cb39fbba28991	fig|216593.1.peg.3538	L-carnitine/gamma-butyrobetaine antiporter
8b80cdc18d56ecab922cb39fbba28991	fig|340197.3.peg.4246	L-carnitine/gamma-butyrobetaine antiporter
8b80cdc18d56ecab922cb39fbba28991	fig|340197.5.peg.4430	L-carnitine/gamma-butyrobetaine antiporter
8b80cdc18d56ecab922cb39fbba28991	fig|362663.8.peg.42	L-carnitine/gamma-butyrobetaine antiporter
8b80cdc18d56ecab922cb39fbba28991	fig|362663.9.peg.42	L-carnitine/gamma-butyrobetaine antiporter
8b80cdc18d56ecab922cb39fbba28991	fig|431946.3.peg.42	L-carnitine/gamma-butyrobetaine antiporter
8b80cdc18d56ecab922cb39fbba28991	fig|525281.3.peg.1231	L-carnitine/gamma-butyrobetaine antiporter
8b80cdc18d56ecab922cb39fbba28991	fig|562.376.peg.1280	L-carnitine/gamma-butyrobetaine antiporter
8b80cdc18d56ecab922cb39fbba28991	fig|655817.3.peg.45	L-carnitine/gamma-butyrobetaine antiporter
8b80cdc18d56ecab922cb39fbba28991	fig|656440.3.peg.5094	L-carnitine/gamma-butyrobetaine antiporter
8b80cdc18d56ecab922cb39fbba28991	fig|670897.3.peg.1853	L-carnitine/gamma-butyrobetaine antiporter
8b80cdc18d56ecab922cb39fbba28991	fig|685038.3.peg.40	L-carnitine/gamma-butyrobetaine antiporter
8b80cdc18d56ecab922cb39fbba28991	fig|749528.3.peg.2186	L-carnitine/gamma-butyrobetaine antiporter
8b80cdc18d56ecab922cb39fbba28991	fig|749546.3.peg.2342	L-carnitine/gamma-butyrobetaine antiporter
9332fb009d88a4e5889d94a382481c64	fig|199310.1.peg.3886	N-acetylmannosamine-6-phosphate 2-epimerase (EC 5.1.3.9)
9332fb009d88a4e5889d94a382481c64	fig|216592.1.peg.4150	N-acetylmannosamine-6-phosphate 2-epimerase (EC 5.1.3.9)
9332fb009d88a4e5889d94a382481c64	fig|405955.9.peg.3031	N-acetylmannosamine-6-phosphate 2-epimerase (EC 5.1.3.9)
b4dc2c9c8baac280060d1f53e70ac95f	fig|196164.1.peg.1995	Histidinol-phosphatase [alternative form] (EC 3.1.3.15)
b4dc2c9c8baac280060d1f53e70ac95f	fig|196164.6.peg.1976	Histidinol-phosphatase [alternative form] (EC 3.1.3.15)
00142dcc11b34f71c7d55dcc9994805b	fig|579405.3.peg.3096	Acyl carrier protein phosphodiesterase (EC 3.1.4.14)
37a3d3fddac21c3cb4ff6b1f01813d00	fig|325240.15.peg.2808	Nudix-like NDP and NTP phosphohydrolase YmfB
37a3d3fddac21c3cb4ff6b1f01813d00	fig|325240.9.peg.2796	Nudix-like NDP and NTP phosphohydrolase YmfB
37a3d3fddac21c3cb4ff6b1f01813d00	fig|407976.7.peg.1937	Nudix-like NDP and NTP phosphohydrolase YmfB
0c1dbbf48e36608fe22c91a69149238a	fig|862965.3.peg.956	Fumarate reductase subunit C
7f9f431bfe21ffb6a444cca789c00640	fig|406818.4.peg.3617	Chorismate--pyruvate lyase (EC 4.1.3.40)
14f601fc7adaa506efb3b5a6ae1ddee1	fig|316275.15.peg.1051	Phosphatidylglycerophosphatase A (EC 3.1.3.27)
14f601fc7adaa506efb3b5a6ae1ddee1	fig|316275.9.peg.962	Phosphatidylglycerophosphatase A (EC 3.1.3.27)
cb065a994271b4c1bbc6e543b52797a3	fig|413502.6.peg.2561	ATP phosphoribosyltransferase (EC 2.4.2.17)
cb065a994271b4c1bbc6e543b52797a3	fig|693216.3.peg.2569	ATP phosphoribosyltransferase (EC 2.4.2.17)
0146a163a3e0e3a2f40b84c869c0e72f	fig|300852.3.peg.960	Aspartyl-tRNA(Asn) amidotransferase subunit C (EC 6.3.5.6) @ Glutamyl-tRNA(Gln) amidotransferase subunit C (EC 6.3.5.7)
cb5f3291cdac3dc55146770dd169f003	fig|60480.16.peg.3576	O-succinylbenzoic acid--CoA ligase (EC 6.2.1.26)
f8fa0ba3b0ab7fd2c7769485c4bbf9df	fig|357804.5.peg.1579	ATP phosphoribosyltransferase (EC 2.4.2.17)
f8fa0ba3b0ab7fd2c7769485c4bbf9df	fig|357804.7.peg.1818	ATP phosphoribosyltransferase (EC 2.4.2.17)
fa5f345a013d31df2a8f2399cdc61f15	fig|655816.3.peg.1085	Glucose/mannose:H+ symporter GlcP
fa5f345a013d31df2a8f2399cdc61f15	fig|703612.3.peg.3032	Glucose/mannose:H+ symporter GlcP
da3cba9ca4691acf52f9751c25427f04	fig|565642.4.peg.2568	2,3,4,5-tetrahydropyridine-2,6-dicarboxylate N-acetyltransferase (EC 2.3.1.89)
58dbe17236dd9db87d3f4728690f31be	fig|313594.3.peg.1976	Histidinol-phosphatase (EC 3.1.3.15) / Imidazoleglycerol-phosphate dehydratase (EC 4.2.1.19)
58dbe17236dd9db87d3f4728690f31be	fig|313594.4.peg.2060	Histidinol-phosphatase (EC 3.1.3.15) / Imidazoleglycerol-phosphate dehydratase (EC 4.2.1.19)
6ea8b97eb27cf1e1bb85e726dc1357d1	fig|645657.3.peg.778	Aldehyde dehydrogenase (EC 1.2.1.3)
db1f8c29d19f0dc8573f083d1999c9ca	fig|656393.3.peg.3315	NADH-ubiquinone oxidoreductase chain G (EC 1.6.5.3)
dc95d2864834ce555e3fff5fe42949b2	fig|634499.3.peg.1574	Zinc ABC transporter, ATP-binding protein ZnuC
f21449265e2d8e68d54ba1b3c82a2cd5	fig|155919.4.peg.29	ATP phosphoribosyltransferase (EC 2.4.2.17)
f21449265e2d8e68d54ba1b3c82a2cd5	fig|155920.4.peg.3486	ATP phosphoribosyltransferase (EC 2.4.2.17)
f21449265e2d8e68d54ba1b3c82a2cd5	fig|405440.3.peg.1289	ATP phosphoribosyltransferase (EC 2.4.2.17)
f21449265e2d8e68d54ba1b3c82a2cd5	fig|405440.5.peg.1664	ATP phosphoribosyltransferase (EC 2.4.2.17)
25608956d3f999efbe7e79b712d3affc	fig|66692.3.peg.1953	Menaquinone-cytochrome C oxidoreductase, cytochrome C subunit
25608956d3f999efbe7e79b712d3affc	fig|66692.6.peg.2032	Menaquinone-cytochrome C oxidoreductase, cytochrome C subunit
ca2abd2feb5292165cbdea0163cb86f0	fig|423368.6.peg.3644	Glutamate synthase [NADPH] small chain (EC 1.4.1.13)
ca2abd2feb5292165cbdea0163cb86f0	fig|423368.8.peg.3621	Glutamate synthase [NADPH] small chain (EC 1.4.1.13)
c76c53d1f5cee562835ecd2138212143	fig|558270.3.peg.3983	Peptidase B (EC 3.4.11.23)
c1b9fbab0336022750ae3dac0ba8775f	fig|339670.3.peg.5307	Kynurenine formamidase, bacterial (EC 3.5.1.9)
c1b9fbab0336022750ae3dac0ba8775f	fig|339670.8.peg.2742	Kynurenine formamidase, bacterial (EC 3.5.1.9)
1dcdcb9800767b77ac61c5c0e6898945	fig|216592.1.peg.3168	Long-chain fatty acid transport protein
1dcdcb9800767b77ac61c5c0e6898945	fig|331111.3.peg.374	Long-chain fatty acid transport protein
1dcdcb9800767b77ac61c5c0e6898945	fig|340184.3.peg.577	Long-chain fatty acid transport protein
1dcdcb9800767b77ac61c5c0e6898945	fig|340185.3.peg.771	Long-chain fatty acid transport protein
1dcdcb9800767b77ac61c5c0e6898945	fig|344601.3.peg.2930	Long-chain fatty acid transport protein
1dcdcb9800767b77ac61c5c0e6898945	fig|344610.3.peg.306	Long-chain fatty acid transport protein
1dcdcb9800767b77ac61c5c0e6898945	fig|481805.3.peg.1402	Long-chain fatty acid transport protein
d5aef53c09b18367fd074275e2d9f4b2	fig|585397.7.peg.867	Transport ATP-binding protein CydC
d5aef53c09b18367fd074275e2d9f4b2	fig|585397.9.peg.867	Transport ATP-binding protein CydC
c59e6b8823659c7589aa2b4e20310d2e	fig|323261.3.peg.394	Phosphatidylglycerophosphatase A (EC 3.1.3.27)
c59e6b8823659c7589aa2b4e20310d2e	fig|323261.6.peg.971	Phosphatidylglycerophosphatase A (EC 3.1.3.27)
c59e6b8823659c7589aa2b4e20310d2e	fig|473788.3.peg.1130	Phosphatidylglycerophosphatase A (EC 3.1.3.27)
d9560c21738abeace8a95195075a2919	fig|216592.1.peg.2883	Tagatose-6-phosphate kinase GatZ (EC 2.7.1.144)
d9560c21738abeace8a95195075a2919	fig|216592.3.peg.2429	Tagatose-6-phosphate kinase GatZ (EC 2.7.1.144)
7979aa058cdf4dcb547872b9fb601cb3	fig|634503.3.peg.203	Citrate Succinate antiporter (TC 2.A.47.3.2)
2dbc37275445d29c1d18740ab347aa76	fig|498217.4.peg.2593	Peptidase B (EC 3.4.11.23)
2dbc37275445d29c1d18740ab347aa76	fig|718251.5.peg.2647	Peptidase B (EC 3.4.11.23)
644a5ca837e0eef5475fba01cca660b0	fig|749531.3.peg.2055	Tagatose-6-phosphate kinase GatZ (EC 2.7.1.144)
6cd8c0a419f35f0aebc02992e430400a	fig|470145.6.peg.1732	Thiazole biosynthesis protein ThiH
8e7008f3973268a8d0bc48abcc568915	fig|413502.6.peg.3930	Phosphopantothenoylcysteine decarboxylase (EC 4.1.1.36) / Phosphopantothenoylcysteine synthetase (EC 6.3.2.5)
8e7008f3973268a8d0bc48abcc568915	fig|693216.3.peg.3934	Phosphopantothenoylcysteine decarboxylase (EC 4.1.1.36) / Phosphopantothenoylcysteine synthetase (EC 6.3.2.5)
152cdae0d7c2b85906937258c7ef05a2	fig|413502.6.peg.3500	Fumarate reductase subunit D
152cdae0d7c2b85906937258c7ef05a2	fig|693216.3.peg.3506	Fumarate reductase subunit D
186fcd3b838f3dcd66de143e10d66c45	fig|155864.1.peg.3225	Long-chain fatty acid transport protein
186fcd3b838f3dcd66de143e10d66c45	fig|83334.1.peg.3224	Long-chain fatty acid transport protein
66566827fee49702a87d6483ae75b112	fig|675811.4.peg.4337	Peptidase B (EC 3.4.11.23)
66566827fee49702a87d6483ae75b112	fig|903510.3.peg.2694	Peptidase B (EC 3.4.11.23)
dfa6857492268a07f6d7a6fb1b25cfae	fig|323850.3.peg.1807	Sulfur carrier protein adenylyltransferase ThiF
97513f28998ea2e5f965a6229c81db7f	fig|749538.3.peg.3943	Glycolate permease
18ea77ba85082f27aad8afc3c86080bc	fig|215689.3.peg.210	Acetyl-coenzyme A carboxyl transferase alpha chain (EC 6.4.1.2)
18ea77ba85082f27aad8afc3c86080bc	fig|634499.3.peg.890	Acetyl-coenzyme A carboxyl transferase alpha chain (EC 6.4.1.2)
18ea77ba85082f27aad8afc3c86080bc	fig|644651.3.peg.872	Acetyl-coenzyme A carboxyl transferase alpha chain (EC 6.4.1.2)
ccd29f4889a81358078603d534d94264	fig|243265.1.peg.2557	PTS system, mannose-specific IIC component (EC 2.7.1.69)
ccd29f4889a81358078603d534d94264	fig|243265.5.peg.3055	PTS system, mannose-specific IIC component (EC 2.7.1.69)
3e5f7d19d9066634bcaa1a6d8d3adf66	fig|590409.4.peg.170	L-threonine 3-dehydrogenase (EC 1.1.1.103)
03c76b0abb24b8761f81c7c9371734b3	fig|500639.8.peg.191	Sulfate transporter, CysZ-type
4f222d18d368e755ec16778df3c2551b	fig|374928.4.peg.736	Galactose/methyl galactoside ABC transport system, permease protein MglC (TC 3.A.1.2.3)
4f222d18d368e755ec16778df3c2551b	fig|375177.4.peg.111	Galactose/methyl galactoside ABC transport system, permease protein MglC (TC 3.A.1.2.3)
4f222d18d368e755ec16778df3c2551b	fig|521004.3.peg.860	Galactose/methyl galactoside ABC transport system, permease protein MglC (TC 3.A.1.2.3)
4f7f12f333785f27873f736b899dc1ed	fig|150340.18.peg.3337	Ribosomal large subunit pseudouridine synthase C (EC 4.2.1.70)
4f7f12f333785f27873f736b899dc1ed	fig|150340.19.peg.1379	Ribosomal large subunit pseudouridine synthase C (EC 4.2.1.70)
4f7f12f333785f27873f736b899dc1ed	fig|150340.3.peg.3592	Ribosomal large subunit pseudouridine synthase C (EC 4.2.1.70)
b1ec918ac29340aa2237bf14c3130866	fig|527004.3.peg.1795	DNA polymerase III subunits gamma and tau (EC 2.7.7.7)
6ddbc3fecce161004d5c7030df1a2445	fig|243233.4.peg.661	NADH-ubiquinone oxidoreductase chain B (EC 1.6.5.3)
6ddbc3fecce161004d5c7030df1a2445	fig|243233.7.peg.1391	NADH-ubiquinone oxidoreductase chain B (EC 1.6.5.3)
ce836c85d6ff67085a9b54d19cd2d7f5	fig|536227.3.peg.4183	Phosphate butyryltransferase (EC 2.3.1.19)
ce836c85d6ff67085a9b54d19cd2d7f5	fig|536227.4.peg.18	Phosphate butyryltransferase (EC 2.3.1.19)
539c85e30ee176000208299e6eaeddee	fig|198628.6.peg.1995	Arginine ABC transporter, permease protein ArtM
dcc61def877f60d0d9a5ff369d3b8a80	fig|675810.3.peg.985	Histidinol-phosphatase (EC 3.1.3.15) / Imidazoleglycerol-phosphate dehydratase (EC 4.2.1.19)
28bbd951d4f47d5f47c0ef7b5cad431e	fig|592316.3.peg.1600	Acyl carrier protein
28bbd951d4f47d5f47c0ef7b5cad431e	fig|592316.4.peg.1482	Acyl carrier protein
1ade9d6689177aa0c5f4d1dff700e0d0	fig|679205.4.peg.3361	Enoyl-CoA hydratase (EC 4.2.1.17) / 3-hydroxyacyl-CoA dehydrogenase (EC 1.1.1.35) / 3-hydroxybutyryl-CoA epimerase (EC 5.1.2.3)
1ade9d6689177aa0c5f4d1dff700e0d0	fig|749533.3.peg.1783	Enoyl-CoA hydratase (EC 4.2.1.17) / 3-hydroxyacyl-CoA dehydrogenase (EC 1.1.1.35) / 3-hydroxybutyryl-CoA epimerase (EC 5.1.2.3)
007f7d3bce405681d481007f0dd0e9bf	fig|525369.4.peg.2049	Glutamate synthase [NADPH] small chain (EC 1.4.1.13)
3c33150536b28c31ec53ee88e73b6823	fig|438753.3.peg.2094	Pyridoxine 5'-phosphate synthase (EC 2.6.99.2)
3c33150536b28c31ec53ee88e73b6823	fig|438753.4.peg.2094	Pyridoxine 5'-phosphate synthase (EC 2.6.99.2)
7e4a98b0dad2bf6d36adf54971ac5002	fig|316401.4.peg.2628	Probable pyrimidine nucleoside transport protein associated with pseudouridine catabolism
7e4a98b0dad2bf6d36adf54971ac5002	fig|457401.3.peg.1991	Probable pyrimidine nucleoside transport protein associated with pseudouridine catabolism
7e4a98b0dad2bf6d36adf54971ac5002	fig|550676.3.peg.2458	Probable pyrimidine nucleoside transport protein associated with pseudouridine catabolism
7e4a98b0dad2bf6d36adf54971ac5002	fig|656414.3.peg.2530	Probable pyrimidine nucleoside transport protein associated with pseudouridine catabolism
7e4a98b0dad2bf6d36adf54971ac5002	fig|749540.3.peg.811	Probable pyrimidine nucleoside transport protein associated with pseudouridine catabolism
c93d5177da3d1e5e4a438d9fbb77e8e8	fig|405955.9.peg.860	Proline/sodium symporter PutP (TC 2.A.21.2.1) @ Propionate/sodium symporter
3139f45b514523410b4ae5bdcf25189b	fig|392500.3.peg.205	O-succinylbenzoic acid--CoA ligase (EC 6.2.1.26)
3139f45b514523410b4ae5bdcf25189b	fig|392500.6.peg.211	O-succinylbenzoic acid--CoA ligase (EC 6.2.1.26)
579e6d369744f90a828aac1abd2b24d6	fig|502347.3.peg.2761	C4-dicarboxylate transporter DcuC (TC 2.A.61.1.1)
3c32a3d30481788ac1ce805be6607c8d	fig|397945.6.peg.846	UDP-3-O-[3-hydroxymyristoyl] N-acetylglucosamine deacetylase (EC 3.5.1.-)
e084e29b8b179275ea78945303f45268	fig|198214.7.peg.4099	Branched-chain amino acid ABC transporter, amino acid-binding protein (TC 3.A.1.4.1)
f657295f4ba4c5351fd85c92ba740eb7	fig|525268.3.peg.560	Histidinol-phosphatase [alternative form] (EC 3.1.3.15)
a6b591da1480f11285ca17440636562d	fig|749506.3.peg.2080	Ethanolamine ammonia-lyase heavy chain (EC 4.3.1.7)
492a26169bb2ff47b2a582d01dd8b600	fig|691437.3.peg.2073	Biotin carboxylase of methylcrotonyl-CoA carboxylase (EC 6.3.4.14)
9fefc66f517fe918220d004cbc75b1c2	fig|525364.3.peg.511	2,3,4,5-tetrahydropyridine-2,6-dicarboxylate N-acetyltransferase (EC 2.3.1.89)
52ea5e633c19ddba2e8f3a14cb6c234b	fig|340197.3.peg.2973	Respiratory nitrate reductase beta chain (EC 1.7.99.4)
52ea5e633c19ddba2e8f3a14cb6c234b	fig|340197.5.peg.3106	Respiratory nitrate reductase beta chain (EC 1.7.99.4)
52ea5e633c19ddba2e8f3a14cb6c234b	fig|362663.8.peg.1481	Respiratory nitrate reductase beta chain (EC 1.7.99.4)
52ea5e633c19ddba2e8f3a14cb6c234b	fig|362663.9.peg.1486	Respiratory nitrate reductase beta chain (EC 1.7.99.4)
71613349103c233cb1a206a8c9598997	fig|550537.3.peg.4205	Sulfur carrier protein adenylyltransferase ThiF
71613349103c233cb1a206a8c9598997	fig|550537.5.peg.4031	Sulfur carrier protein adenylyltransferase ThiF
db0e93517ecada61e3f890a717178ea3	fig|393305.7.peg.3631	Biosynthetic arginine decarboxylase (EC 4.1.1.19)
db0e93517ecada61e3f890a717178ea3	fig|630.2.peg.3344	Biosynthetic arginine decarboxylase (EC 4.1.1.19)
292dbb96c2b871ffe7d0aa14aa192bfe	fig|656444.3.peg.2656	Succinylglutamic semialdehyde dehydrogenase (EC 1.2.1.71)
d373a4f8865e946de56b1796512e234c	fig|314275.3.peg.3425	Respiratory nitrate reductase alpha chain (EC 1.7.99.4)
b2fa6aec9b574c4b563487882377efcb	fig|565656.3.peg.2701	PTS system, sucrose-specific IIB component (EC 2.7.1.69) / PTS system, sucrose-specific IIC component (EC 2.7.1.69) / PTS system, sucrose-specific IIA component (EC 2.7.1.69)
491237729b89d4746133d43d16a4aee7	fig|176280.10.peg.1688	Pantothenate kinase type II, eukaryotic (EC 2.7.1.33)
491237729b89d4746133d43d16a4aee7	fig|176280.1.peg.1728	Pantothenate kinase type II, eukaryotic (EC 2.7.1.33)
491237729b89d4746133d43d16a4aee7	fig|525374.3.peg.2243	Pantothenate kinase type II, eukaryotic (EC 2.7.1.33)
491237729b89d4746133d43d16a4aee7	fig|525375.3.peg.2350	Pantothenate kinase type II, eukaryotic (EC 2.7.1.33)
491237729b89d4746133d43d16a4aee7	fig|596317.3.peg.2007	Pantothenate kinase type II, eukaryotic (EC 2.7.1.33)
d74eb0026f36e10996a1f08779317b71	fig|469588.3.peg.1944	Thiazole biosynthesis protein ThiH
d74eb0026f36e10996a1f08779317b71	fig|556258.5.peg.2789	Thiazole biosynthesis protein ThiH
d74eb0026f36e10996a1f08779317b71	fig|657309.4.peg.2436	Thiazole biosynthesis protein ThiH
d74eb0026f36e10996a1f08779317b71	fig|702444.3.peg.645	Thiazole biosynthesis protein ThiH
d74eb0026f36e10996a1f08779317b71	fig|702447.3.peg.1575	Thiazole biosynthesis protein ThiH
c447642a759396fbb16365533b1bb653	fig|527019.3.peg.6807	PTS system, mannose-specific IIB component (EC 2.7.1.69) / PTS system, mannose-specific IIC component (EC 2.7.1.69) / PTS system, mannose-specific IIA component (EC 2.7.1.69)
0da81fed1d22881d22b7b7da5a9d9a13	fig|392500.3.peg.21	Enoyl-CoA hydratase (EC 4.2.1.17) / Delta(3)-cis-delta(2)-trans-enoyl-CoA isomerase (EC 5.3.3.8) / 3-hydroxyacyl-CoA dehydrogenase (EC 1.1.1.35) / 3-hydroxybutyryl-CoA epimerase (EC 5.1.2.3)
0da81fed1d22881d22b7b7da5a9d9a13	fig|392500.6.peg.21	Enoyl-CoA hydratase (EC 4.2.1.17) / Delta(3)-cis-delta(2)-trans-enoyl-CoA isomerase (EC 5.3.3.8) / 3-hydroxyacyl-CoA dehydrogenase (EC 1.1.1.35) / 3-hydroxybutyryl-CoA epimerase (EC 5.1.2.3)
1cbcf1ad2f8bc91283818a42d2fff5e4	fig|196600.1.peg.3268	Thiazole biosynthesis protein ThiH
1cbcf1ad2f8bc91283818a42d2fff5e4	fig|196600.6.peg.3169	Thiazole biosynthesis protein ThiH
8cc5d04fe7f26cd046263a65066a6d39	fig|272994.5.peg.2170	Arginine ABC transporter, ATP-binding protein ArtP
8cc5d04fe7f26cd046263a65066a6d39	fig|272994.6.peg.2104	Arginine ABC transporter, ATP-binding protein ArtP
7c8656c95db2092db69512f68e4d1888	fig|399742.4.peg.3071	Phosphoadenylyl-sulfate reductase [thioredoxin] (EC 1.8.4.8)
dbd28507a55d8154216c8444fe180e12	fig|457400.3.peg.119	L-carnitine/gamma-butyrobetaine antiporter
bf2a977d4cf267ed67f50db711d566e0	fig|525257.3.peg.4668	Thiazole biosynthesis protein ThiH
0c8faacba79a8684c73d977e080fd27d	fig|550537.3.peg.4024	Enoyl-CoA hydratase (EC 4.2.1.17) / Delta(3)-cis-delta(2)-trans-enoyl-CoA isomerase (EC 5.3.3.8) / 3-hydroxyacyl-CoA dehydrogenase (EC 1.1.1.35) / 3-hydroxybutyryl-CoA epimerase (EC 5.1.2.3)
0c8faacba79a8684c73d977e080fd27d	fig|550537.5.peg.3858	Enoyl-CoA hydratase (EC 4.2.1.17) / Delta(3)-cis-delta(2)-trans-enoyl-CoA isomerase (EC 5.3.3.8) / 3-hydroxyacyl-CoA dehydrogenase (EC 1.1.1.35) / 3-hydroxybutyryl-CoA epimerase (EC 5.1.2.3)
50a6a3dceb08e0a6d96b39b176ca434b	fig|314280.3.peg.4021	Pyruvate formate-lyase activating enzyme (EC 1.97.1.4)
50a6a3dceb08e0a6d96b39b176ca434b	fig|314280.5.peg.3949	Pyruvate formate-lyase activating enzyme (EC 1.97.1.4)
03349d526e5d21d9a97bd028a86cd631	fig|264198.3.peg.6300	L(+)-tartrate dehydratase beta subunit (EC 4.2.1.32)
03349d526e5d21d9a97bd028a86cd631	fig|264198.6.peg.6435	L(+)-tartrate dehydratase beta subunit (EC 4.2.1.32)
bc281fc93bbf8e8781149686bae75cdb	fig|12149.1.peg.4253	Melibiose carrier protein, Na+/melibiose symporter
3a6a36bd270a5599b1b18e2e347f3873	fig|585057.4.peg.1429	Shikimate/quinate 5-dehydrogenase I beta (EC 1.1.1.282)
3a6a36bd270a5599b1b18e2e347f3873	fig|585057.6.peg.1429	Shikimate/quinate 5-dehydrogenase I beta (EC 1.1.1.282)
e98d33c649789e20da29c3a1b5c055bd	fig|637910.3.peg.3578	Sulfur carrier protein adenylyltransferase ThiF
ee7b2a900b434f4316dd2955c79696b0	fig|321314.4.peg.4082	Biotin carboxylase of acetyl-CoA carboxylase (EC 6.3.4.14)
ee7b2a900b434f4316dd2955c79696b0	fig|321314.9.peg.3864	Biotin carboxylase of acetyl-CoA carboxylase (EC 6.3.4.14)
6ac637fa1e0c91866ad099788384a573	fig|451754.5.peg.2467	Lactaldehyde reductase (EC 1.1.1.77)
2d8d31095c922af6354e78610d40f0da	fig|553206.4.peg.1347	Shikimate kinase I (EC 2.7.1.71)
2decd459d7a9cf7977fa8b0236f87db6	fig|155864.1.peg.937	Arginine ABC transporter, periplasmic arginine-binding protein ArtJ
f23a34757f2f1f191c7acfa4ed3a6671	fig|198214.1.peg.891	Membrane alanine aminopeptidase N (EC 3.4.11.2)
f23a34757f2f1f191c7acfa4ed3a6671	fig|198214.7.peg.1082	Membrane alanine aminopeptidase N (EC 3.4.11.2)
f23a34757f2f1f191c7acfa4ed3a6671	fig|198215.1.peg.896	Membrane alanine aminopeptidase N (EC 3.4.11.2)
f23a34757f2f1f191c7acfa4ed3a6671	fig|198215.6.peg.1081	Membrane alanine aminopeptidase N (EC 3.4.11.2)
f23a34757f2f1f191c7acfa4ed3a6671	fig|591020.3.peg.1076	Membrane alanine aminopeptidase N (EC 3.4.11.2)
9b4a1c50d5a56bb2d96c711bb958baee	fig|500640.5.peg.4203	L-serine dehydratase (EC 4.3.1.17)
ea7033d5eb241f134abd25435e5e9845	fig|465516.5.peg.953	2-amino-3-ketobutyrate coenzyme A ligase (EC 2.3.1.29)
b58ac100fb22e27faa0200c44737f48c	fig|656444.3.peg.3539	3-phenylpropionate dioxygenase, beta subunit (EC 1.14.12.19)
5a2051bc8eb8d0c1116709addf1c9293	fig|380703.5.peg.418	Thiazole biosynthesis protein ThiH
897a825d5129e55a2948af20daca5fa7	fig|502347.3.peg.1038	Cysteine desulfurase CsdA-CsdE (EC 2.8.1.7), main protein CsdA
cc3ebbbf0069296bb65e3662ee816a52	fig|316275.15.peg.451	Thiamin ABC transporter, substrate-binding component
cc3ebbbf0069296bb65e3662ee816a52	fig|316275.9.peg.366	Thiamin ABC transporter, substrate-binding component
21aff5fc895632272ef32b47ba4bff74	fig|526980.3.peg.2071	Adenylate cyclase
831137cd393d2c83282a41388fc3802d	fig|417397.11.peg.2170	Arginine ABC transporter, permease protein ArtQ
487a3e15116b27a23686de1cfff617fd	fig|575588.3.peg.641	Cytochrome O ubiquinol oxidase subunit IV (EC 1.10.3.-)
aec1b6bc2b9366bf9c2816d5a01492bc	fig|373384.10.peg.766	DNA polymerase III delta subunit (EC 2.7.7.7)
aec1b6bc2b9366bf9c2816d5a01492bc	fig|373384.11.peg.775	DNA polymerase III delta subunit (EC 2.7.7.7)
f0e84cd32086586942600de81e1cbf68	fig|469608.3.peg.3462	Ribose ABC transport system, ATP-binding protein RbsA (TC 3.A.1.2.1)
f0e84cd32086586942600de81e1cbf68	fig|507522.6.peg.5372	Ribose ABC transport system, ATP-binding protein RbsA (TC 3.A.1.2.1)
f0e84cd32086586942600de81e1cbf68	fig|640131.3.peg.5036	Ribose ABC transport system, ATP-binding protein RbsA (TC 3.A.1.2.1)
93b237097530b7d7265e97b7959c0d84	fig|216895.17.peg.608	Acyl-phosphate:glycerol-3-phosphate O-acyltransferase PlsY
93b237097530b7d7265e97b7959c0d84	fig|216895.1.peg.593	Acyl-phosphate:glycerol-3-phosphate O-acyltransferase PlsY
6e4519a7fd1957154a7a13b5504d5867	fig|290847.5.peg.83	Urea channel UreI
6e4519a7fd1957154a7a13b5504d5867	fig|544405.3.peg.1391	Urea channel UreI
6e4519a7fd1957154a7a13b5504d5867	fig|563041.5.peg.77	Urea channel UreI
6e4519a7fd1957154a7a13b5504d5867	fig|563041.6.peg.77	Urea channel UreI
6e4519a7fd1957154a7a13b5504d5867	fig|585535.3.peg.296	Urea channel UreI
6e4519a7fd1957154a7a13b5504d5867	fig|684950.4.peg.91	Urea channel UreI
6e4519a7fd1957154a7a13b5504d5867	fig|765962.4.peg.81	Urea channel UreI
6e4519a7fd1957154a7a13b5504d5867	fig|765963.4.peg.75	Urea channel UreI
b02ba7a09cf129564e10f40930d8613f	fig|314290.3.peg.14	1,4-dihydroxy-2-naphthoate octaprenyltransferase (EC 2.5.1.74)
b02ba7a09cf129564e10f40930d8613f	fig|314290.7.peg.4084	1,4-dihydroxy-2-naphthoate octaprenyltransferase (EC 2.5.1.74)
b02ba7a09cf129564e10f40930d8613f	fig|575788.4.peg.3864	1,4-dihydroxy-2-naphthoate octaprenyltransferase (EC 2.5.1.74)
b02ba7a09cf129564e10f40930d8613f	fig|575788.5.peg.4113	1,4-dihydroxy-2-naphthoate octaprenyltransferase (EC 2.5.1.74)
b59dfb1000223212f7ab9e01adac1666	fig|345074.15.peg.2768	Menaquinone-specific isochorismate synthase (EC 5.4.4.2)
5ff449a7766d7fba081ab9840973d6e6	fig|675813.3.peg.1739	O-succinylbenzoic acid--CoA ligase (EC 6.2.1.26)
eadd81f4eaaca13d037686579e5d49f3	fig|520999.6.peg.2872	Pyridoxal kinase (EC 2.7.1.35)
8d6d7ffabbced5d1f061543ce12980b5	fig|406817.5.peg.1965	Dihydroneopterin triphosphate pyrophosphohydolase type 2
dc943c2407b45ea60b52870280c8b8fb	fig|405532.4.peg.3710	Cytochrome c oxidase, subunit IV (EC 1.9.3.1)
dc943c2407b45ea60b52870280c8b8fb	fig|405532.5.peg.3896	Cytochrome c oxidase, subunit IV (EC 1.9.3.1)
dc943c2407b45ea60b52870280c8b8fb	fig|405533.4.peg.3628	Cytochrome c oxidase, subunit IV (EC 1.9.3.1)
dc943c2407b45ea60b52870280c8b8fb	fig|526967.3.peg.4020	Cytochrome c oxidase, subunit IV (EC 1.9.3.1)
dc943c2407b45ea60b52870280c8b8fb	fig|526969.3.peg.3697	Cytochrome c oxidase, subunit IV (EC 1.9.3.1)
dc943c2407b45ea60b52870280c8b8fb	fig|526974.3.peg.4313	Cytochrome c oxidase, subunit IV (EC 1.9.3.1)
dc943c2407b45ea60b52870280c8b8fb	fig|526978.3.peg.3609	Cytochrome c oxidase, subunit IV (EC 1.9.3.1)
dc943c2407b45ea60b52870280c8b8fb	fig|526980.3.peg.4977	Cytochrome c oxidase, subunit IV (EC 1.9.3.1)
dc943c2407b45ea60b52870280c8b8fb	fig|526982.3.peg.5115	Cytochrome c oxidase, subunit IV (EC 1.9.3.1)
dc943c2407b45ea60b52870280c8b8fb	fig|526987.3.peg.2991	Cytochrome c oxidase, subunit IV (EC 1.9.3.1)
dc943c2407b45ea60b52870280c8b8fb	fig|526989.3.peg.6151	Cytochrome c oxidase, subunit IV (EC 1.9.3.1)
dc943c2407b45ea60b52870280c8b8fb	fig|526991.3.peg.1508	Cytochrome c oxidase, subunit IV (EC 1.9.3.1)
dc943c2407b45ea60b52870280c8b8fb	fig|527023.3.peg.220	Cytochrome c oxidase, subunit IV (EC 1.9.3.1)
dc943c2407b45ea60b52870280c8b8fb	fig|527027.3.peg.1210	Cytochrome c oxidase, subunit IV (EC 1.9.3.1)
dc943c2407b45ea60b52870280c8b8fb	fig|714359.3.peg.3863	Cytochrome c oxidase, subunit IV (EC 1.9.3.1)
076dc2c21b02e451803bf8e0413f4055	fig|290338.6.peg.3911	Pantothenate:Na+ symporter (TC 2.A.21.1.1)
076dc2c21b02e451803bf8e0413f4055	fig|290338.8.peg.3899	Pantothenate:Na+ symporter (TC 2.A.21.1.1)
3565ade4c1115bfe1cb5c483e14d2565	fig|469605.3.peg.962	Galactose/methyl galactoside ABC transport system, permease protein MglC (TC 3.A.1.2.3)
3565ade4c1115bfe1cb5c483e14d2565	fig|469615.3.peg.470	Galactose/methyl galactoside ABC transport system, permease protein MglC (TC 3.A.1.2.3)
db1999cee2e91063b3cf01d54ff992ab	fig|476213.4.peg.1701	Propionate kinase, propanediol utilization (EC 2.7.2.1)
a214dd15ccfda63080d1b41c86cc52e6	fig|103690.10.peg.4240	Inorganic pyrophosphatase (EC 3.6.1.1)
a214dd15ccfda63080d1b41c86cc52e6	fig|103690.1.peg.3877	Inorganic pyrophosphatase (EC 3.6.1.1)
d99c4be502fa872bb43435a872ed6f96	fig|83333.1.peg.3752	Lysophospholipase L2 (EC 3.1.1.5)
b8cf75cead0fc06812644224dea61d04	fig|444447.5.peg.516	Enoyl-CoA hydratase (EC 4.2.1.17) / 3-hydroxyacyl-CoA dehydrogenase (EC 1.1.1.35) / 3-hydroxybutyryl-CoA epimerase (EC 5.1.2.3)
b8cf75cead0fc06812644224dea61d04	fig|444448.5.peg.381	Enoyl-CoA hydratase (EC 4.2.1.17) / 3-hydroxyacyl-CoA dehydrogenase (EC 1.1.1.35) / 3-hydroxybutyryl-CoA epimerase (EC 5.1.2.3)
b8cf75cead0fc06812644224dea61d04	fig|444449.5.peg.1625	Enoyl-CoA hydratase (EC 4.2.1.17) / 3-hydroxyacyl-CoA dehydrogenase (EC 1.1.1.35) / 3-hydroxybutyryl-CoA epimerase (EC 5.1.2.3)
b8cf75cead0fc06812644224dea61d04	fig|444450.8.peg.3471	Enoyl-CoA hydratase (EC 4.2.1.17) / 3-hydroxyacyl-CoA dehydrogenase (EC 1.1.1.35) / 3-hydroxybutyryl-CoA epimerase (EC 5.1.2.3)
b8cf75cead0fc06812644224dea61d04	fig|444451.5.peg.654	Enoyl-CoA hydratase (EC 4.2.1.17) / 3-hydroxyacyl-CoA dehydrogenase (EC 1.1.1.35) / 3-hydroxybutyryl-CoA epimerase (EC 5.1.2.3)
b8cf75cead0fc06812644224dea61d04	fig|444452.5.peg.1295	Enoyl-CoA hydratase (EC 4.2.1.17) / 3-hydroxyacyl-CoA dehydrogenase (EC 1.1.1.35) / 3-hydroxybutyryl-CoA epimerase (EC 5.1.2.3)
b8cf75cead0fc06812644224dea61d04	fig|444453.5.peg.1728	Enoyl-CoA hydratase (EC 4.2.1.17) / 3-hydroxyacyl-CoA dehydrogenase (EC 1.1.1.35) / 3-hydroxybutyryl-CoA epimerase (EC 5.1.2.3)
b8cf75cead0fc06812644224dea61d04	fig|444454.5.peg.2159	Enoyl-CoA hydratase (EC 4.2.1.17) / 3-hydroxyacyl-CoA dehydrogenase (EC 1.1.1.35) / 3-hydroxybutyryl-CoA epimerase (EC 5.1.2.3)
b8cf75cead0fc06812644224dea61d04	fig|478004.5.peg.1892	Enoyl-CoA hydratase (EC 4.2.1.17) / 3-hydroxyacyl-CoA dehydrogenase (EC 1.1.1.35) / 3-hydroxybutyryl-CoA epimerase (EC 5.1.2.3)
b8cf75cead0fc06812644224dea61d04	fig|478005.5.peg.2008	Enoyl-CoA hydratase (EC 4.2.1.17) / 3-hydroxyacyl-CoA dehydrogenase (EC 1.1.1.35) / 3-hydroxybutyryl-CoA epimerase (EC 5.1.2.3)
b8cf75cead0fc06812644224dea61d04	fig|478007.5.peg.1342	Enoyl-CoA hydratase (EC 4.2.1.17) / 3-hydroxyacyl-CoA dehydrogenase (EC 1.1.1.35) / 3-hydroxybutyryl-CoA epimerase (EC 5.1.2.3)
b8cf75cead0fc06812644224dea61d04	fig|478008.5.peg.2500	Enoyl-CoA hydratase (EC 4.2.1.17) / 3-hydroxyacyl-CoA dehydrogenase (EC 1.1.1.35) / 3-hydroxybutyryl-CoA epimerase (EC 5.1.2.3)
b8cf75cead0fc06812644224dea61d04	fig|544404.4.peg.3274	Enoyl-CoA hydratase (EC 4.2.1.17) / 3-hydroxyacyl-CoA dehydrogenase (EC 1.1.1.35) / 3-hydroxybutyryl-CoA epimerase (EC 5.1.2.3)
b8cf75cead0fc06812644224dea61d04	fig|562.372.peg.5416	Enoyl-CoA hydratase (EC 4.2.1.17) / 3-hydroxyacyl-CoA dehydrogenase (EC 1.1.1.35) / 3-hydroxybutyryl-CoA epimerase (EC 5.1.2.3)
b8cf75cead0fc06812644224dea61d04	fig|562.373.peg.4102	Enoyl-CoA hydratase (EC 4.2.1.17) / 3-hydroxyacyl-CoA dehydrogenase (EC 1.1.1.35) / 3-hydroxybutyryl-CoA epimerase (EC 5.1.2.3)
b8cf75cead0fc06812644224dea61d04	fig|562.374.peg.3501	Enoyl-CoA hydratase (EC 4.2.1.17) / 3-hydroxyacyl-CoA dehydrogenase (EC 1.1.1.35) / 3-hydroxybutyryl-CoA epimerase (EC 5.1.2.3)
b8cf75cead0fc06812644224dea61d04	fig|570506.3.peg.5092	Enoyl-CoA hydratase (EC 4.2.1.17) / 3-hydroxyacyl-CoA dehydrogenase (EC 1.1.1.35) / 3-hydroxybutyryl-CoA epimerase (EC 5.1.2.3)
b8cf75cead0fc06812644224dea61d04	fig|637388.3.peg.242	Enoyl-CoA hydratase (EC 4.2.1.17) / 3-hydroxyacyl-CoA dehydrogenase (EC 1.1.1.35) / 3-hydroxybutyryl-CoA epimerase (EC 5.1.2.3)
116accb5482f8fa2233605ba3694c7ee	fig|441769.6.peg.3245	Na(+) H(+) antiporter subunit F (TC 2.A.63.1.2)
c534c2238e2e2346ed8a8ccf86c08c50	fig|525281.3.peg.3504	Glutathionylspermidine synthase (EC 6.3.1.8) / Glutathionylspermidine amidohydrolase (EC 3.5.1.78)
c534c2238e2e2346ed8a8ccf86c08c50	fig|655817.3.peg.3544	Glutathionylspermidine synthase (EC 6.3.1.8) / Glutathionylspermidine amidohydrolase (EC 3.5.1.78)
c534c2238e2e2346ed8a8ccf86c08c50	fig|749528.3.peg.544	Glutathionylspermidine synthase (EC 6.3.1.8) / Glutathionylspermidine amidohydrolase (EC 3.5.1.78)
c534c2238e2e2346ed8a8ccf86c08c50	fig|749546.3.peg.1953	Glutathionylspermidine synthase (EC 6.3.1.8) / Glutathionylspermidine amidohydrolase (EC 3.5.1.78)
54919f9af9d484e76f6dc9fad88377b0	fig|706191.3.peg.2784	3-oxoacyl-[acyl-carrier-protein] synthase, KASI (EC 2.3.1.41)
e9c3c2a14f04c96ecd128c01b6298a63	fig|749527.3.peg.3842	Lipopolysaccharide core biosynthesis protein WaaP (EC 2.7.-.-), heptosyl-I-kinase
6795f1681325c6222c8d47a119feb557	fig|500639.8.peg.914	Malonyl CoA-acyl carrier protein transacylase (EC 2.3.1.39)
d55931613b497f9d2fd5f07034281477	fig|546268.4.peg.803	Cytochrome c oxidase subunit CcoP (EC 1.9.3.1)
e332f0791604000a2e965fcaef279247	fig|465518.5.peg.1419	Respiratory nitrate reductase beta chain (EC 1.7.99.4)
87246c7cbc23d2276d3d89f29598f682	fig|345075.15.peg.1093	Acetylornithine deacetylase (EC 3.5.1.16)
4ba8c9042bf247dee3382738cb2180b9	fig|561231.5.peg.2025	Dihydroneopterin triphosphate pyrophosphohydolase type 2
c07db2a7aef5da940b46e0cf48a0c69c	fig|306537.10.peg.553	Ribose 5-phosphate isomerase B (EC 5.3.1.6) / Galactose 6-phosphate isomerase
c07db2a7aef5da940b46e0cf48a0c69c	fig|306537.3.peg.538	Ribose 5-phosphate isomerase B (EC 5.3.1.6) / Galactose 6-phosphate isomerase
c07db2a7aef5da940b46e0cf48a0c69c	fig|525262.3.peg.1552	Ribose 5-phosphate isomerase B (EC 5.3.1.6) / Galactose 6-phosphate isomerase
869013053c0b73c44193cab68685f3ca	fig|198214.7.peg.2825	NADH-ubiquinone oxidoreductase chain G (EC 1.6.5.3)
869013053c0b73c44193cab68685f3ca	fig|198215.1.peg.2138	NADH-ubiquinone oxidoreductase chain G (EC 1.6.5.3)
869013053c0b73c44193cab68685f3ca	fig|198215.6.peg.2766	NADH-ubiquinone oxidoreductase chain G (EC 1.6.5.3)
869013053c0b73c44193cab68685f3ca	fig|591020.3.peg.2826	NADH-ubiquinone oxidoreductase chain G (EC 1.6.5.3)
be49aad8887fa59e194e2efabcd1e7a9	fig|469608.3.peg.844	Formate dehydrogenase N gamma subunit (EC 1.2.1.2)
1465da30961f8245fedabd5f4c0598b9	fig|198628.6.peg.201	1,4-dihydroxy-2-naphthoate octaprenyltransferase (EC 2.5.1.74)
7ca4c408546dd99791f29ef860e00591	fig|573395.3.peg.79	Ribonucleotide reduction protein NrdI
6b69e7c8249dc2d06ae56274f4d3b67a	fig|199310.1.peg.2613	Galactose/methyl galactoside ABC transport system, permease protein MglC (TC 3.A.1.2.3)
6b69e7c8249dc2d06ae56274f4d3b67a	fig|199310.4.peg.2522	Galactose/methyl galactoside ABC transport system, permease protein MglC (TC 3.A.1.2.3)
6b69e7c8249dc2d06ae56274f4d3b67a	fig|340197.3.peg.207	Galactose/methyl galactoside ABC transport system, permease protein MglC (TC 3.A.1.2.3)
6b69e7c8249dc2d06ae56274f4d3b67a	fig|340197.5.peg.215	Galactose/methyl galactoside ABC transport system, permease protein MglC (TC 3.A.1.2.3)
6b69e7c8249dc2d06ae56274f4d3b67a	fig|362663.8.peg.2203	Galactose/methyl galactoside ABC transport system, permease protein MglC (TC 3.A.1.2.3)
6b69e7c8249dc2d06ae56274f4d3b67a	fig|362663.9.peg.2207	Galactose/methyl galactoside ABC transport system, permease protein MglC (TC 3.A.1.2.3)
6b69e7c8249dc2d06ae56274f4d3b67a	fig|431946.3.peg.2120	Galactose/methyl galactoside ABC transport system, permease protein MglC (TC 3.A.1.2.3)
6b69e7c8249dc2d06ae56274f4d3b67a	fig|525281.3.peg.3951	Galactose/methyl galactoside ABC transport system, permease protein MglC (TC 3.A.1.2.3)
6b69e7c8249dc2d06ae56274f4d3b67a	fig|655817.3.peg.2593	Galactose/methyl galactoside ABC transport system, permease protein MglC (TC 3.A.1.2.3)
6b69e7c8249dc2d06ae56274f4d3b67a	fig|685038.3.peg.2206	Galactose/methyl galactoside ABC transport system, permease protein MglC (TC 3.A.1.2.3)
6b69e7c8249dc2d06ae56274f4d3b67a	fig|749528.3.peg.2544	Galactose/methyl galactoside ABC transport system, permease protein MglC (TC 3.A.1.2.3)
6b69e7c8249dc2d06ae56274f4d3b67a	fig|749546.3.peg.2927	Galactose/methyl galactoside ABC transport system, permease protein MglC (TC 3.A.1.2.3)
6b69e7c8249dc2d06ae56274f4d3b67a	fig|753642.3.peg.2944	Galactose/methyl galactoside ABC transport system, permease protein MglC (TC 3.A.1.2.3)
2c5caf64aff22f4f93241f664e009d50	fig|465518.5.peg.209	O-succinylbenzoate-CoA synthase (EC 4.2.1.-)
fa1a599989c722a6b3d74062c561d787	fig|495036.3.peg.2536	Chorismate mutase I (EC 5.4.99.5) / 2-keto-3-deoxy-D-arabino-heptulosonate-7-phosphate synthase I beta (EC 2.5.1.54)
871b66377b065f511f2e4a9b30a950ec	fig|295319.15.peg.207	2'-5' RNA ligase
871b66377b065f511f2e4a9b30a950ec	fig|295319.3.peg.41	2'-5' RNA ligase
871b66377b065f511f2e4a9b30a950ec	fig|554290.7.peg.204	2'-5' RNA ligase
871b66377b065f511f2e4a9b30a950ec	fig|554290.9.peg.208	2'-5' RNA ligase
175bbe5c5aa1f613e0ad53a94a12bd28	fig|224308.43.peg.3909	Respiratory nitrate reductase alpha chain (EC 1.7.99.4)
175bbe5c5aa1f613e0ad53a94a12bd28	fig|224308.49.peg.3740	Respiratory nitrate reductase alpha chain (EC 1.7.99.4)
175bbe5c5aa1f613e0ad53a94a12bd28	fig|535024.3.peg.2951	Respiratory nitrate reductase alpha chain (EC 1.7.99.4)
175bbe5c5aa1f613e0ad53a94a12bd28	fig|535025.4.peg.834	Respiratory nitrate reductase alpha chain (EC 1.7.99.4)
175bbe5c5aa1f613e0ad53a94a12bd28	fig|535026.3.peg.3978	Respiratory nitrate reductase alpha chain (EC 1.7.99.4)
898955a1d4934b5cee1c9b3d4bc98120	fig|647653.3.peg.1873	Cytochrome c oxidase polypeptide I (EC 1.9.3.1)
0bfc04605863ad290266ffde786c5f12	fig|585397.7.peg.1240	Ribosomal large subunit pseudouridine synthase C (EC 4.2.1.70)
0bfc04605863ad290266ffde786c5f12	fig|585397.9.peg.1236	Ribosomal large subunit pseudouridine synthase C (EC 4.2.1.70)
0bfc04605863ad290266ffde786c5f12	fig|753642.3.peg.2227	Ribosomal large subunit pseudouridine synthase C (EC 4.2.1.70)
432d190ba1508e244756bfcf162080fa	fig|320374.3.peg.1357	Ureidoglycolate hydrolase (EC 3.5.3.19)
432d190ba1508e244756bfcf162080fa	fig|320374.4.peg.6552	Ureidoglycolate hydrolase (EC 3.5.3.19)
432d190ba1508e244756bfcf162080fa	fig|357347.4.peg.3504	Ureidoglycolate hydrolase (EC 3.5.3.19)
432d190ba1508e244756bfcf162080fa	fig|357348.6.peg.3263	Ureidoglycolate hydrolase (EC 3.5.3.19)
69a085a81e15c2c9ad450f43c4afec81	fig|557599.3.peg.1104	Phosphoadenylyl-sulfate reductase [thioredoxin] (EC 1.8.4.8) / Adenylyl-sulfate reductase [thioredoxin] (EC 1.8.4.10)
efab74ee757cad755d75e2600b654cc5	fig|344610.3.peg.4085	L-fuculokinase (EC 2.7.1.51)
0a73bb7d20edeb85ebe1c92663faadbb	fig|349966.3.peg.1506	Sulfate and thiosulfate binding protein CysP
0a73bb7d20edeb85ebe1c92663faadbb	fig|349966.5.peg.1526	Sulfate and thiosulfate binding protein CysP
a7ba9aad272033be031d4885c7c8429e	fig|665029.3.peg.241	3-polyprenyl-4-hydroxybenzoate carboxy-lyase (EC 4.1.1.-)
a7ba9aad272033be031d4885c7c8429e	fig|716540.3.peg.210	3-polyprenyl-4-hydroxybenzoate carboxy-lyase (EC 4.1.1.-)
b6a2b0cb6187aad6b0b3c23c2b772211	fig|299033.6.peg.967	Acetyl-coenzyme A carboxyl transferase alpha chain (EC 6.4.1.2)
b6a2b0cb6187aad6b0b3c23c2b772211	fig|548485.3.peg.1320	Acetyl-coenzyme A carboxyl transferase alpha chain (EC 6.4.1.2)
b6a2b0cb6187aad6b0b3c23c2b772211	fig|557433.3.peg.995	Acetyl-coenzyme A carboxyl transferase alpha chain (EC 6.4.1.2)
b6a2b0cb6187aad6b0b3c23c2b772211	fig|557433.4.peg.996	Acetyl-coenzyme A carboxyl transferase alpha chain (EC 6.4.1.2)
b6a2b0cb6187aad6b0b3c23c2b772211	fig|557436.4.peg.989	Acetyl-coenzyme A carboxyl transferase alpha chain (EC 6.4.1.2)
b6a2b0cb6187aad6b0b3c23c2b772211	fig|585517.3.peg.891	Acetyl-coenzyme A carboxyl transferase alpha chain (EC 6.4.1.2)
117d56da5eb4fbbd204e995a4c2fb251	fig|349967.3.peg.2925	Sulfate and thiosulfate binding protein CysP
117d56da5eb4fbbd204e995a4c2fb251	fig|349967.4.peg.3658	Sulfate and thiosulfate binding protein CysP
aec45dd0529b578dfdc4a93d17f57425	fig|216592.1.peg.1951	Aldehyde dehydrogenase A (EC 1.2.1.22) / Glycolaldehyde dehydrogenase (EC 1.2.1.21)
aec45dd0529b578dfdc4a93d17f57425	fig|216592.3.peg.1605	Aldehyde dehydrogenase A (EC 1.2.1.22) / Glycolaldehyde dehydrogenase (EC 1.2.1.21)
ebcc16ead971686aa95d58415e07e463	fig|536229.4.peg.1690	Mg(2+) Citrate transporter (TC 2.A.11.1.1)
498f42b2d4c7ec542e76d3ddba079276	fig|582899.5.peg.650	Thiazole biosynthesis protein ThiG
498f42b2d4c7ec542e76d3ddba079276	fig|582899.7.peg.2768	Thiazole biosynthesis protein ThiG
c99c6b5494db242566b3b9c862765cb0	fig|176279.3.peg.29	Ribonucleotide reduction protein NrdI
c99c6b5494db242566b3b9c862765cb0	fig|176279.9.peg.377	Ribonucleotide reduction protein NrdI
c99c6b5494db242566b3b9c862765cb0	fig|176280.10.peg.484	Ribonucleotide reduction protein NrdI
c99c6b5494db242566b3b9c862765cb0	fig|176280.1.peg.512	Ribonucleotide reduction protein NrdI
c99c6b5494db242566b3b9c862765cb0	fig|525374.3.peg.1986	Ribonucleotide reduction protein NrdI
c99c6b5494db242566b3b9c862765cb0	fig|525375.3.peg.1519	Ribonucleotide reduction protein NrdI
c99c6b5494db242566b3b9c862765cb0	fig|525376.3.peg.70	Ribonucleotide reduction protein NrdI
c99c6b5494db242566b3b9c862765cb0	fig|596317.3.peg.1224	Ribonucleotide reduction protein NrdI
2732606ad498d50116e4b2154f1a6007	fig|481805.3.peg.1487	O-succinylbenzoic acid--CoA ligase (EC 6.2.1.26)
2732606ad498d50116e4b2154f1a6007	fig|481805.6.peg.1482	O-succinylbenzoic acid--CoA ligase (EC 6.2.1.26)
2732606ad498d50116e4b2154f1a6007	fig|670888.3.peg.4012	O-succinylbenzoic acid--CoA ligase (EC 6.2.1.26)
eb738d1c5aa2446361a700994b3762a7	fig|585054.5.peg.872	O-succinylbenzoate-CoA synthase (EC 4.2.1.-)
2285dab7baf323d6a01c70327207a62a	fig|580332.3.peg.2287	Cysteine desulfurase (EC 2.8.1.7), NifS subfamily
2285dab7baf323d6a01c70327207a62a	fig|580332.5.peg.792	Cysteine desulfurase (EC 2.8.1.7), NifS subfamily
ba684fafa712ab8939176885a6be4977	fig|457429.3.peg.2333	Histidinol-phosphatase [alternative form] (EC 3.1.3.15)
e568fa61091a550a987cd27a910341e3	fig|399739.8.peg.3168	Maltose/maltodextrin transport ATP-binding protein MalK (EC 3.6.3.19)
122a96f941fd611d770db025e54ea55a	fig|271848.6.peg.2231	Acetyl-coenzyme A synthetase (EC 6.2.1.1)
122a96f941fd611d770db025e54ea55a	fig|271848.8.peg.4312	Acetyl-coenzyme A synthetase (EC 6.2.1.1)
122a96f941fd611d770db025e54ea55a	fig|441164.3.peg.2124	Acetyl-coenzyme A synthetase (EC 6.2.1.1)
785751c60867f8b40aaa2ba079de19bd	fig|439855.10.peg.2836	Peptidase B (EC 3.4.11.23)
bb4577c98ee97a7705f6cdb15e534929	fig|226900.1.peg.4191	Cystathionine beta-synthase (EC 4.2.1.22)
bb4577c98ee97a7705f6cdb15e534929	fig|226900.8.peg.4517	Cystathionine beta-synthase (EC 4.2.1.22)
bb4577c98ee97a7705f6cdb15e534929	fig|526978.3.peg.4309	Cystathionine beta-synthase (EC 4.2.1.22)
1bed4761f4aba20024ca4e59443b792a	fig|444447.5.peg.690	Ethanolamine ammonia-lyase heavy chain (EC 4.3.1.7)
1bed4761f4aba20024ca4e59443b792a	fig|444448.5.peg.550	Ethanolamine ammonia-lyase heavy chain (EC 4.3.1.7)
1bed4761f4aba20024ca4e59443b792a	fig|444449.5.peg.1796	Ethanolamine ammonia-lyase heavy chain (EC 4.3.1.7)
1bed4761f4aba20024ca4e59443b792a	fig|444450.8.peg.3639	Ethanolamine ammonia-lyase heavy chain (EC 4.3.1.7)
1bed4761f4aba20024ca4e59443b792a	fig|444451.5.peg.1330	Ethanolamine ammonia-lyase heavy chain (EC 4.3.1.7)
1bed4761f4aba20024ca4e59443b792a	fig|444452.5.peg.1560	Ethanolamine ammonia-lyase heavy chain (EC 4.3.1.7)
1bed4761f4aba20024ca4e59443b792a	fig|444453.5.peg.32	Ethanolamine ammonia-lyase heavy chain (EC 4.3.1.7)
1bed4761f4aba20024ca4e59443b792a	fig|478004.5.peg.2951	Ethanolamine ammonia-lyase heavy chain (EC 4.3.1.7)
1bed4761f4aba20024ca4e59443b792a	fig|544404.4.peg.3442	Ethanolamine ammonia-lyase heavy chain (EC 4.3.1.7)
bdf1ce492410525e61d87230673f777b	fig|195102.1.peg.994	Glycerol dehydratase small subunit (EC 4.2.1.30)
bdf1ce492410525e61d87230673f777b	fig|195102.6.peg.997	Glycerol dehydratase small subunit (EC 4.2.1.30)
bdf1ce492410525e61d87230673f777b	fig|195103.10.peg.1133	Glycerol dehydratase small subunit (EC 4.2.1.30)
bdf1ce492410525e61d87230673f777b	fig|195103.9.peg.1130	Glycerol dehydratase small subunit (EC 4.2.1.30)
bdf1ce492410525e61d87230673f777b	fig|445334.5.peg.1777	Glycerol dehydratase small subunit (EC 4.2.1.30)
bdf1ce492410525e61d87230673f777b	fig|451754.5.peg.919	Glycerol dehydratase small subunit (EC 4.2.1.30)
bdf1ce492410525e61d87230673f777b	fig|451755.5.peg.1958	Glycerol dehydratase small subunit (EC 4.2.1.30)
bdf1ce492410525e61d87230673f777b	fig|451757.5.peg.544	Glycerol dehydratase small subunit (EC 4.2.1.30)
bdf1ce492410525e61d87230673f777b	fig|488537.5.peg.1340	Glycerol dehydratase small subunit (EC 4.2.1.30)
98a74c1a9ecc5f7d1663bd4af3be581f	fig|155864.8.peg.4900	Thiazole biosynthesis protein ThiG
98a74c1a9ecc5f7d1663bd4af3be581f	fig|386585.9.peg.5138	Thiazole biosynthesis protein ThiG
98a74c1a9ecc5f7d1663bd4af3be581f	fig|444447.5.peg.2398	Thiazole biosynthesis protein ThiG
98a74c1a9ecc5f7d1663bd4af3be581f	fig|444448.5.peg.2232	Thiazole biosynthesis protein ThiG
98a74c1a9ecc5f7d1663bd4af3be581f	fig|444449.5.peg.3476	Thiazole biosynthesis protein ThiG
98a74c1a9ecc5f7d1663bd4af3be581f	fig|444450.8.peg.5313	Thiazole biosynthesis protein ThiG
98a74c1a9ecc5f7d1663bd4af3be581f	fig|444451.5.peg.4844	Thiazole biosynthesis protein ThiG
98a74c1a9ecc5f7d1663bd4af3be581f	fig|444452.5.peg.4924	Thiazole biosynthesis protein ThiG
98a74c1a9ecc5f7d1663bd4af3be581f	fig|444453.5.peg.1870	Thiazole biosynthesis protein ThiG
98a74c1a9ecc5f7d1663bd4af3be581f	fig|444454.5.peg.4020	Thiazole biosynthesis protein ThiG
98a74c1a9ecc5f7d1663bd4af3be581f	fig|478004.5.peg.5177	Thiazole biosynthesis protein ThiG
98a74c1a9ecc5f7d1663bd4af3be581f	fig|478005.5.peg.5056	Thiazole biosynthesis protein ThiG
98a74c1a9ecc5f7d1663bd4af3be581f	fig|478006.5.peg.4859	Thiazole biosynthesis protein ThiG
98a74c1a9ecc5f7d1663bd4af3be581f	fig|478007.5.peg.1204	Thiazole biosynthesis protein ThiG
98a74c1a9ecc5f7d1663bd4af3be581f	fig|478008.5.peg.5367	Thiazole biosynthesis protein ThiG
98a74c1a9ecc5f7d1663bd4af3be581f	fig|502346.5.peg.1681	Thiazole biosynthesis protein ThiG
98a74c1a9ecc5f7d1663bd4af3be581f	fig|544404.4.peg.5123	Thiazole biosynthesis protein ThiG
98a74c1a9ecc5f7d1663bd4af3be581f	fig|562.371.peg.376	Thiazole biosynthesis protein ThiG
98a74c1a9ecc5f7d1663bd4af3be581f	fig|562.372.peg.3596	Thiazole biosynthesis protein ThiG
98a74c1a9ecc5f7d1663bd4af3be581f	fig|562.373.peg.167	Thiazole biosynthesis protein ThiG
98a74c1a9ecc5f7d1663bd4af3be581f	fig|562.374.peg.3669	Thiazole biosynthesis protein ThiG
98a74c1a9ecc5f7d1663bd4af3be581f	fig|570506.3.peg.2924	Thiazole biosynthesis protein ThiG
98a74c1a9ecc5f7d1663bd4af3be581f	fig|637388.3.peg.4377	Thiazole biosynthesis protein ThiG
98a74c1a9ecc5f7d1663bd4af3be581f	fig|701177.3.peg.4806	Thiazole biosynthesis protein ThiG
98a74c1a9ecc5f7d1663bd4af3be581f	fig|83334.1.peg.4889	Thiazole biosynthesis protein ThiG
b94742ea6c28c69c56960b4c87454fea	fig|391591.24.peg.4198	Arginine ABC transporter, permease protein ArtM
75cff575e0fb8cb4a8db6d7006d0e112	fig|665029.3.peg.2690	2'-5' RNA ligase
75cff575e0fb8cb4a8db6d7006d0e112	fig|716540.3.peg.772	2'-5' RNA ligase
9a5a4dfe3e24345b9e4fe1040ef651aa	fig|10090.3.peg.18695	Pantothenate:Na+ symporter (TC 2.A.21.1.1) / Sodium-dependent multivitamin transporter
719ad272bd5a266008d6a83030164912	fig|273123.10.peg.3150	NADH-ubiquinone oxidoreductase chain G (EC 1.6.5.3)
719ad272bd5a266008d6a83030164912	fig|273123.1.peg.2674	NADH-ubiquinone oxidoreductase chain G (EC 1.6.5.3)
719ad272bd5a266008d6a83030164912	fig|502801.6.peg.2908	NADH-ubiquinone oxidoreductase chain G (EC 1.6.5.3)
f1d96b05940f2ba3771ac12759ad7287	fig|314289.8.peg.313	Arginine ABC transporter, ATP-binding protein ArtP
4ae92219cc0b22b94958bf2de8823637	fig|349965.3.peg.1010	Formate efflux transporter (TC 2.A.44 family)
4ae92219cc0b22b94958bf2de8823637	fig|349965.6.peg.1306	Formate efflux transporter (TC 2.A.44 family)
38c3de5de1046daa6406a1f0647f9781	fig|749527.3.peg.3436	Thiamin biosynthesis protein ThiC
39325d522cbe252cf28d303328efd15d	fig|12149.1.peg.1182	Spermidine Putrescine ABC transporter permease component potC (TC_3.A.1.11.1)
25cca7f2f8f25e7e83849faeb742b911	fig|220664.3.peg.1998	Lipopolysaccharide core biosynthesis protein WaaP (EC 2.7.-.-), heptosyl-I-kinase
25cca7f2f8f25e7e83849faeb742b911	fig|220664.5.peg.531	Lipopolysaccharide core biosynthesis protein WaaP (EC 2.7.-.-), heptosyl-I-kinase
9ddf95b59fef5add5248a94a2a21ef9f	fig|675806.3.peg.1897	Peptidase B (EC 3.4.11.23)
4685d28c277f3914121864056e3d81b4	fig|526992.3.peg.252	Kynurenine formamidase, bacterial (EC 3.5.1.9)
f0d4442e6ace6f6d75e1a6cd693811d7	fig|94122.5.peg.1654	Sulfate transporter, CysZ-type
f0d4442e6ace6f6d75e1a6cd693811d7	fig|94122.6.peg.1849	Sulfate transporter, CysZ-type
8e879a28bef676ea8f106adbf3c93bb4	fig|500637.6.peg.2424	Probable 3-phenylpropionic acid transporter
8e879a28bef676ea8f106adbf3c93bb4	fig|500637.6.peg.5940	Probable 3-phenylpropionic acid transporter
e0108d6630262698733680836c0cf22f	fig|412694.7.peg.5293	PTS system, mannose-specific IIB component (EC 2.7.1.69) / PTS system, mannose-specific IIC component (EC 2.7.1.69) / PTS system, mannose-specific IIA component (EC 2.7.1.69)
e0108d6630262698733680836c0cf22f	fig|526970.3.peg.720	PTS system, mannose-specific IIB component (EC 2.7.1.69) / PTS system, mannose-specific IIC component (EC 2.7.1.69) / PTS system, mannose-specific IIA component (EC 2.7.1.69)
fe95d83f464fa7d4ce57e38ea5e61d5a	fig|502347.3.peg.1919	Glucose-1-phosphatase (EC 3.1.3.10)
c1bd1a89bfbafbb964d1f2a80cec3f3f	fig|458817.3.peg.1938	Glucose-6-phosphate 1-dehydrogenase (EC 1.1.1.49)
c1bd1a89bfbafbb964d1f2a80cec3f3f	fig|458817.8.peg.2045	Glucose-6-phosphate 1-dehydrogenase (EC 1.1.1.49)
c01371674c309949b0717b6f2ec1c497	fig|579405.3.peg.3964	UDP-N-acetylenolpyruvoylglucosamine reductase (EC 1.1.1.158)
156fbb265a74eed391a22308cf6990ea	fig|300268.10.peg.3731	Glycine dehydrogenase [decarboxylating] (glycine cleavage system P protein) (EC 1.4.4.2)
156fbb265a74eed391a22308cf6990ea	fig|300268.11.peg.3767	Glycine dehydrogenase [decarboxylating] (glycine cleavage system P protein) (EC 1.4.4.2)
e10dd0ed83ad37861cb2fed854694488	fig|344610.7.peg.1329	2-hydroxy-6-ketonona-2,4-dienedioic acid hydrolase (EC 3.7.1.-)
10a6116b2f9951e44fa1d61794cb6d19	fig|465817.9.peg.1253	NADH-ubiquinone oxidoreductase chain G (EC 1.6.5.3)
417ef161e98826c8bd9b49648e091617	fig|469595.3.peg.1912	Succinylglutamate desuccinylase (EC 3.5.1.96)
e459f943194f44369de1ecc16d3c355c	fig|198215.1.peg.313	Shikimate kinase III (EC 2.7.1.71)
e459f943194f44369de1ecc16d3c355c	fig|344609.3.peg.3457	Shikimate kinase III (EC 2.7.1.71)
c8a1ee8a5d96fd79858ad206d56d827c	fig|545693.3.peg.432	Enoyl-[acyl-carrier-protein] reductase [NADPH] (EC 1.3.1.10)
cc78d924901105a07927bd7059e4212a	fig|526979.3.peg.5237	O-succinylbenzoic acid--CoA ligase (EC 6.2.1.26)
8eca13d2423c1a36f6271ffe6e2617d2	fig|716541.4.peg.583	4-hydroxybenzoate polyprenyltransferase (EC 2.5.1.-)
f39934220ed173230ecf6bde9af0fb95	fig|349965.3.peg.3194	Fumarate reductase subunit C
f39934220ed173230ecf6bde9af0fb95	fig|349965.6.peg.2343	Fumarate reductase subunit C
6a066bc55384983033ace0331abc0064	fig|500640.5.peg.3674	Cystathionine beta-lyase (EC 4.4.1.8)
a7b95b65c9f556a8dcc6ae69889bce58	fig|558270.3.peg.2563	Histidinol-phosphatase (EC 3.1.3.15) / Imidazoleglycerol-phosphate dehydratase (EC 4.2.1.19)
e615a1b108c16849d41e66935fa5bbfe	fig|720555.4.peg.1072	Cytochrome c oxidase polypeptide III (EC 1.9.3.1)
fb8537eec545031a5de4f9d253f9ff48	fig|426355.14.peg.3747	Methylene tetrahydromethanopterin dehydrogenase (EC 1.5.99.9)
c7161960fc39d2d7bf8f1699fc59b349	fig|644107.3.peg.1581	Malyl-CoA lyase (EC 4.1.3.24)
91128ead1baefee3dcbe39c12b70219d	fig|343509.12.peg.5770	Guanosine-5'-triphosphate,3'-diphosphate pyrophosphatase (EC 3.6.1.40)
91128ead1baefee3dcbe39c12b70219d	fig|343509.6.peg.5161	Guanosine-5'-triphosphate,3'-diphosphate pyrophosphatase (EC 3.6.1.40)
e4d271b3806c1f42a0d0a1a8da2e6f6e	fig|526998.3.peg.1822	Cytochrome c oxidase, subunit IV (EC 1.9.3.1)
e4d271b3806c1f42a0d0a1a8da2e6f6e	fig|526999.3.peg.4714	Cytochrome c oxidase, subunit IV (EC 1.9.3.1)
e4d271b3806c1f42a0d0a1a8da2e6f6e	fig|527000.3.peg.3766	Cytochrome c oxidase, subunit IV (EC 1.9.3.1)
a379defbcbc4ed48f4d355e1790d374b	fig|344609.3.peg.2150	Ribosomal large subunit pseudouridine synthase D (EC 4.2.1.70)
8fce99e987669d4f8a67cb5048ae8591	fig|573395.3.peg.3554	Ethanolamine permease
2ded7f59ef3c0308a7ee49187cc70c2c	fig|521000.6.peg.2819	DNA polymerase III delta subunit (EC 2.7.7.7)
5daa8479b23809bf6702e45cba145c4c	fig|469608.3.peg.2121	Glucose-1-phosphatase (EC 3.1.3.10)
bdaefa91e9249d0b1d399268ec4291bb	fig|469608.3.peg.150	Sulfate transporter, CysZ-type
bdaefa91e9249d0b1d399268ec4291bb	fig|640131.3.peg.1307	Sulfate transporter, CysZ-type
07b07d53ff33273363a9141e9507c91d	fig|315730.11.peg.2967	Biotin carboxylase of methylcrotonyl-CoA carboxylase (EC 6.3.4.14)
07b07d53ff33273363a9141e9507c91d	fig|315730.5.peg.2900	Biotin carboxylase of methylcrotonyl-CoA carboxylase (EC 6.3.4.14)
eddf8591b93de448f26a72509d971721	fig|550538.3.peg.621	Phenylalanine-specific permease
eddf8591b93de448f26a72509d971721	fig|550538.5.peg.629	Phenylalanine-specific permease
ac1b78d4afa42ba832f07b02abf96f39	fig|199310.1.peg.4828	UDP-N-acetylenolpyruvoylglucosamine reductase (EC 1.1.1.158)
ac1b78d4afa42ba832f07b02abf96f39	fig|199310.4.peg.4631	UDP-N-acetylenolpyruvoylglucosamine reductase (EC 1.1.1.158)
ac1b78d4afa42ba832f07b02abf96f39	fig|216593.1.peg.4817	UDP-N-acetylenolpyruvoylglucosamine reductase (EC 1.1.1.158)
ac1b78d4afa42ba832f07b02abf96f39	fig|364106.7.peg.3729	UDP-N-acetylenolpyruvoylglucosamine reductase (EC 1.1.1.158)
ac1b78d4afa42ba832f07b02abf96f39	fig|364106.8.peg.3731	UDP-N-acetylenolpyruvoylglucosamine reductase (EC 1.1.1.158)
ac1b78d4afa42ba832f07b02abf96f39	fig|405955.13.peg.4445	UDP-N-acetylenolpyruvoylglucosamine reductase (EC 1.1.1.158)
ac1b78d4afa42ba832f07b02abf96f39	fig|405955.9.peg.3744	UDP-N-acetylenolpyruvoylglucosamine reductase (EC 1.1.1.158)
ac1b78d4afa42ba832f07b02abf96f39	fig|469598.5.peg.4829	UDP-N-acetylenolpyruvoylglucosamine reductase (EC 1.1.1.158)
ac1b78d4afa42ba832f07b02abf96f39	fig|525281.3.peg.4749	UDP-N-acetylenolpyruvoylglucosamine reductase (EC 1.1.1.158)
ac1b78d4afa42ba832f07b02abf96f39	fig|562.376.peg.153	UDP-N-acetylenolpyruvoylglucosamine reductase (EC 1.1.1.158)
ac1b78d4afa42ba832f07b02abf96f39	fig|574521.7.peg.4382	UDP-N-acetylenolpyruvoylglucosamine reductase (EC 1.1.1.158)
ac1b78d4afa42ba832f07b02abf96f39	fig|585035.6.peg.4344	UDP-N-acetylenolpyruvoylglucosamine reductase (EC 1.1.1.158)
ac1b78d4afa42ba832f07b02abf96f39	fig|655817.3.peg.4681	UDP-N-acetylenolpyruvoylglucosamine reductase (EC 1.1.1.158)
ac1b78d4afa42ba832f07b02abf96f39	fig|656440.3.peg.4526	UDP-N-acetylenolpyruvoylglucosamine reductase (EC 1.1.1.158)
ac1b78d4afa42ba832f07b02abf96f39	fig|670897.3.peg.1081	UDP-N-acetylenolpyruvoylglucosamine reductase (EC 1.1.1.158)
ac1b78d4afa42ba832f07b02abf96f39	fig|714962.3.peg.4482	UDP-N-acetylenolpyruvoylglucosamine reductase (EC 1.1.1.158)
ac1b78d4afa42ba832f07b02abf96f39	fig|749528.3.peg.4091	UDP-N-acetylenolpyruvoylglucosamine reductase (EC 1.1.1.158)
ac1b78d4afa42ba832f07b02abf96f39	fig|749546.3.peg.1546	UDP-N-acetylenolpyruvoylglucosamine reductase (EC 1.1.1.158)
ac1b78d4afa42ba832f07b02abf96f39	fig|869729.3.peg.3552	UDP-N-acetylenolpyruvoylglucosamine reductase (EC 1.1.1.158)
63876e268dd0c12eba75d841cb7a13ea	fig|517433.4.peg.571	L-lactate permease
4cece815b317a22ce0304d387707cb05	fig|749548.3.peg.1813	Malate synthase (EC 2.3.3.9)
473f94f8aa803a97da628a8e94596971	fig|290338.6.peg.3555	Isopentenyl-diphosphate delta-isomerase (EC 5.3.3.2)
473f94f8aa803a97da628a8e94596971	fig|290338.8.peg.3547	Isopentenyl-diphosphate delta-isomerase (EC 5.3.3.2)
1e67960e647b338070dce81f5b200cee	fig|314278.3.peg.536	UDP-3-O-[3-hydroxymyristoyl] N-acetylglucosamine deacetylase (EC 3.5.1.-)
3b0f68424f98f289e5b0ae80c6fb95bb	fig|497974.4.peg.2347	UDP-N-acetylglucosamine--N-acetylmuramyl-(pentapeptide) pyrophosphoryl-undecaprenol N-acetylglucosamine transferase (EC 2.4.1.227)
3b8bc44a5b79d5bf7d5a39519faf05a1	fig|500637.6.peg.3484	Formate dehydrogenase N gamma subunit (EC 1.2.1.2)
3b8bc44a5b79d5bf7d5a39519faf05a1	fig|500637.6.peg.4276	Formate dehydrogenase N gamma subunit (EC 1.2.1.2)
4a844afa3c90bdec52b54864064b1691	fig|637910.3.peg.43	L-carnitine/gamma-butyrobetaine antiporter
b7d46c816f285f119636960b83c588aa	fig|749531.3.peg.123	Glycolate dehydrogenase (EC 1.1.99.14), FAD-binding subunit GlcE
627a6a5e2357a591490c5879149e0671	fig|290400.10.peg.554	Malyl-CoA lyase (EC 4.1.3.24)
bc62c5bd7aff7a0182611d32d63540ee	fig|318161.14.peg.1973	FIG005121: SAM-dependent methyltransferase (EC 2.1.1.-)
bc62c5bd7aff7a0182611d32d63540ee	fig|318161.16.peg.2139	FIG005121: SAM-dependent methyltransferase (EC 2.1.1.-)
bf95807402bdc7a84163a0f22aa31998	fig|373384.10.peg.642	Citrate lyase alpha chain (EC 4.1.3.6)
bf95807402bdc7a84163a0f22aa31998	fig|373384.11.peg.650	Citrate lyase alpha chain (EC 4.1.3.6)
fb0fc062e9d67771c88a26da834b2ad3	fig|656414.3.peg.3348	Glycine dehydrogenase [decarboxylating] (glycine cleavage system P protein) (EC 1.4.4.2)
0e7e171f01316011aac8c6353750b088	fig|675814.3.peg.753	UDP-N-acetylmuramoylalanyl-D-glutamate--2,6-diaminopimelate ligase (EC 6.3.2.13)
494f96cb3a272002d5a4c2f22f5bbcf5	fig|561230.3.peg.3151	S-adenosylmethionine decarboxylase proenzyme (EC 4.1.1.50), prokaryotic class 1A
e2a5aaa46f0c023084e42fefbacc81e8	fig|300269.11.peg.663	Alpha-ribazole-5'-phosphate phosphatase (EC 3.1.3.73)
e2a5aaa46f0c023084e42fefbacc81e8	fig|300269.12.peg.688	Alpha-ribazole-5'-phosphate phosphatase (EC 3.1.3.73)
5e9bd994fba811ccb9e29e72ea161b98	fig|465516.5.peg.201	Cobalt-precorrin-8x methylmutase (EC 5.4.1.2)
76f6b5e161856e86a17a81f860280d07	fig|343509.6.peg.429	L-fuculokinase (EC 2.7.1.51)
821fcdfa945318c758bc80aa5fd54195	fig|399742.10.peg.1310	DNA polymerase III delta subunit (EC 2.7.7.7)
821fcdfa945318c758bc80aa5fd54195	fig|399742.4.peg.1181	DNA polymerase III delta subunit (EC 2.7.7.7)
f776081bd01628a63a31b6023091e7d6	fig|656440.3.peg.2273	NADH-ubiquinone oxidoreductase chain G (EC 1.6.5.3)
25922ead05730098bf378890d6de7d09	fig|223283.1.peg.4748	Cobalt-precorrin-8x methylmutase (EC 5.4.1.2)
25922ead05730098bf378890d6de7d09	fig|223283.9.peg.4989	Cobalt-precorrin-8x methylmutase (EC 5.4.1.2)
25922ead05730098bf378890d6de7d09	fig|546231.4.peg.1439	Cobalt-precorrin-8x methylmutase (EC 5.4.1.2)
25922ead05730098bf378890d6de7d09	fig|673189.4.peg.1593	Cobalt-precorrin-8x methylmutase (EC 5.4.1.2)
25922ead05730098bf378890d6de7d09	fig|673198.4.peg.2722	Cobalt-precorrin-8x methylmutase (EC 5.4.1.2)
25922ead05730098bf378890d6de7d09	fig|673265.4.peg.1837	Cobalt-precorrin-8x methylmutase (EC 5.4.1.2)
3c7bc12416598c52a4832fbfbb5ef6e5	fig|314280.3.peg.4563	Enoyl-CoA hydratase (EC 4.2.1.17) / Delta(3)-cis-delta(2)-trans-enoyl-CoA isomerase (EC 5.3.3.8) / 3-hydroxyacyl-CoA dehydrogenase (EC 1.1.1.35) / 3-hydroxybutyryl-CoA epimerase (EC 5.1.2.3)
3c7bc12416598c52a4832fbfbb5ef6e5	fig|314280.5.peg.4793	Enoyl-CoA hydratase (EC 4.2.1.17) / Delta(3)-cis-delta(2)-trans-enoyl-CoA isomerase (EC 5.3.3.8) / 3-hydroxyacyl-CoA dehydrogenase (EC 1.1.1.35) / 3-hydroxybutyryl-CoA epimerase (EC 5.1.2.3)
4a3a8536dd81b806fd3b9be1ab46ae25	fig|685039.3.peg.922	Na(+) H(+) antiporter subunit E (TC 2.A.63.1.2)
6ebaf4f1ed2002d49c7bf2f5afa9bb2e	fig|491915.4.peg.2233	Cobalt-precorrin-4 C11-methyltransferase (EC 2.1.1.133)
6ebaf4f1ed2002d49c7bf2f5afa9bb2e	fig|491915.6.peg.2232	Cobalt-precorrin-4 C11-methyltransferase (EC 2.1.1.133)
4002dae92d9812a72147b9862ae8527b	fig|391591.24.peg.4757	Menaquinone-specific isochorismate synthase (EC 5.4.4.2)
cac2722c9b2f70e57297f3416d6e0131	fig|99287.1.peg.607	C4-dicarboxylate transporter DcuC (TC 2.A.61.1.1)
3a31cf14b3f965d2320d30a1c07116a1	fig|300267.13.peg.3920	Hexuronate transporter
3a31cf14b3f965d2320d30a1c07116a1	fig|754093.3.peg.2029	Hexuronate transporter
66a1b45aaac36f0f9b6352bbe6194745	fig|413502.6.peg.3171	L-serine dehydratase (EC 4.3.1.17)
66a1b45aaac36f0f9b6352bbe6194745	fig|693216.3.peg.3176	L-serine dehydratase (EC 4.3.1.17)
2d0973ae5ca20d48fad94b24e3ff1b65	fig|374932.4.peg.555	Fumarate reductase subunit C
524245174da2c59b56c9eab9b2638192	fig|350703.3.peg.3072	Cytochrome cd1 nitrite reductase (EC:1.7.2.1)
524245174da2c59b56c9eab9b2638192	fig|350703.9.peg.4394	Cytochrome cd1 nitrite reductase (EC:1.7.2.1)
524245174da2c59b56c9eab9b2638192	fig|388272.4.peg.541	Cytochrome cd1 nitrite reductase (EC:1.7.2.1)
1d6b061900597da603bd6b68b7a8e5e2	fig|718254.4.peg.3154	3-oxoacyl-[acyl-carrier-protein] synthase, KASI (EC 2.3.1.41)
1c5aa804241d40dc23db4445f1c72959	fig|228399.1.peg.1338	Fumarate reductase subunit C
1c5aa804241d40dc23db4445f1c72959	fig|228399.4.peg.1448	Fumarate reductase subunit C
1c5aa804241d40dc23db4445f1c72959	fig|228399.5.peg.1650	Fumarate reductase subunit C
1c5aa804241d40dc23db4445f1c72959	fig|416269.5.peg.1451	Fumarate reductase subunit C
1c5aa804241d40dc23db4445f1c72959	fig|416269.6.peg.1589	Fumarate reductase subunit C
1c5aa804241d40dc23db4445f1c72959	fig|434271.3.peg.1540	Fumarate reductase subunit C
1c5aa804241d40dc23db4445f1c72959	fig|434271.4.peg.1547	Fumarate reductase subunit C
1c5aa804241d40dc23db4445f1c72959	fig|537457.7.peg.1625	Fumarate reductase subunit C
1c5aa804241d40dc23db4445f1c72959	fig|754254.4.peg.1785	Fumarate reductase subunit C
1c5aa804241d40dc23db4445f1c72959	fig|754255.3.peg.1562	Fumarate reductase subunit C
1c5aa804241d40dc23db4445f1c72959	fig|754256.6.peg.1574	Fumarate reductase subunit C
1c5aa804241d40dc23db4445f1c72959	fig|754256.7.peg.1681	Fumarate reductase subunit C
1c5aa804241d40dc23db4445f1c72959	fig|754258.3.peg.1654	Fumarate reductase subunit C
1c5aa804241d40dc23db4445f1c72959	fig|754259.3.peg.1594	Fumarate reductase subunit C
1c5aa804241d40dc23db4445f1c72959	fig|754260.3.peg.1672	Fumarate reductase subunit C
1c5aa804241d40dc23db4445f1c72959	fig|754261.3.peg.1569	Fumarate reductase subunit C
1c5aa804241d40dc23db4445f1c72959	fig|754262.3.peg.1608	Fumarate reductase subunit C
1c5aa804241d40dc23db4445f1c72959	fig|871925.3.peg.1537	Fumarate reductase subunit C
7c325f5508c2ff2b8a3c91c607b287e3	fig|316385.5.peg.987	3-deoxy-manno-octulosonate cytidylyltransferase (EC 2.7.7.38)
2f6aec60cbde36899c9cfb25233e276b	fig|591023.4.peg.1845	PTS system, mannose-specific IIC component (EC 2.7.1.69)
939c2e6b6876e22a78c87dd8e5b077c0	fig|679204.3.peg.2371	Sulfite reductase [NADPH] hemoprotein beta-component (EC 1.8.1.2)
0fcd5923d4654a00c2b9ee56e85095ea	fig|349966.3.peg.3931	Cyanate transport protein CynX
0fcd5923d4654a00c2b9ee56e85095ea	fig|349966.5.peg.4037	Cyanate transport protein CynX
c4ed960e15374b8c3ff10c9cdc8690e4	fig|553204.6.peg.1525	Ribonucleotide reduction protein NrdI
f735d4f0b8084b0aab781f365822c859	fig|591020.3.peg.3240	PTS system, glucitol/sorbitol-specific IIB component and second of two IIC components (EC 2.7.1.69)
a659a2b2aae0d5e84a2b065edb6f7bbf	fig|243265.1.peg.461	Sulfur carrier protein adenylyltransferase ThiF
a659a2b2aae0d5e84a2b065edb6f7bbf	fig|243265.5.peg.524	Sulfur carrier protein adenylyltransferase ThiF
3de4d44c84f640657738c0497800f3c7	fig|199310.1.peg.3782	2-ketobutyrate formate-lyase (EC 2.3.1.-) / Pyruvate formate-lyase (EC 2.3.1.54)
3de4d44c84f640657738c0497800f3c7	fig|199310.4.peg.3646	2-ketobutyrate formate-lyase (EC 2.3.1.-) / Pyruvate formate-lyase (EC 2.3.1.54)
3de4d44c84f640657738c0497800f3c7	fig|525281.3.peg.3643	2-ketobutyrate formate-lyase (EC 2.3.1.-) / Pyruvate formate-lyase (EC 2.3.1.54)
3de4d44c84f640657738c0497800f3c7	fig|655817.3.peg.3694	2-ketobutyrate formate-lyase (EC 2.3.1.-) / Pyruvate formate-lyase (EC 2.3.1.54)
3de4d44c84f640657738c0497800f3c7	fig|749528.3.peg.398	2-ketobutyrate formate-lyase (EC 2.3.1.-) / Pyruvate formate-lyase (EC 2.3.1.54)
3de4d44c84f640657738c0497800f3c7	fig|749546.3.peg.2111	2-ketobutyrate formate-lyase (EC 2.3.1.-) / Pyruvate formate-lyase (EC 2.3.1.54)
e6d4ee056bcf212c16a21a642770b5ba	fig|211586.12.peg.3492	Cysteine synthase B (EC 2.5.1.47)
e6d4ee056bcf212c16a21a642770b5ba	fig|211586.9.peg.3244	Cysteine synthase B (EC 2.5.1.47)
5449bf6265ec57997a15119ea015cf1f	fig|712898.3.peg.879	Formate efflux transporter (TC 2.A.44 family)
0893efa040bede7423cc2662b408b363	fig|291112.3.peg.4653	Guanosine-5'-triphosphate,3'-diphosphate pyrophosphatase (EC 3.6.1.40)
2b537106d589cf262200ddb03ee711ed	fig|340185.3.peg.3025	3-deoxy-manno-octulosonate cytidylyltransferase (EC 2.7.7.38)
2b537106d589cf262200ddb03ee711ed	fig|340185.4.peg.3191	3-deoxy-manno-octulosonate cytidylyltransferase (EC 2.7.7.38)
2b537106d589cf262200ddb03ee711ed	fig|344601.3.peg.2683	3-deoxy-manno-octulosonate cytidylyltransferase (EC 2.7.7.38)
2b537106d589cf262200ddb03ee711ed	fig|344601.5.peg.2791	3-deoxy-manno-octulosonate cytidylyltransferase (EC 2.7.7.38)
2b537106d589cf262200ddb03ee711ed	fig|585395.4.peg.1014	3-deoxy-manno-octulosonate cytidylyltransferase (EC 2.7.7.38)
84125ff7418ea927e70894a74e7df95e	fig|321314.4.peg.4669	Formate dehydrogenase O alpha subunit (EC 1.2.1.2) @ selenocysteine-containing
84125ff7418ea927e70894a74e7df95e	fig|321314.9.peg.4529	Formate dehydrogenase O alpha subunit (EC 1.2.1.2) @ selenocysteine-containing
2905fa1a4b8dac389b3702d576182e58	fig|500638.3.peg.221	Phosphatidylserine decarboxylase (EC 4.1.1.65)
5f7d77926c6987680ab3815146553167	fig|374930.8.peg.598	3-deoxy-manno-octulosonate cytidylyltransferase (EC 2.7.7.38)
5f7d77926c6987680ab3815146553167	fig|374930.9.peg.610	3-deoxy-manno-octulosonate cytidylyltransferase (EC 2.7.7.38)
5f7d77926c6987680ab3815146553167	fig|521005.3.peg.1218	3-deoxy-manno-octulosonate cytidylyltransferase (EC 2.7.7.38)
f3d35a39c852da92cabc5585dcc13ed4	fig|399742.10.peg.4139	Phospholipase A1 precursor (EC 3.1.1.32, EC 3.1.1.4); Outer membrane phospholipase A
f3d35a39c852da92cabc5585dcc13ed4	fig|399742.4.peg.3776	Phospholipase A1 precursor (EC 3.1.1.32, EC 3.1.1.4); Outer membrane phospholipase A
efeb4d530caca27e8642d260e921f0eb	fig|12149.1.peg.881	Arginine ABC transporter, periplasmic arginine-binding protein ArtJ
74923cc5ec114db0ce695d26874ec6f3	fig|527021.3.peg.589	Quinolinate synthetase (EC 2.5.1.72)
74923cc5ec114db0ce695d26874ec6f3	fig|527025.3.peg.6177	Quinolinate synthetase (EC 2.5.1.72)
74923cc5ec114db0ce695d26874ec6f3	fig|527031.3.peg.6154	Quinolinate synthetase (EC 2.5.1.72)
cc5120ade6a87e4bbea4470ae1b0758b	fig|572477.4.peg.1868	DNA polymerase III delta prime subunit (EC 2.7.7.7)
cfb5e41fa0f964ff3c96386746c3cccf	fig|862965.3.peg.153	Ribosomal large subunit pseudouridine synthase D (EC 4.2.1.70)
e48fc5ed04c186e9030bee0b76e2631c	fig|326297.10.peg.2127	Nudix-like NDP and NTP phosphohydrolase YmfB
e48fc5ed04c186e9030bee0b76e2631c	fig|326297.7.peg.1935	Nudix-like NDP and NTP phosphohydrolase YmfB
d58a705845d64014304c70eac35f69ec	fig|374930.8.peg.406	L-fuculokinase (EC 2.7.1.51)
d58a705845d64014304c70eac35f69ec	fig|374930.9.peg.414	L-fuculokinase (EC 2.7.1.51)
d58a705845d64014304c70eac35f69ec	fig|521005.3.peg.1753	L-fuculokinase (EC 2.7.1.51)
4450d12e9086da2e6993b0fa3c2f2920	fig|656417.3.peg.3556	L-fuculose phosphate aldolase (EC 4.1.2.17)
578a59777ba5259c501e20e42a04bee9	fig|440534.5.peg.3281	L-fuculose phosphate aldolase (EC 4.1.2.17)
b83e49193a68f4857c6b6bf5cc16b9d6	fig|675816.3.peg.3733	DNA polymerase III delta subunit (EC 2.7.7.7)
aee63a42019ce695bf006c5618a5a400	fig|476213.4.peg.4089	Guanosine-5'-triphosphate,3'-diphosphate pyrophosphatase (EC 3.6.1.40)
d4e88312086731884a9fccd8a6e89b4e	fig|701347.4.peg.1650	Uridine kinase (EC 2.7.1.48) [C1]
9a5bfa340d52dc46f2a012f58b6c84e2	fig|706191.3.peg.977	Shikimate kinase III (EC 2.7.1.71)
1c14e57e92032e35f02f54816a48502d	fig|349966.5.peg.2606	DNA polymerase III delta prime subunit (EC 2.7.7.7)
fc2e3f0be510d1db6d6f645aabe33119	fig|199310.4.peg.945	Arginine ABC transporter, periplasmic arginine-binding protein ArtJ
fc2e3f0be510d1db6d6f645aabe33119	fig|216592.3.peg.982	Arginine ABC transporter, periplasmic arginine-binding protein ArtJ
fc2e3f0be510d1db6d6f645aabe33119	fig|300268.10.peg.1076	Arginine ABC transporter, periplasmic arginine-binding protein ArtJ
fc2e3f0be510d1db6d6f645aabe33119	fig|300268.11.peg.1089	Arginine ABC transporter, periplasmic arginine-binding protein ArtJ
fc2e3f0be510d1db6d6f645aabe33119	fig|331111.12.peg.1223	Arginine ABC transporter, periplasmic arginine-binding protein ArtJ
fc2e3f0be510d1db6d6f645aabe33119	fig|331112.6.peg.932	Arginine ABC transporter, periplasmic arginine-binding protein ArtJ
fc2e3f0be510d1db6d6f645aabe33119	fig|340185.4.peg.2944	Arginine ABC transporter, periplasmic arginine-binding protein ArtJ
fc2e3f0be510d1db6d6f645aabe33119	fig|340186.5.peg.2609	Arginine ABC transporter, periplasmic arginine-binding protein ArtJ
fc2e3f0be510d1db6d6f645aabe33119	fig|340197.5.peg.2264	Arginine ABC transporter, periplasmic arginine-binding protein ArtJ
fc2e3f0be510d1db6d6f645aabe33119	fig|344601.5.peg.2577	Arginine ABC transporter, periplasmic arginine-binding protein ArtJ
fc2e3f0be510d1db6d6f645aabe33119	fig|358708.5.peg.2720	Arginine ABC transporter, periplasmic arginine-binding protein ArtJ
fc2e3f0be510d1db6d6f645aabe33119	fig|358709.5.peg.3159	Arginine ABC transporter, periplasmic arginine-binding protein ArtJ
fc2e3f0be510d1db6d6f645aabe33119	fig|405955.13.peg.821	Arginine ABC transporter, periplasmic arginine-binding protein ArtJ
fc2e3f0be510d1db6d6f645aabe33119	fig|409438.11.peg.1047	Arginine ABC transporter, periplasmic arginine-binding protein ArtJ
fc2e3f0be510d1db6d6f645aabe33119	fig|413997.3.peg.905	Arginine ABC transporter, periplasmic arginine-binding protein ArtJ
fc2e3f0be510d1db6d6f645aabe33119	fig|431946.3.peg.822	Arginine ABC transporter, periplasmic arginine-binding protein ArtJ
fc2e3f0be510d1db6d6f645aabe33119	fig|469008.4.peg.2833	Arginine ABC transporter, periplasmic arginine-binding protein ArtJ
fc2e3f0be510d1db6d6f645aabe33119	fig|469598.5.peg.156	Arginine ABC transporter, periplasmic arginine-binding protein ArtJ
fc2e3f0be510d1db6d6f645aabe33119	fig|481805.6.peg.2931	Arginine ABC transporter, periplasmic arginine-binding protein ArtJ
fc2e3f0be510d1db6d6f645aabe33119	fig|511693.5.peg.929	Arginine ABC transporter, periplasmic arginine-binding protein ArtJ
fc2e3f0be510d1db6d6f645aabe33119	fig|525281.3.peg.2092	Arginine ABC transporter, periplasmic arginine-binding protein ArtJ
fc2e3f0be510d1db6d6f645aabe33119	fig|550677.3.peg.2132	Arginine ABC transporter, periplasmic arginine-binding protein ArtJ
fc2e3f0be510d1db6d6f645aabe33119	fig|556266.3.peg.3869	Arginine ABC transporter, periplasmic arginine-binding protein ArtJ
fc2e3f0be510d1db6d6f645aabe33119	fig|562.375.peg.4506	Arginine ABC transporter, periplasmic arginine-binding protein ArtJ
fc2e3f0be510d1db6d6f645aabe33119	fig|562.376.peg.4742	Arginine ABC transporter, periplasmic arginine-binding protein ArtJ
fc2e3f0be510d1db6d6f645aabe33119	fig|566546.3.peg.1918	Arginine ABC transporter, periplasmic arginine-binding protein ArtJ
fc2e3f0be510d1db6d6f645aabe33119	fig|566546.4.peg.958	Arginine ABC transporter, periplasmic arginine-binding protein ArtJ
fc2e3f0be510d1db6d6f645aabe33119	fig|573235.3.peg.1007	Arginine ABC transporter, periplasmic arginine-binding protein ArtJ
fc2e3f0be510d1db6d6f645aabe33119	fig|585034.4.peg.888	Arginine ABC transporter, periplasmic arginine-binding protein ArtJ
fc2e3f0be510d1db6d6f645aabe33119	fig|585034.5.peg.884	Arginine ABC transporter, periplasmic arginine-binding protein ArtJ
fc2e3f0be510d1db6d6f645aabe33119	fig|585035.6.peg.880	Arginine ABC transporter, periplasmic arginine-binding protein ArtJ
fc2e3f0be510d1db6d6f645aabe33119	fig|585055.6.peg.918	Arginine ABC transporter, periplasmic arginine-binding protein ArtJ
fc2e3f0be510d1db6d6f645aabe33119	fig|585055.8.peg.922	Arginine ABC transporter, periplasmic arginine-binding protein ArtJ
fc2e3f0be510d1db6d6f645aabe33119	fig|585056.7.peg.1246	Arginine ABC transporter, periplasmic arginine-binding protein ArtJ
fc2e3f0be510d1db6d6f645aabe33119	fig|585057.4.peg.889	Arginine ABC transporter, periplasmic arginine-binding protein ArtJ
fc2e3f0be510d1db6d6f645aabe33119	fig|585057.6.peg.885	Arginine ABC transporter, periplasmic arginine-binding protein ArtJ
fc2e3f0be510d1db6d6f645aabe33119	fig|585395.4.peg.953	Arginine ABC transporter, periplasmic arginine-binding protein ArtJ
fc2e3f0be510d1db6d6f645aabe33119	fig|585396.4.peg.966	Arginine ABC transporter, periplasmic arginine-binding protein ArtJ
fc2e3f0be510d1db6d6f645aabe33119	fig|585397.7.peg.835	Arginine ABC transporter, periplasmic arginine-binding protein ArtJ
fc2e3f0be510d1db6d6f645aabe33119	fig|585397.9.peg.835	Arginine ABC transporter, periplasmic arginine-binding protein ArtJ
fc2e3f0be510d1db6d6f645aabe33119	fig|595495.4.peg.3392	Arginine ABC transporter, periplasmic arginine-binding protein ArtJ
fc2e3f0be510d1db6d6f645aabe33119	fig|621.8.peg.5250	Arginine ABC transporter, periplasmic arginine-binding protein ArtJ
fc2e3f0be510d1db6d6f645aabe33119	fig|623.7.peg.3995	Arginine ABC transporter, periplasmic arginine-binding protein ArtJ
fc2e3f0be510d1db6d6f645aabe33119	fig|655817.3.peg.949	Arginine ABC transporter, periplasmic arginine-binding protein ArtJ
fc2e3f0be510d1db6d6f645aabe33119	fig|656379.3.peg.1707	Arginine ABC transporter, periplasmic arginine-binding protein ArtJ
fc2e3f0be510d1db6d6f645aabe33119	fig|656380.3.peg.1534	Arginine ABC transporter, periplasmic arginine-binding protein ArtJ
fc2e3f0be510d1db6d6f645aabe33119	fig|656393.3.peg.1620	Arginine ABC transporter, periplasmic arginine-binding protein ArtJ
fc2e3f0be510d1db6d6f645aabe33119	fig|656417.3.peg.1098	Arginine ABC transporter, periplasmic arginine-binding protein ArtJ
fc2e3f0be510d1db6d6f645aabe33119	fig|656437.3.peg.993	Arginine ABC transporter, periplasmic arginine-binding protein ArtJ
fc2e3f0be510d1db6d6f645aabe33119	fig|656440.3.peg.769	Arginine ABC transporter, periplasmic arginine-binding protein ArtJ
fc2e3f0be510d1db6d6f645aabe33119	fig|656443.3.peg.1143	Arginine ABC transporter, periplasmic arginine-binding protein ArtJ
fc2e3f0be510d1db6d6f645aabe33119	fig|656444.3.peg.1470	Arginine ABC transporter, periplasmic arginine-binding protein ArtJ
fc2e3f0be510d1db6d6f645aabe33119	fig|6666666.5365.peg.3307	Arginine ABC transporter, periplasmic arginine-binding protein ArtJ
fc2e3f0be510d1db6d6f645aabe33119	fig|6666666.5522.peg.1458	Arginine ABC transporter, periplasmic arginine-binding protein ArtJ
fc2e3f0be510d1db6d6f645aabe33119	fig|670888.3.peg.1472	Arginine ABC transporter, periplasmic arginine-binding protein ArtJ
fc2e3f0be510d1db6d6f645aabe33119	fig|670897.3.peg.4726	Arginine ABC transporter, periplasmic arginine-binding protein ArtJ
fc2e3f0be510d1db6d6f645aabe33119	fig|679204.3.peg.2478	Arginine ABC transporter, periplasmic arginine-binding protein ArtJ
fc2e3f0be510d1db6d6f645aabe33119	fig|679206.4.peg.3766	Arginine ABC transporter, periplasmic arginine-binding protein ArtJ
fc2e3f0be510d1db6d6f645aabe33119	fig|679207.4.peg.2046	Arginine ABC transporter, periplasmic arginine-binding protein ArtJ
fc2e3f0be510d1db6d6f645aabe33119	fig|685038.3.peg.786	Arginine ABC transporter, periplasmic arginine-binding protein ArtJ
fc2e3f0be510d1db6d6f645aabe33119	fig|714962.3.peg.868	Arginine ABC transporter, periplasmic arginine-binding protein ArtJ
fc2e3f0be510d1db6d6f645aabe33119	fig|749527.3.peg.117	Arginine ABC transporter, periplasmic arginine-binding protein ArtJ
fc2e3f0be510d1db6d6f645aabe33119	fig|749528.3.peg.4602	Arginine ABC transporter, periplasmic arginine-binding protein ArtJ
fc2e3f0be510d1db6d6f645aabe33119	fig|749531.3.peg.1684	Arginine ABC transporter, periplasmic arginine-binding protein ArtJ
fc2e3f0be510d1db6d6f645aabe33119	fig|749532.3.peg.856	Arginine ABC transporter, periplasmic arginine-binding protein ArtJ
fc2e3f0be510d1db6d6f645aabe33119	fig|749537.3.peg.4374	Arginine ABC transporter, periplasmic arginine-binding protein ArtJ
fc2e3f0be510d1db6d6f645aabe33119	fig|749545.3.peg.2502	Arginine ABC transporter, periplasmic arginine-binding protein ArtJ
fc2e3f0be510d1db6d6f645aabe33119	fig|749546.3.peg.4898	Arginine ABC transporter, periplasmic arginine-binding protein ArtJ
fc2e3f0be510d1db6d6f645aabe33119	fig|749547.3.peg.1584	Arginine ABC transporter, periplasmic arginine-binding protein ArtJ
fc2e3f0be510d1db6d6f645aabe33119	fig|749549.3.peg.4942	Arginine ABC transporter, periplasmic arginine-binding protein ArtJ
fc2e3f0be510d1db6d6f645aabe33119	fig|749550.3.peg.3706	Arginine ABC transporter, periplasmic arginine-binding protein ArtJ
fc2e3f0be510d1db6d6f645aabe33119	fig|753642.3.peg.753	Arginine ABC transporter, periplasmic arginine-binding protein ArtJ
2766a2ce6e8933b47e827f2c08a0a097	fig|621.8.peg.2996	Sulfate and thiosulfate binding protein CysP
0b01a2d078993bfa896c106f1b04ec30	fig|556268.6.peg.2027	UDP-3-O-[3-hydroxymyristoyl] N-acetylglucosamine deacetylase (EC 3.5.1.-)
a60d6b8d604ffe660a215678fa101511	fig|544406.3.peg.557	Enoyl-[acyl-carrier-protein] reductase [NADH] (EC 1.3.1.9)
a60d6b8d604ffe660a215678fa101511	fig|693745.3.peg.1321	Enoyl-[acyl-carrier-protein] reductase [NADH] (EC 1.3.1.9)
63bfbf783ad166e69261708103d0844e	fig|527002.3.peg.1384	Citrate Succinate antiporter (TC 2.A.47.3.2)
85551eede81661bfe02e2858809368bb	fig|419665.8.peg.1343	Pyruvate:ferredoxin oxidoreductase, porE subunit (EC 1.2.7.1)
0cda4f798efb9cd31e9210f396d51868	fig|525369.4.peg.2399	Aspartate ammonia-lyase (EC 4.3.1.1)
0cda4f798efb9cd31e9210f396d51868	fig|529507.6.peg.2488	Aspartate ammonia-lyase (EC 4.3.1.1)
0cda4f798efb9cd31e9210f396d51868	fig|584.1.peg.3222	Aspartate ammonia-lyase (EC 4.3.1.1)
8b38a4bed2a278ade261e1efeadf2d29	fig|622.8.peg.3764	UDP-N-acetylglucosamine--N-acetylmuramyl-(pentapeptide) pyrophosphoryl-undecaprenol N-acetylglucosamine transferase (EC 2.4.1.227)
5c837f5cf2a29c18737c03c0489402f8	fig|864570.3.peg.1119	Adenylate cyclase
4a3eefbe5d1f7782ff3ee3a5556658a4	fig|290318.4.peg.852	Citrate lyase, subunit 2 (EC 2.3.3.8)
4a3eefbe5d1f7782ff3ee3a5556658a4	fig|290318.6.peg.915	Citrate lyase, subunit 2 (EC 2.3.3.8)
736ead59a1c86f8db8ff7aa982ef7b55	fig|656393.3.peg.2412	Cystathionine beta-lyase (EC 4.4.1.8) (CBL) (Beta-cystathionase) (Cysteine lyase) / Maltose regulon modulator
46dc698d2fc5f2854e538fedfea55702	fig|526990.3.peg.4094	Respiratory nitrate reductase delta chain (EC 1.7.99.4)
fbb471f3c18f9f7731c69714b923ee44	fig|749537.3.peg.2510	Respiratory nitrate reductase beta chain (EC 1.7.99.4)
77a2bbbac75a390faa789c4d2a3c1fe2	fig|585056.7.peg.2784	O-succinylbenzoate-CoA synthase (EC 4.2.1.-)
77a2bbbac75a390faa789c4d2a3c1fe2	fig|656379.3.peg.2804	O-succinylbenzoate-CoA synthase (EC 4.2.1.-)
77a2bbbac75a390faa789c4d2a3c1fe2	fig|656380.3.peg.2361	O-succinylbenzoate-CoA synthase (EC 4.2.1.-)
77a2bbbac75a390faa789c4d2a3c1fe2	fig|656437.3.peg.2545	O-succinylbenzoate-CoA synthase (EC 4.2.1.-)
77a2bbbac75a390faa789c4d2a3c1fe2	fig|749549.3.peg.1170	O-succinylbenzoate-CoA synthase (EC 4.2.1.-)
fd931714afb0a41af825b3e2eef94255	fig|198215.1.peg.2574	Lactaldehyde reductase (EC 1.1.1.77)
9a4af666064302220728edba32bd1c09	fig|565644.5.peg.1854	2,3,4,5-tetrahydropyridine-2,6-dicarboxylate N-acetyltransferase (EC 2.3.1.89)
9a4af666064302220728edba32bd1c09	fig|565646.5.peg.2577	2,3,4,5-tetrahydropyridine-2,6-dicarboxylate N-acetyltransferase (EC 2.3.1.89)
9a4af666064302220728edba32bd1c09	fig|749509.3.peg.1342	2,3,4,5-tetrahydropyridine-2,6-dicarboxylate N-acetyltransferase (EC 2.3.1.89)
9a4af666064302220728edba32bd1c09	fig|749511.3.peg.2379	2,3,4,5-tetrahydropyridine-2,6-dicarboxylate N-acetyltransferase (EC 2.3.1.89)
8bd93700c2465a346d7ef79881a5b067	fig|292415.3.peg.2516	DNA polymerase III delta subunit (EC 2.7.7.7)
8bd93700c2465a346d7ef79881a5b067	fig|292415.6.peg.2427	DNA polymerase III delta subunit (EC 2.7.7.7)
95aef99f28511c1e58d2414cba181cb9	fig|649189.3.peg.4424	2-keto-3-deoxy-D-arabino-heptulosonate-7-phosphate synthase II (EC 2.5.1.54)
792abd07d2c6df8240b37155a673ab01	fig|318167.10.peg.1279	Pterin-4-alpha-carbinolamine dehydratase (EC 4.2.1.96)
792abd07d2c6df8240b37155a673ab01	fig|318167.14.peg.1377	Pterin-4-alpha-carbinolamine dehydratase (EC 4.2.1.96)
c5998ec4e1a01f1b79b4ca71f1517ce5	fig|585054.5.peg.1956	CoA-acylating propionaldehyde dehydrogenase
56476d5c71a5fef121a614c0a2f6c780	fig|216598.1.peg.392	Glycerol dehydrogenase (EC 1.1.1.6)
965129acfd775e91e078def44ea670b2	fig|216597.6.peg.4100	Lipopolysaccharide core biosynthesis protein RfaY
965129acfd775e91e078def44ea670b2	fig|28901.42.peg.4738	Lipopolysaccharide core biosynthesis protein RfaY
965129acfd775e91e078def44ea670b2	fig|295319.15.peg.3792	Lipopolysaccharide core biosynthesis protein RfaY
965129acfd775e91e078def44ea670b2	fig|295319.3.peg.2699	Lipopolysaccharide core biosynthesis protein RfaY
965129acfd775e91e078def44ea670b2	fig|439846.4.peg.4218	Lipopolysaccharide core biosynthesis protein RfaY
965129acfd775e91e078def44ea670b2	fig|440534.5.peg.4028	Lipopolysaccharide core biosynthesis protein RfaY
965129acfd775e91e078def44ea670b2	fig|454164.6.peg.1686	Lipopolysaccharide core biosynthesis protein RfaY
965129acfd775e91e078def44ea670b2	fig|454166.6.peg.3826	Lipopolysaccharide core biosynthesis protein RfaY
965129acfd775e91e078def44ea670b2	fig|454166.8.peg.3824	Lipopolysaccharide core biosynthesis protein RfaY
965129acfd775e91e078def44ea670b2	fig|454169.6.peg.3993	Lipopolysaccharide core biosynthesis protein RfaY
965129acfd775e91e078def44ea670b2	fig|454169.8.peg.3839	Lipopolysaccharide core biosynthesis protein RfaY
965129acfd775e91e078def44ea670b2	fig|554290.7.peg.3764	Lipopolysaccharide core biosynthesis protein RfaY
965129acfd775e91e078def44ea670b2	fig|554290.9.peg.3802	Lipopolysaccharide core biosynthesis protein RfaY
965129acfd775e91e078def44ea670b2	fig|568708.3.peg.3945	Lipopolysaccharide core biosynthesis protein RfaY
965129acfd775e91e078def44ea670b2	fig|573395.3.peg.791	Lipopolysaccharide core biosynthesis protein RfaY
965129acfd775e91e078def44ea670b2	fig|588858.6.peg.4085	Lipopolysaccharide core biosynthesis protein RfaY
965129acfd775e91e078def44ea670b2	fig|99287.12.peg.3930	Lipopolysaccharide core biosynthesis protein RfaY
965129acfd775e91e078def44ea670b2	fig|99287.1.peg.3592	Lipopolysaccharide core biosynthesis protein RfaY
0f79ceff84ccdced9da7bec3921f21ae	fig|561229.3.peg.2376	ATP phosphoribosyltransferase (EC 2.4.2.17)
171832ec713f004325ccb9ad22e13955	fig|272620.3.peg.4398	Thiamin biosynthesis protein ThiC
171832ec713f004325ccb9ad22e13955	fig|272620.9.peg.4424	Thiamin biosynthesis protein ThiC
d00cedc6f173ce20b8e0433b34392258	fig|121723.5.peg.3258	DNA polymerase III subunits gamma and tau (EC 2.7.7.7)
c30c0d2d700791825732a331e046997f	fig|349966.3.peg.1981	Acyl carrier protein phosphodiesterase (EC 3.1.4.14)
c30c0d2d700791825732a331e046997f	fig|349966.5.peg.1416	Acyl carrier protein phosphodiesterase (EC 3.1.4.14)
aee44d48e56da02a02fef9c5e02ae855	fig|300267.13.peg.29	S-adenosylmethionine decarboxylase proenzyme (EC 4.1.1.50), prokaryotic class 1A
aee44d48e56da02a02fef9c5e02ae855	fig|754093.3.peg.4134	S-adenosylmethionine decarboxylase proenzyme (EC 4.1.1.50), prokaryotic class 1A
af62a211f76d78ec63edd5752cefa824	fig|331111.12.peg.4749	Thiamin biosynthesis protein ThiC
af62a211f76d78ec63edd5752cefa824	fig|331111.3.peg.2141	Thiamin biosynthesis protein ThiC
70fa9c7a814cecc7078dea9dc9d1060d	fig|300267.13.peg.4548	Formate dehydrogenase O alpha subunit (EC 1.2.1.2) @ selenocysteine-containing
23c6d036df2fdb04bd05f3ee24e787a8	fig|483215.6.peg.1656	L-fucose isomerase (EC 5.3.1.25)
2de8e2ead058946db60e1d7a38aa2a96	fig|393305.7.peg.3978	Glutamate synthase [NADPH] small chain (EC 1.4.1.13)
2de8e2ead058946db60e1d7a38aa2a96	fig|630.2.peg.3669	Glutamate synthase [NADPH] small chain (EC 1.4.1.13)
f6dcd36f0c535dfc4d9018bdeba5b36e	fig|204773.3.peg.1733	NADH-ubiquinone oxidoreductase chain E (EC 1.6.5.3)
f6dcd36f0c535dfc4d9018bdeba5b36e	fig|204773.6.peg.1724	NADH-ubiquinone oxidoreductase chain E (EC 1.6.5.3)
44a237a9ad6f93023219242697752fff	fig|444447.5.peg.3533	C4-dicarboxylate transporter DcuC (TC 2.A.61.1.1)
44a237a9ad6f93023219242697752fff	fig|444448.5.peg.3358	C4-dicarboxylate transporter DcuC (TC 2.A.61.1.1)
44a237a9ad6f93023219242697752fff	fig|444449.5.peg.5484	C4-dicarboxylate transporter DcuC (TC 2.A.61.1.1)
44a237a9ad6f93023219242697752fff	fig|444450.8.peg.818	C4-dicarboxylate transporter DcuC (TC 2.A.61.1.1)
44a237a9ad6f93023219242697752fff	fig|444451.5.peg.2320	C4-dicarboxylate transporter DcuC (TC 2.A.61.1.1)
44a237a9ad6f93023219242697752fff	fig|444452.5.peg.5479	C4-dicarboxylate transporter DcuC (TC 2.A.61.1.1)
44a237a9ad6f93023219242697752fff	fig|444453.5.peg.700	C4-dicarboxylate transporter DcuC (TC 2.A.61.1.1)
44a237a9ad6f93023219242697752fff	fig|444454.5.peg.5148	C4-dicarboxylate transporter DcuC (TC 2.A.61.1.1)
44a237a9ad6f93023219242697752fff	fig|478004.5.peg.1526	C4-dicarboxylate transporter DcuC (TC 2.A.61.1.1)
44a237a9ad6f93023219242697752fff	fig|478005.5.peg.4039	C4-dicarboxylate transporter DcuC (TC 2.A.61.1.1)
44a237a9ad6f93023219242697752fff	fig|478007.5.peg.1017	C4-dicarboxylate transporter DcuC (TC 2.A.61.1.1)
44a237a9ad6f93023219242697752fff	fig|544404.4.peg.683	C4-dicarboxylate transporter DcuC (TC 2.A.61.1.1)
44a237a9ad6f93023219242697752fff	fig|562.373.peg.3112	C4-dicarboxylate transporter DcuC (TC 2.A.61.1.1)
c7d17b50ea721f6212c09cebbe0fc4ca	fig|373384.10.peg.2686	NADH-ubiquinone oxidoreductase chain G (EC 1.6.5.3)
c7d17b50ea721f6212c09cebbe0fc4ca	fig|373384.11.peg.2715	NADH-ubiquinone oxidoreductase chain G (EC 1.6.5.3)
af0a0478ce9d2a535d0432c583b0228f	fig|272994.5.peg.3389	Galactitol-1-phosphate 5-dehydrogenase (EC 1.1.1.251)
af0a0478ce9d2a535d0432c583b0228f	fig|272994.6.peg.3287	Galactitol-1-phosphate 5-dehydrogenase (EC 1.1.1.251)
af0a0478ce9d2a535d0432c583b0228f	fig|454166.6.peg.3357	Galactitol-1-phosphate 5-dehydrogenase (EC 1.1.1.251)
af0a0478ce9d2a535d0432c583b0228f	fig|454166.8.peg.3356	Galactitol-1-phosphate 5-dehydrogenase (EC 1.1.1.251)
af0a0478ce9d2a535d0432c583b0228f	fig|454168.5.peg.925	Galactitol-1-phosphate 5-dehydrogenase (EC 1.1.1.251)
af0a0478ce9d2a535d0432c583b0228f	fig|465517.10.peg.1670	Galactitol-1-phosphate 5-dehydrogenase (EC 1.1.1.251)
af0a0478ce9d2a535d0432c583b0228f	fig|465518.5.peg.1695	Galactitol-1-phosphate 5-dehydrogenase (EC 1.1.1.251)
813d6b9b58925f502929c577d0119fee	fig|199310.1.peg.2561	Phosphomethylpyrimidine kinase (EC 2.7.4.7)
813d6b9b58925f502929c577d0119fee	fig|199310.4.peg.2473	Phosphomethylpyrimidine kinase (EC 2.7.4.7)
813d6b9b58925f502929c577d0119fee	fig|525281.3.peg.3902	Phosphomethylpyrimidine kinase (EC 2.7.4.7)
813d6b9b58925f502929c577d0119fee	fig|655817.3.peg.2543	Phosphomethylpyrimidine kinase (EC 2.7.4.7)
813d6b9b58925f502929c577d0119fee	fig|749528.3.peg.1579	Phosphomethylpyrimidine kinase (EC 2.7.4.7)
82cf1f0feaa7eb31bdad31284de12875	fig|224915.1.peg.302	DNA polymerase III delta prime subunit (EC 2.7.7.7)
82cf1f0feaa7eb31bdad31284de12875	fig|224915.9.peg.318	DNA polymerase III delta prime subunit (EC 2.7.7.7)
7a2ba3952a1852a52bbc99980df7976c	fig|465518.5.peg.2746	UDP-N-acetylglucosamine--N-acetylmuramyl-(pentapeptide) pyrophosphoryl-undecaprenol N-acetylglucosamine transferase (EC 2.4.1.227)
61bc7372977f633423cbaa2cb9547221	fig|12149.1.peg.683	Allophanate hydrolase 2 subunit 1 (EC 3.5.1.54)
32fd9b3dd828494cc05d5f5dd87ecc24	fig|321314.4.peg.2119	Cobalt-precorrin-2 C20-methyltransferase (EC 2.1.1.130)
32fd9b3dd828494cc05d5f5dd87ecc24	fig|321314.9.peg.2472	Cobalt-precorrin-2 C20-methyltransferase (EC 2.1.1.130)
07c6f07c1e82f20662143b730ca95fe9	fig|326423.3.peg.754	Mg(2+) Citrate transporter (TC 2.A.11.1.1)
07c6f07c1e82f20662143b730ca95fe9	fig|326423.5.peg.756	Mg(2+) Citrate transporter (TC 2.A.11.1.1)
b586235a816987d09e4d3f720bc06813	fig|561231.5.peg.3761	Thiamin ABC transporter, substrate-binding component
c8336d07516f66f88b8391619504e50f	fig|525278.3.peg.1062	Adenylate cyclase
9e12b0868616dd0e016e6e7272c312f6	fig|767463.3.peg.416	Acetyl-coenzyme A carboxyl transferase alpha chain (EC 6.4.1.2)
49b6035d3fc7e32279f22676ed210b9d	fig|314289.8.peg.3001	Guanosine-5'-triphosphate,3'-diphosphate pyrophosphatase (EC 3.6.1.40)
df4d513c258180a475e6d15730b6c426	fig|439855.10.peg.2668	Long-chain fatty acid transport protein
df4d513c258180a475e6d15730b6c426	fig|749527.3.peg.1686	Long-chain fatty acid transport protein
80286a6696431fe8b23fccb3c903f4e5	fig|656393.3.peg.1322	DNA polymerase III delta subunit (EC 2.7.7.7)
a298c1d228d59a7d4c7daf35befc36d1	fig|749527.3.peg.1343	Sulfite reductase [NADPH] hemoprotein beta-component (EC 1.8.1.2)
73a4ff3013c96e0266efa1f1b2502471	fig|465517.10.peg.2168	Ribonucleotide reduction protein NrdI
b57d5e03c815440c31a0c746eccaf626	fig|265669.1.peg.2895	Glycine dehydrogenase [decarboxylating] (glycine cleavage system P2 protein) (EC 1.4.4.2)
b57d5e03c815440c31a0c746eccaf626	fig|265669.9.peg.1374	Glycine dehydrogenase [decarboxylating] (glycine cleavage system P2 protein) (EC 1.4.4.2)
b57d5e03c815440c31a0c746eccaf626	fig|267410.1.peg.2208	Glycine dehydrogenase [decarboxylating] (glycine cleavage system P2 protein) (EC 1.4.4.2)
b57d5e03c815440c31a0c746eccaf626	fig|267410.6.peg.2169	Glycine dehydrogenase [decarboxylating] (glycine cleavage system P2 protein) (EC 1.4.4.2)
b57d5e03c815440c31a0c746eccaf626	fig|393117.11.peg.1105	Glycine dehydrogenase [decarboxylating] (glycine cleavage system P2 protein) (EC 1.4.4.2)
b57d5e03c815440c31a0c746eccaf626	fig|393118.7.peg.1188	Glycine dehydrogenase [decarboxylating] (glycine cleavage system P2 protein) (EC 1.4.4.2)
fad42a8c45e9c402a4878cfcb04fd45d	fig|546271.3.peg.1354	Cobalt-precorrin-8x methylmutase (EC 5.4.1.2)
44cbbbad3af3789c3c8eeb8222396f43	fig|406818.4.peg.3423	Pantothenate:Na+ symporter (TC 2.A.21.1.1)
c49f12f9bd3d9160771a0effbca42c4c	fig|300268.10.peg.2468	DNA polymerase III delta prime subunit (EC 2.7.7.7)
c49f12f9bd3d9160771a0effbca42c4c	fig|300268.11.peg.2495	DNA polymerase III delta prime subunit (EC 2.7.7.7)
12db7c60ffe3ff647e6817c12c2f5a7f	fig|340197.5.peg.3527	Aminomethyltransferase (glycine cleavage system T protein) (EC 2.1.2.10)
12db7c60ffe3ff647e6817c12c2f5a7f	fig|362663.8.peg.2928	Aminomethyltransferase (glycine cleavage system T protein) (EC 2.1.2.10)
12db7c60ffe3ff647e6817c12c2f5a7f	fig|362663.9.peg.2937	Aminomethyltransferase (glycine cleavage system T protein) (EC 2.1.2.10)
8cdd52a3c3d298fc0df0bc71af3c3514	fig|300268.10.peg.1215	Fructose-bisphosphate aldolase class I (EC 4.1.2.13)
8cdd52a3c3d298fc0df0bc71af3c3514	fig|300268.11.peg.1229	Fructose-bisphosphate aldolase class I (EC 4.1.2.13)
4ea70d23ddf2c012625286ff3c08ba87	fig|869727.3.peg.635	Inorganic pyrophosphatase (EC 3.6.1.1)
153077511d2c5b8287c109c5eb0e9c50	fig|645657.3.peg.2197	PTS system, mannose-specific IIB component (EC 2.7.1.69) / PTS system, mannose-specific IIC component (EC 2.7.1.69) / PTS system, mannose-specific IIA component (EC 2.7.1.69)
88d06b2d1823a0ecbd63203ddb732abe	fig|300852.3.peg.1029	N-acetyl-lysine deacetylase (EC 3.5.1.-)
dc51e44d7000588d54aa6a57bcd06490	fig|420246.7.peg.2918	O-succinylbenzoic acid--CoA ligase (EC 6.2.1.26)
dc51e44d7000588d54aa6a57bcd06490	fig|495036.3.peg.2594	O-succinylbenzoic acid--CoA ligase (EC 6.2.1.26)
e20829cfaa388ed03d2f0bcc594db7c0	fig|527005.3.peg.2776	UDP-N-acetylenolpyruvoylglucosamine reductase (EC 1.1.1.158)
72f7f2011b970ac398c4b154464dbeb9	fig|155864.1.peg.418	Alpha-ketoglutarate-dependent taurine dioxygenase (EC 1.14.11.17)
72f7f2011b970ac398c4b154464dbeb9	fig|155864.8.peg.416	Alpha-ketoglutarate-dependent taurine dioxygenase (EC 1.14.11.17)
72f7f2011b970ac398c4b154464dbeb9	fig|316401.4.peg.487	Alpha-ketoglutarate-dependent taurine dioxygenase (EC 1.14.11.17)
72f7f2011b970ac398c4b154464dbeb9	fig|358709.5.peg.3624	Alpha-ketoglutarate-dependent taurine dioxygenase (EC 1.14.11.17)
72f7f2011b970ac398c4b154464dbeb9	fig|386585.9.peg.517	Alpha-ketoglutarate-dependent taurine dioxygenase (EC 1.14.11.17)
72f7f2011b970ac398c4b154464dbeb9	fig|413997.3.peg.340	Alpha-ketoglutarate-dependent taurine dioxygenase (EC 1.14.11.17)
72f7f2011b970ac398c4b154464dbeb9	fig|444447.5.peg.3272	Alpha-ketoglutarate-dependent taurine dioxygenase (EC 1.14.11.17)
72f7f2011b970ac398c4b154464dbeb9	fig|444448.5.peg.3102	Alpha-ketoglutarate-dependent taurine dioxygenase (EC 1.14.11.17)
72f7f2011b970ac398c4b154464dbeb9	fig|444449.5.peg.5226	Alpha-ketoglutarate-dependent taurine dioxygenase (EC 1.14.11.17)
72f7f2011b970ac398c4b154464dbeb9	fig|444450.8.peg.564	Alpha-ketoglutarate-dependent taurine dioxygenase (EC 1.14.11.17)
72f7f2011b970ac398c4b154464dbeb9	fig|444451.5.peg.3851	Alpha-ketoglutarate-dependent taurine dioxygenase (EC 1.14.11.17)
72f7f2011b970ac398c4b154464dbeb9	fig|444452.5.peg.2806	Alpha-ketoglutarate-dependent taurine dioxygenase (EC 1.14.11.17)
72f7f2011b970ac398c4b154464dbeb9	fig|444453.5.peg.4511	Alpha-ketoglutarate-dependent taurine dioxygenase (EC 1.14.11.17)
72f7f2011b970ac398c4b154464dbeb9	fig|444454.5.peg.4886	Alpha-ketoglutarate-dependent taurine dioxygenase (EC 1.14.11.17)
72f7f2011b970ac398c4b154464dbeb9	fig|469008.4.peg.3403	Alpha-ketoglutarate-dependent taurine dioxygenase (EC 1.14.11.17)
72f7f2011b970ac398c4b154464dbeb9	fig|478004.5.peg.3595	Alpha-ketoglutarate-dependent taurine dioxygenase (EC 1.14.11.17)
72f7f2011b970ac398c4b154464dbeb9	fig|478006.5.peg.2056	Alpha-ketoglutarate-dependent taurine dioxygenase (EC 1.14.11.17)
72f7f2011b970ac398c4b154464dbeb9	fig|478007.5.peg.2935	Alpha-ketoglutarate-dependent taurine dioxygenase (EC 1.14.11.17)
72f7f2011b970ac398c4b154464dbeb9	fig|478008.5.peg.1505	Alpha-ketoglutarate-dependent taurine dioxygenase (EC 1.14.11.17)
72f7f2011b970ac398c4b154464dbeb9	fig|481805.3.peg.3499	Alpha-ketoglutarate-dependent taurine dioxygenase (EC 1.14.11.17)
72f7f2011b970ac398c4b154464dbeb9	fig|481805.6.peg.3483	Alpha-ketoglutarate-dependent taurine dioxygenase (EC 1.14.11.17)
72f7f2011b970ac398c4b154464dbeb9	fig|502346.5.peg.795	Alpha-ketoglutarate-dependent taurine dioxygenase (EC 1.14.11.17)
72f7f2011b970ac398c4b154464dbeb9	fig|511693.5.peg.345	Alpha-ketoglutarate-dependent taurine dioxygenase (EC 1.14.11.17)
72f7f2011b970ac398c4b154464dbeb9	fig|544404.4.peg.429	Alpha-ketoglutarate-dependent taurine dioxygenase (EC 1.14.11.17)
72f7f2011b970ac398c4b154464dbeb9	fig|562.371.peg.2608	Alpha-ketoglutarate-dependent taurine dioxygenase (EC 1.14.11.17)
72f7f2011b970ac398c4b154464dbeb9	fig|562.372.peg.1343	Alpha-ketoglutarate-dependent taurine dioxygenase (EC 1.14.11.17)
72f7f2011b970ac398c4b154464dbeb9	fig|562.373.peg.3385	Alpha-ketoglutarate-dependent taurine dioxygenase (EC 1.14.11.17)
72f7f2011b970ac398c4b154464dbeb9	fig|562.374.peg.5635	Alpha-ketoglutarate-dependent taurine dioxygenase (EC 1.14.11.17)
72f7f2011b970ac398c4b154464dbeb9	fig|570506.3.peg.1909	Alpha-ketoglutarate-dependent taurine dioxygenase (EC 1.14.11.17)
72f7f2011b970ac398c4b154464dbeb9	fig|637388.3.peg.901	Alpha-ketoglutarate-dependent taurine dioxygenase (EC 1.14.11.17)
72f7f2011b970ac398c4b154464dbeb9	fig|637912.3.peg.739	Alpha-ketoglutarate-dependent taurine dioxygenase (EC 1.14.11.17)
72f7f2011b970ac398c4b154464dbeb9	fig|670888.3.peg.941	Alpha-ketoglutarate-dependent taurine dioxygenase (EC 1.14.11.17)
72f7f2011b970ac398c4b154464dbeb9	fig|679205.4.peg.68	Alpha-ketoglutarate-dependent taurine dioxygenase (EC 1.14.11.17)
72f7f2011b970ac398c4b154464dbeb9	fig|701177.3.peg.469	Alpha-ketoglutarate-dependent taurine dioxygenase (EC 1.14.11.17)
72f7f2011b970ac398c4b154464dbeb9	fig|749533.3.peg.1435	Alpha-ketoglutarate-dependent taurine dioxygenase (EC 1.14.11.17)
72f7f2011b970ac398c4b154464dbeb9	fig|749547.3.peg.2546	Alpha-ketoglutarate-dependent taurine dioxygenase (EC 1.14.11.17)
72f7f2011b970ac398c4b154464dbeb9	fig|83334.1.peg.499	Alpha-ketoglutarate-dependent taurine dioxygenase (EC 1.14.11.17)
f5df4e91ac61967c9894d6a6dba94d78	fig|198214.1.peg.2694	Isopentenyl-diphosphate delta-isomerase (EC 5.3.3.2)
f5df4e91ac61967c9894d6a6dba94d78	fig|198214.7.peg.3421	Isopentenyl-diphosphate delta-isomerase (EC 5.3.3.2)
f5df4e91ac61967c9894d6a6dba94d78	fig|198215.1.peg.2630	Isopentenyl-diphosphate delta-isomerase (EC 5.3.3.2)
f5df4e91ac61967c9894d6a6dba94d78	fig|198215.6.peg.3367	Isopentenyl-diphosphate delta-isomerase (EC 5.3.3.2)
f5df4e91ac61967c9894d6a6dba94d78	fig|373384.10.peg.3323	Isopentenyl-diphosphate delta-isomerase (EC 5.3.3.2)
f5df4e91ac61967c9894d6a6dba94d78	fig|373384.11.peg.3360	Isopentenyl-diphosphate delta-isomerase (EC 5.3.3.2)
f5df4e91ac61967c9894d6a6dba94d78	fig|591020.3.peg.3409	Isopentenyl-diphosphate delta-isomerase (EC 5.3.3.2)
73533d549d554408cdb26d3b07312449	fig|768066.3.peg.1067	DNA polymerase III delta prime subunit (EC 2.7.7.7)
38f3db75d116d110efc4458fc265c823	fig|565655.4.peg.387	Acetyl-coenzyme A carboxyl transferase alpha chain (EC 6.4.1.2)
5da2b5c928fbf28698ee987d6249cebc	fig|517433.4.peg.4214	CDP-diacylglycerol pyrophosphatase (EC 3.6.1.26)
f4fb90d7a4748c8d43d771135c184b3c	fig|155864.1.peg.3429	Pyridoxine 5'-phosphate synthase (EC 2.6.99.2)
f4fb90d7a4748c8d43d771135c184b3c	fig|155864.8.peg.3343	Pyridoxine 5'-phosphate synthase (EC 2.6.99.2)
bfb6726739f0226f862e65e76a8f3bd7	fig|115711.10.peg.432	Manganese ABC transporter, periplasmic-binding protein SitA
bfb6726739f0226f862e65e76a8f3bd7	fig|115713.3.peg.385	Manganese ABC transporter, periplasmic-binding protein SitA
bfb6726739f0226f862e65e76a8f3bd7	fig|138677.3.peg.387	Manganese ABC transporter, periplasmic-binding protein SitA
eb24da8e1e084f5fc937c0fba0d58971	fig|272994.5.peg.2584	DNA polymerase III subunits gamma and tau (EC 2.7.7.7)
eea8bcee430cbd82268ca427f1a73cdd	fig|291331.3.peg.4521	Cytochrome O ubiquinol oxidase subunit IV (EC 1.10.3.-)
eea8bcee430cbd82268ca427f1a73cdd	fig|291331.8.peg.1810	Cytochrome O ubiquinol oxidase subunit IV (EC 1.10.3.-)
eea8bcee430cbd82268ca427f1a73cdd	fig|342109.7.peg.1703	Cytochrome O ubiquinol oxidase subunit IV (EC 1.10.3.-)
eea8bcee430cbd82268ca427f1a73cdd	fig|342109.8.peg.1715	Cytochrome O ubiquinol oxidase subunit IV (EC 1.10.3.-)
eea8bcee430cbd82268ca427f1a73cdd	fig|360094.3.peg.1536	Cytochrome O ubiquinol oxidase subunit IV (EC 1.10.3.-)
eea8bcee430cbd82268ca427f1a73cdd	fig|360094.4.peg.1590	Cytochrome O ubiquinol oxidase subunit IV (EC 1.10.3.-)
eea8bcee430cbd82268ca427f1a73cdd	fig|559736.3.peg.1016	Cytochrome O ubiquinol oxidase subunit IV (EC 1.10.3.-)
56031e791adbf94d338688a4e04ee920	fig|439846.4.peg.4482	Enoyl-CoA hydratase (EC 4.2.1.17) / Delta(3)-cis-delta(2)-trans-enoyl-CoA isomerase (EC 5.3.3.8) / 3-hydroxyacyl-CoA dehydrogenase (EC 1.1.1.35) / 3-hydroxybutyryl-CoA epimerase (EC 5.1.2.3)
79cfe23b47496571687fc9c7dffde8d7	fig|398527.4.peg.4745	Phosphoadenylyl-sulfate reductase [thioredoxin] (EC 1.8.4.8) / Adenylyl-sulfate reductase [thioredoxin] (EC 1.8.4.10)
34ed057ca1d77c0cf97943aea6b8b747	fig|316401.4.peg.4154	4-alpha-glucanotransferase (amylomaltase) (EC 2.4.1.25)
34ed057ca1d77c0cf97943aea6b8b747	fig|457400.3.peg.1464	4-alpha-glucanotransferase (amylomaltase) (EC 2.4.1.25)
34ed057ca1d77c0cf97943aea6b8b747	fig|457401.3.peg.4287	4-alpha-glucanotransferase (amylomaltase) (EC 2.4.1.25)
34ed057ca1d77c0cf97943aea6b8b747	fig|656414.3.peg.3902	4-alpha-glucanotransferase (amylomaltase) (EC 2.4.1.25)
34ed057ca1d77c0cf97943aea6b8b747	fig|749540.3.peg.2359	4-alpha-glucanotransferase (amylomaltase) (EC 2.4.1.25)
afe1c15e55c99f13a82dda4f437eb18a	fig|701347.4.peg.3232	Citrate Succinate antiporter (TC 2.A.47.3.2)
96002c2dd0f458c397a3fa70717dd9bf	fig|451756.6.peg.75	Glycerol dehydratase reactivation factor large subunit
ba30235c10ea9d1564b775f81f21bbf0	fig|290315.4.peg.2195	O-succinylbenzoic acid--CoA ligase (EC 6.2.1.26)
ba30235c10ea9d1564b775f81f21bbf0	fig|290315.5.peg.2205	O-succinylbenzoic acid--CoA ligase (EC 6.2.1.26)
9610681d09d26cbd2718e5b7b36bbe41	fig|382245.13.peg.1061	DNA polymerase III delta subunit (EC 2.7.7.7)
9610681d09d26cbd2718e5b7b36bbe41	fig|382245.6.peg.993	DNA polymerase III delta subunit (EC 2.7.7.7)
e8d5d63976c1ca939a76942b2b08c731	fig|527005.3.peg.2640	L-threonine transporter, anaerobically inducible
887c98b8606eded66065786ad1b4bfe9	fig|500637.6.peg.1443	UDP-N-acetylenolpyruvoylglucosamine reductase (EC 1.1.1.158)
887c98b8606eded66065786ad1b4bfe9	fig|500637.6.peg.7132	UDP-N-acetylenolpyruvoylglucosamine reductase (EC 1.1.1.158)
e3b343101a1d7d1dd621d90957389385	fig|279010.12.peg.1282	Cystathionine beta-lyase (EC 4.4.1.8)
e3b343101a1d7d1dd621d90957389385	fig|279010.13.peg.1279	Cystathionine beta-lyase (EC 4.4.1.8)
e3b343101a1d7d1dd621d90957389385	fig|279010.5.peg.2506	Cystathionine beta-lyase (EC 4.4.1.8)
91eb6d8796bfce2a80ec5f9c8dbe1d82	fig|454166.6.peg.1317	Cytochrome d ubiquinol oxidase subunit I (EC 1.10.3.-)
91eb6d8796bfce2a80ec5f9c8dbe1d82	fig|454166.8.peg.1320	Cytochrome d ubiquinol oxidase subunit I (EC 1.10.3.-)
7e80244f620fdffeec79901ffd0c5bf2	fig|272994.5.peg.62	Citrate lyase beta chain (EC 4.1.3.6)
7e80244f620fdffeec79901ffd0c5bf2	fig|28901.42.peg.2880	Citrate lyase beta chain (EC 4.1.3.6)
7e80244f620fdffeec79901ffd0c5bf2	fig|423368.6.peg.220	Citrate lyase beta chain (EC 4.1.3.6)
7e80244f620fdffeec79901ffd0c5bf2	fig|423368.8.peg.221	Citrate lyase beta chain (EC 4.1.3.6)
7e80244f620fdffeec79901ffd0c5bf2	fig|439842.10.peg.4444	Citrate lyase beta chain (EC 4.1.3.6)
7e80244f620fdffeec79901ffd0c5bf2	fig|439843.6.peg.187	Citrate lyase beta chain (EC 4.1.3.6)
7e80244f620fdffeec79901ffd0c5bf2	fig|439843.8.peg.187	Citrate lyase beta chain (EC 4.1.3.6)
7e80244f620fdffeec79901ffd0c5bf2	fig|439846.4.peg.544	Citrate lyase beta chain (EC 4.1.3.6)
7e80244f620fdffeec79901ffd0c5bf2	fig|439851.5.peg.159	Citrate lyase beta chain (EC 4.1.3.6)
7e80244f620fdffeec79901ffd0c5bf2	fig|439851.8.peg.157	Citrate lyase beta chain (EC 4.1.3.6)
7e80244f620fdffeec79901ffd0c5bf2	fig|454165.5.peg.247	Citrate lyase beta chain (EC 4.1.3.6)
7e80244f620fdffeec79901ffd0c5bf2	fig|454166.6.peg.102	Citrate lyase beta chain (EC 4.1.3.6)
7e80244f620fdffeec79901ffd0c5bf2	fig|454166.8.peg.102	Citrate lyase beta chain (EC 4.1.3.6)
7e80244f620fdffeec79901ffd0c5bf2	fig|454231.5.peg.890	Citrate lyase beta chain (EC 4.1.3.6)
7e80244f620fdffeec79901ffd0c5bf2	fig|465516.5.peg.2507	Citrate lyase beta chain (EC 4.1.3.6)
7e80244f620fdffeec79901ffd0c5bf2	fig|550538.3.peg.68	Citrate lyase beta chain (EC 4.1.3.6)
7e80244f620fdffeec79901ffd0c5bf2	fig|550538.5.peg.68	Citrate lyase beta chain (EC 4.1.3.6)
7e80244f620fdffeec79901ffd0c5bf2	fig|99287.12.peg.62	Citrate lyase beta chain (EC 4.1.3.6)
7e80244f620fdffeec79901ffd0c5bf2	fig|99287.1.peg.61	Citrate lyase beta chain (EC 4.1.3.6)
536c70b1488ad5330ee4ada054de7a3f	fig|262719.3.peg.48	5-keto-2-deoxygluconokinase (EC 2.7.1.92)
536c70b1488ad5330ee4ada054de7a3f	fig|262719.5.peg.239	5-keto-2-deoxygluconokinase (EC 2.7.1.92)
536c70b1488ad5330ee4ada054de7a3f	fig|907287.3.peg.265	5-keto-2-deoxygluconokinase (EC 2.7.1.92)
a62ffe359373f2b7e2b2edcbd4feffcb	fig|527005.3.peg.1696	Phosphatidylglycerophosphatase B (EC 3.1.3.27)
9d4c59fe4fd1512458fd72e2f383093a	fig|399742.10.peg.2979	NADH-ubiquinone oxidoreductase chain E (EC 1.6.5.3)
9d4c59fe4fd1512458fd72e2f383093a	fig|399742.4.peg.2708	NADH-ubiquinone oxidoreductase chain E (EC 1.6.5.3)
53e4f4d274f3d3fee6b2f8e000b7c6c5	fig|500640.5.peg.1679	Aldehyde dehydrogenase A (EC 1.2.1.22) / Glycolaldehyde dehydrogenase (EC 1.2.1.21)
a6cc47c308d4b6dec8ede40db0be4a1c	fig|423368.6.peg.1822	Respiratory nitrate reductase beta chain (EC 1.7.99.4)
a6cc47c308d4b6dec8ede40db0be4a1c	fig|423368.8.peg.1802	Respiratory nitrate reductase beta chain (EC 1.7.99.4)
31e397f8d3b52dfef0d790fa1516de3a	fig|550540.3.peg.362	UDP-3-O-[3-hydroxymyristoyl] N-acetylglucosamine deacetylase (EC 3.5.1.-)
05dc2105710cf0bdc5e526f406f782e3	fig|340186.3.peg.1738	Mannitol-1-phosphate 5-dehydrogenase (EC 1.1.1.17)
05dc2105710cf0bdc5e526f406f782e3	fig|340186.5.peg.1799	Mannitol-1-phosphate 5-dehydrogenase (EC 1.1.1.17)
25a31f6731bcf2706da677739f305c5d	fig|382245.6.peg.4004	Branched-chain amino acid ABC transporter, amino acid-binding protein (TC 3.A.1.4.1)
4db6657132b388d8103029139ccc7b28	fig|637910.3.peg.972	3-deoxy-manno-octulosonate cytidylyltransferase (EC 2.7.7.38)
f66579e0fdfd7f8c52f092baee33e844	fig|471874.6.peg.3422	Ribosomal large subunit pseudouridine synthase D (EC 4.2.1.70)
2ca54a372b0e0ef4ff44939ef029bb16	fig|714962.3.peg.3201	D-glucarate permease
28525fb0fe40dbaf3bde4511a20ab1e6	fig|757424.7.peg.1791	NADH-ubiquinone oxidoreductase chain E (EC 1.6.5.3)
72053426f43f7a03bb361de08edc56f4	fig|41514.4.peg.1812	Glucose-1-phosphatase (EC 3.1.3.10)
72053426f43f7a03bb361de08edc56f4	fig|41514.7.peg.1807	Glucose-1-phosphatase (EC 3.1.3.10)
95bac5ee200835ad8c50bf702fca2ee4	fig|749538.3.peg.2351	Ribosomal large subunit pseudouridine synthase D (EC 4.2.1.70)
1b96af02d7794d19b3b376acb0d3d8aa	fig|502347.3.peg.2255	Trans-aconitate 2-methyltransferase (EC 2.1.1.144)
7b503f84dd048f173c0f8fe300ccf259	fig|412883.10.peg.3129	Phosphoadenylyl-sulfate reductase [thioredoxin] (EC 1.8.4.8)
7b503f84dd048f173c0f8fe300ccf259	fig|412883.3.peg.2672	Phosphoadenylyl-sulfate reductase [thioredoxin] (EC 1.8.4.8)
97dfbce38e603283a6b6c3490f8999e6	fig|585054.5.peg.3761	Lipopolysaccharide core biosynthesis protein RfaZ
7744703298857f53a42f598d3fc6e3af	fig|216592.1.peg.4344	Thiamin ABC transporter, substrate-binding component
969276e74315e77a7760fc73f9cb9584	fig|431946.3.peg.1437	Respiratory nitrate reductase beta chain (EC 1.7.99.4)
969276e74315e77a7760fc73f9cb9584	fig|656417.3.peg.1728	Respiratory nitrate reductase beta chain (EC 1.7.99.4)
969276e74315e77a7760fc73f9cb9584	fig|656440.3.peg.1339	Respiratory nitrate reductase beta chain (EC 1.7.99.4)
969276e74315e77a7760fc73f9cb9584	fig|685038.3.peg.1467	Respiratory nitrate reductase beta chain (EC 1.7.99.4)
969276e74315e77a7760fc73f9cb9584	fig|753642.3.peg.1684	Respiratory nitrate reductase beta chain (EC 1.7.99.4)
3a23e7e81d3a6f4ce2de763bf9758be3	fig|314276.3.peg.2036	DNA polymerase III delta subunit (EC 2.7.7.7)
3a23e7e81d3a6f4ce2de763bf9758be3	fig|314276.4.peg.522	DNA polymerase III delta subunit (EC 2.7.7.7)
26447be0aea6d2027eaa6cd48b4f68d4	fig|326423.3.peg.1476	Cytochrome c oxidase polypeptide III (EC 1.9.3.1)
26447be0aea6d2027eaa6cd48b4f68d4	fig|326423.5.peg.1482	Cytochrome c oxidase polypeptide III (EC 1.9.3.1)
dddd98f1067f51fa64c04dda725a8bc0	fig|476213.4.peg.4566	Probable L-ascorbate-6-phosphate lactonase UlaG (EC 3.1.1.-) (L-ascorbate utilization protein G)
abcf2c3021737408a1d884a2f6215a90	fig|592316.3.peg.3009	S-adenosylmethionine decarboxylase proenzyme (EC 4.1.1.50), prokaryotic class 1A
abcf2c3021737408a1d884a2f6215a90	fig|592316.4.peg.714	S-adenosylmethionine decarboxylase proenzyme (EC 4.1.1.50), prokaryotic class 1A
78af188e9375b9f5d1d8b08b10b8f04b	fig|500639.8.peg.152	3-oxoacyl-[acyl-carrier-protein] synthase, KASI (EC 2.3.1.41)
b2762fccd437a2db2fc56aa3adfc4765	fig|465517.10.peg.1974	L-fuculokinase (EC 2.7.1.51)
b581eb796422187560ff1c1df1adf035	fig|754258.3.peg.1153	Formate efflux transporter (TC 2.A.44 family)
b581eb796422187560ff1c1df1adf035	fig|754260.3.peg.1161	Formate efflux transporter (TC 2.A.44 family)
a258530c5e766b16065e890b984f25d9	fig|716541.4.peg.1728	PTS system, mannose-specific IIC component (EC 2.7.1.69)
a258530c5e766b16065e890b984f25d9	fig|718254.4.peg.3151	PTS system, mannose-specific IIC component (EC 2.7.1.69)
078673a80c729feae7808b7c770172d7	fig|572265.5.peg.1605	NADH-ubiquinone oxidoreductase chain G (EC 1.6.5.3)
b31faca562b3f206477f3544482c6718	fig|645657.3.peg.879	5-keto-2-deoxy-D-gluconate-6 phosphate aldolase (EC 4.1.2.29)
d0e921e89d7791841eb1ce586478736f	fig|580331.4.peg.365	Cobalt-precorrin-8x methylmutase (EC 5.4.1.2)
f7426eca66a0922c022f675657288189	fig|399742.4.peg.3772	Lysophospholipase L2 (EC 3.1.1.5)
3ca34c6bb43767d8e78ccf01c387976e	fig|675811.4.peg.3779	1,4-dihydroxy-2-naphthoate octaprenyltransferase (EC 2.5.1.74)
666cc18745614b84632fb1eb97167e3d	fig|439843.6.peg.2255	Cobyrinic acid A,C-diamide synthase
666cc18745614b84632fb1eb97167e3d	fig|439843.8.peg.2263	Cobyrinic acid A,C-diamide synthase
666cc18745614b84632fb1eb97167e3d	fig|454165.5.peg.3813	Cobyrinic acid A,C-diamide synthase
4cae00c570c5b4163edfed3860419b98	fig|454166.6.peg.1544	Respiratory nitrate reductase beta chain (EC 1.7.99.4)
4cae00c570c5b4163edfed3860419b98	fig|454166.8.peg.1547	Respiratory nitrate reductase beta chain (EC 1.7.99.4)
ed0b1b64169a4a89a265cf9bd95f5710	fig|399742.10.peg.3202	Pyridoxine 5'-phosphate synthase (EC 2.6.99.2)
d0f4e123f0f09321419ec9630bd7bfd8	fig|216592.1.peg.4876	2-hydroxy-6-ketonona-2,4-dienedioic acid hydrolase (EC 3.7.1.-)
d0f4e123f0f09321419ec9630bd7bfd8	fig|216599.1.peg.827	2-hydroxy-6-ketonona-2,4-dienedioic acid hydrolase (EC 3.7.1.-)
f176a9aa313642dab574dd149564150b	fig|656444.3.peg.3065	Tagatose-6-phosphate kinase GatZ (EC 2.7.1.144)
348ba4d909e4b6456eb5d1352975811c	fig|653045.3.peg.9179	Cytochrome c oxidase polypeptide I (EC 1.9.3.1)
bdfe2601ccb9bcf9dc739ad94f825479	fig|500638.3.peg.215	Fumarate reductase subunit D
0140b0d39aa025065b5f32cffa4eea31	fig|216597.6.peg.3929	High-affinity leucine-specific transport system, periplasmic binding protein LivK (TC 3.A.1.4.1)
c5df75d015d3d3a02336e03b0ed84e03	fig|331111.12.peg.3345	Sulfite reductase [NADPH] flavoprotein alpha-component (EC 1.8.1.2)
c5df75d015d3d3a02336e03b0ed84e03	fig|331111.3.peg.780	Sulfite reductase [NADPH] flavoprotein alpha-component (EC 1.8.1.2)
c5df75d015d3d3a02336e03b0ed84e03	fig|409438.11.peg.3192	Sulfite reductase [NADPH] flavoprotein alpha-component (EC 1.8.1.2)
c5df75d015d3d3a02336e03b0ed84e03	fig|481805.3.peg.1010	Sulfite reductase [NADPH] flavoprotein alpha-component (EC 1.8.1.2)
c5df75d015d3d3a02336e03b0ed84e03	fig|481805.6.peg.1007	Sulfite reductase [NADPH] flavoprotein alpha-component (EC 1.8.1.2)
c5df75d015d3d3a02336e03b0ed84e03	fig|556266.3.peg.1856	Sulfite reductase [NADPH] flavoprotein alpha-component (EC 1.8.1.2)
c5df75d015d3d3a02336e03b0ed84e03	fig|566546.3.peg.2940	Sulfite reductase [NADPH] flavoprotein alpha-component (EC 1.8.1.2)
c5df75d015d3d3a02336e03b0ed84e03	fig|566546.4.peg.2940	Sulfite reductase [NADPH] flavoprotein alpha-component (EC 1.8.1.2)
c5df75d015d3d3a02336e03b0ed84e03	fig|573235.3.peg.3917	Sulfite reductase [NADPH] flavoprotein alpha-component (EC 1.8.1.2)
c5df75d015d3d3a02336e03b0ed84e03	fig|595495.4.peg.2633	Sulfite reductase [NADPH] flavoprotein alpha-component (EC 1.8.1.2)
c5df75d015d3d3a02336e03b0ed84e03	fig|749538.3.peg.3638	Sulfite reductase [NADPH] flavoprotein alpha-component (EC 1.8.1.2)
c5df75d015d3d3a02336e03b0ed84e03	fig|749548.3.peg.925	Sulfite reductase [NADPH] flavoprotein alpha-component (EC 1.8.1.2)
b11bc5886406f4fed3ca919c68ebf6c8	fig|314280.3.peg.3932	DNA polymerase III delta subunit (EC 2.7.7.7)
b11bc5886406f4fed3ca919c68ebf6c8	fig|314280.5.peg.3859	DNA polymerase III delta subunit (EC 2.7.7.7)
bd42ddf040925196fdf41a7871c634b3	fig|497974.4.peg.5280	Aspartate ammonia-lyase (EC 4.3.1.1)
01b2b7228e796273189626966e86d590	fig|41514.4.peg.14	Sulfite reductase [NADPH] flavoprotein alpha-component (EC 1.8.1.2)
01b2b7228e796273189626966e86d590	fig|41514.7.peg.14	Sulfite reductase [NADPH] flavoprotein alpha-component (EC 1.8.1.2)
b06b76b77d53039de1acd99d4f8c447b	fig|500637.6.peg.2114	Biosynthetic arginine decarboxylase (EC 4.1.1.19)
b06b76b77d53039de1acd99d4f8c447b	fig|500637.6.peg.6252	Biosynthetic arginine decarboxylase (EC 4.1.1.19)
587f734f0c21a56e123916a5251db175	fig|573395.3.peg.4491	Cobalt-precorrin-2 C20-methyltransferase (EC 2.1.1.130)
280d1b4a02f32ff57491300d90ae702e	fig|675820.3.peg.3158	Menaquinone-specific isochorismate synthase (EC 5.4.4.2)
7fc11cac14ce9a4d963b0e2ac62aa73d	fig|420246.5.peg.2907	Inorganic pyrophospatase PpaX
7fc11cac14ce9a4d963b0e2ac62aa73d	fig|420246.7.peg.3191	Inorganic pyrophospatase PpaX
641f4549d9f9455bc02ce20af6a23a63	fig|349967.3.peg.1390	Histidinol-phosphatase (EC 3.1.3.15) / Imidazoleglycerol-phosphate dehydratase (EC 4.2.1.19)
641f4549d9f9455bc02ce20af6a23a63	fig|349967.4.peg.383	Histidinol-phosphatase (EC 3.1.3.15) / Imidazoleglycerol-phosphate dehydratase (EC 4.2.1.19)
a4a39f6e1373d3b8d887889ee559d62b	fig|216598.1.peg.2992	3-deoxy-manno-octulosonate cytidylyltransferase (EC 2.7.7.38)
a4a39f6e1373d3b8d887889ee559d62b	fig|300267.13.peg.2824	3-deoxy-manno-octulosonate cytidylyltransferase (EC 2.7.7.38)
a4a39f6e1373d3b8d887889ee559d62b	fig|754093.3.peg.4639	3-deoxy-manno-octulosonate cytidylyltransferase (EC 2.7.7.38)
36c187392e8e308baaa75fcb39613bd3	fig|469595.3.peg.898	Peptidase B (EC 3.4.11.23)
858743a098c6e2e9267db724810f510e	fig|634956.3.peg.3175	Trehalose-6-phosphate hydrolase (EC 3.2.1.93)
35cbd69aced3045d981e35ca3c3d6375	fig|243265.1.peg.2851	Cobalt-precorrin-4 C11-methyltransferase (EC 2.1.1.133)
35cbd69aced3045d981e35ca3c3d6375	fig|243265.5.peg.3392	Cobalt-precorrin-4 C11-methyltransferase (EC 2.1.1.133)
f4c3d693c6a5613f98eb9743626ba8f3	fig|243231.1.peg.375	Glycine dehydrogenase [decarboxylating] (glycine cleavage system P2 protein) (EC 1.4.4.2)
f4c3d693c6a5613f98eb9743626ba8f3	fig|243231.5.peg.376	Glycine dehydrogenase [decarboxylating] (glycine cleavage system P2 protein) (EC 1.4.4.2)
f4c3d693c6a5613f98eb9743626ba8f3	fig|663917.3.peg.352	Glycine dehydrogenase [decarboxylating] (glycine cleavage system P2 protein) (EC 1.4.4.2)
8282f951d4d9a3406440fad22c683394	fig|561230.3.peg.3642	Thiamin ABC transporter, substrate-binding component
2ac130ee3850a3cfa06e7286efc943e4	fig|637910.3.peg.132	S-adenosylmethionine decarboxylase proenzyme (EC 4.1.1.50), prokaryotic class 1A
f9edbe40158de251440505ba5d74bb06	fig|469595.3.peg.2130	Spermidine N1-acetyltransferase (EC 2.3.1.57)
1f007497297af58dabdb5eb7d7cdeb99	fig|269483.5.peg.1142	3-hydroxyanthranilate 3,4-dioxygenase (EC 1.13.11.6)
63ec842ef2e6dad1e508cb609083f7b9	fig|431946.3.peg.4003	Sulfur carrier protein adenylyltransferase ThiF
fd88b3e1867ed01ee14ba8ae30715631	fig|398579.3.peg.3287	UDP-3-O-[3-hydroxymyristoyl] N-acetylglucosamine deacetylase (EC 3.5.1.-)
9b626a426a1dc13f4bf92bc522f4241b	fig|491915.4.peg.1959	2,3,4,5-tetrahydropyridine-2,6-dicarboxylate N-acetyltransferase (EC 2.3.1.89)
9b626a426a1dc13f4bf92bc522f4241b	fig|491915.6.peg.1958	2,3,4,5-tetrahydropyridine-2,6-dicarboxylate N-acetyltransferase (EC 2.3.1.89)
0fb230fe5830e914b2d9aa66727824e0	fig|471881.3.peg.4339	3-deoxy-manno-octulosonate cytidylyltransferase (EC 2.7.7.38)
65062c9c7c032b1bda0481bfc363d6cc	fig|526986.3.peg.3856	Ribose ABC transport system, high affinity permease RbsD (TC 3.A.1.2.1)
e27f2364d694e1df6181425af91c06a2	fig|585395.4.peg.4179	Biotin carboxylase of acetyl-CoA carboxylase (EC 6.3.4.14)
722ec55d7641ba1de0a786214c24665c	fig|648999.3.peg.3165	Biotin carboxylase of methylcrotonyl-CoA carboxylase (EC 6.3.4.14)
722ec55d7641ba1de0a786214c24665c	fig|648999.4.peg.60	Biotin carboxylase of methylcrotonyl-CoA carboxylase (EC 6.3.4.14)
0e8280c2b3084febf5c681fc847020f3	fig|216599.1.peg.4071	L(+)-tartrate dehydratase beta subunit (EC 4.2.1.32)
0e8280c2b3084febf5c681fc847020f3	fig|300269.11.peg.3678	L(+)-tartrate dehydratase beta subunit (EC 4.2.1.32)
0e8280c2b3084febf5c681fc847020f3	fig|300269.12.peg.3801	L(+)-tartrate dehydratase beta subunit (EC 4.2.1.32)
ff130b47100dbdf1a866024a897842d4	fig|572265.5.peg.118	Phosphatidylglycerophosphatase B (EC 3.1.3.27)
fe9e2d3204a0cce0446007d7d5777ef0	fig|398578.3.peg.5829	Cobalt-precorrin-3b C17-methyltransferase
fe9e2d3204a0cce0446007d7d5777ef0	fig|398578.5.peg.5913	Cobalt-precorrin-3b C17-methyltransferase
bb5532037cf6decd2600f446b5b34c5a	fig|701347.4.peg.1437	Histidine ABC transporter, histidine-binding periplasmic protein precursor HisJ (TC 3.A.1.3.1)
0ed99e5812cd035045e7a3ef3324aed8	fig|399741.3.peg.2890	Respiratory nitrate reductase alpha chain (EC 1.7.99.4)
0ed99e5812cd035045e7a3ef3324aed8	fig|399741.7.peg.2943	Respiratory nitrate reductase alpha chain (EC 1.7.99.4)
1e0d5d23da92cac5444482ced1a3af1b	fig|373384.10.peg.2008	Respiratory nitrate reductase alpha chain (EC 1.7.99.4)
1e0d5d23da92cac5444482ced1a3af1b	fig|373384.11.peg.2032	Respiratory nitrate reductase alpha chain (EC 1.7.99.4)
a266de3c1f7bba77a89f10955a610af7	fig|395494.3.peg.2249	UDP-3-O-[3-hydroxymyristoyl] N-acetylglucosamine deacetylase (EC 3.5.1.-)
a266de3c1f7bba77a89f10955a610af7	fig|395494.4.peg.352	UDP-3-O-[3-hydroxymyristoyl] N-acetylglucosamine deacetylase (EC 3.5.1.-)
82c80082a29ba4128ef37db26d251aa6	fig|458817.3.peg.3201	DNA polymerase III delta subunit (EC 2.7.7.7)
82c80082a29ba4128ef37db26d251aa6	fig|458817.8.peg.3385	DNA polymerase III delta subunit (EC 2.7.7.7)
172d9eb80070f1286790bfc47f4a58da	fig|340197.3.peg.2504	Glucose-1-phosphatase (EC 3.1.3.10)
172d9eb80070f1286790bfc47f4a58da	fig|340197.5.peg.2623	Glucose-1-phosphatase (EC 3.1.3.10)
172d9eb80070f1286790bfc47f4a58da	fig|362663.8.peg.1014	Glucose-1-phosphatase (EC 3.1.3.10)
172d9eb80070f1286790bfc47f4a58da	fig|362663.9.peg.1014	Glucose-1-phosphatase (EC 3.1.3.10)
172d9eb80070f1286790bfc47f4a58da	fig|656417.3.peg.1237	Glucose-1-phosphatase (EC 3.1.3.10)
172d9eb80070f1286790bfc47f4a58da	fig|749550.3.peg.2261	Glucose-1-phosphatase (EC 3.1.3.10)
0847fd0db19034e3eecaf6eb512d18c9	fig|525260.4.peg.773	Ribonucleotide reduction protein NrdI
0847fd0db19034e3eecaf6eb512d18c9	fig|862512.3.peg.242	Ribonucleotide reduction protein NrdI
a42bd3c209ee7f8a685f9a2e9a4a312f	fig|300268.10.peg.5111	Fumarate hydratase class I, anaerobic (EC 4.2.1.2)
a42bd3c209ee7f8a685f9a2e9a4a312f	fig|300268.11.peg.5157	Fumarate hydratase class I, anaerobic (EC 4.2.1.2)
4eae0f8df4298804d031a692f6fdbef8	fig|656393.3.peg.3297	O-succinylbenzoic acid--CoA ligase (EC 6.2.1.26)
04978ba916fe578f77397a4261ebe9ed	fig|314290.3.peg.29	Acetylornithine deacetylase (EC 3.5.1.16)
04978ba916fe578f77397a4261ebe9ed	fig|314290.7.peg.4098	Acetylornithine deacetylase (EC 3.5.1.16)
04978ba916fe578f77397a4261ebe9ed	fig|575788.4.peg.3850	Acetylornithine deacetylase (EC 3.5.1.16)
04978ba916fe578f77397a4261ebe9ed	fig|575788.5.peg.4099	Acetylornithine deacetylase (EC 3.5.1.16)
2763cbcc25febc5d58ae95cbc6c8dec0	fig|527026.3.peg.1126	2,3,4,5-tetrahydropyridine-2,6-dicarboxylate N-acetyltransferase (EC 2.3.1.89)
601928b9368c4c50038ca79c144260dc	fig|441620.7.peg.584	Sulfate transport system permease protein CysW
42854a18045523238711aae30e942eaa	fig|402612.4.peg.422	Thiamin biosynthesis protein ThiC
42854a18045523238711aae30e942eaa	fig|402612.5.peg.442	Thiamin biosynthesis protein ThiC
02ecdd1d97f19facbb70cb6feb4b6267	fig|562.376.peg.4502	Malonyl CoA-acyl carrier protein transacylase (EC 2.3.1.39)
02ecdd1d97f19facbb70cb6feb4b6267	fig|685038.3.peg.1060	Malonyl CoA-acyl carrier protein transacylase (EC 2.3.1.39)
8d1dc23c72b5a1d714558ee585f0b30c	fig|390235.3.peg.4350	Cytochrome O ubiquinol oxidase subunit II (EC 1.10.3.-)
8d1dc23c72b5a1d714558ee585f0b30c	fig|390235.5.peg.4396	Cytochrome O ubiquinol oxidase subunit II (EC 1.10.3.-)
eab7276ed5a30a349431287fb1781980	fig|580331.4.peg.251	Glycine dehydrogenase [decarboxylating] (glycine cleavage system P2 protein) (EC 1.4.4.2)
babd60e582fab32dd224655100b7fa7c	fig|550537.3.peg.2174	Cob(III)alamin reductase @ Cob(II)alamin reductase
babd60e582fab32dd224655100b7fa7c	fig|550537.5.peg.2065	Cob(III)alamin reductase @ Cob(II)alamin reductase
b3f0fcf546d2ce642833ba0b18d007e6	fig|439842.10.peg.3381	Cytoplasmic trehalase (EC 3.2.1.28)
b3f0fcf546d2ce642833ba0b18d007e6	fig|439842.7.peg.3387	Cytoplasmic trehalase (EC 3.2.1.28)
b3f0fcf546d2ce642833ba0b18d007e6	fig|454231.5.peg.2796	Cytoplasmic trehalase (EC 3.2.1.28)
a5019aa9968c968e383b12ebea99c658	fig|439843.6.peg.3015	Formate hydrogenlyase subunit 3
a5019aa9968c968e383b12ebea99c658	fig|439843.8.peg.3028	Formate hydrogenlyase subunit 3
a5019aa9968c968e383b12ebea99c658	fig|439846.4.peg.3306	Formate hydrogenlyase subunit 3
a5019aa9968c968e383b12ebea99c658	fig|454165.5.peg.1211	Formate hydrogenlyase subunit 3
a5019aa9968c968e383b12ebea99c658	fig|454168.5.peg.1363	Formate hydrogenlyase subunit 3
a5019aa9968c968e383b12ebea99c658	fig|465518.5.peg.2386	Formate hydrogenlyase subunit 3
a5019aa9968c968e383b12ebea99c658	fig|573395.3.peg.119	Formate hydrogenlyase subunit 3
6770a9e1fc17d1a10e37cd9a8c8f5a67	fig|344601.3.peg.3871	tRNA (5-methylaminomethyl-2-thiouridylate)-methyltransferase (EC 2.1.1.61)
6770a9e1fc17d1a10e37cd9a8c8f5a67	fig|344601.5.peg.4056	tRNA (5-methylaminomethyl-2-thiouridylate)-methyltransferase (EC 2.1.1.61)
98daae4d8eb623958ab59804ebb87083	fig|209261.1.peg.74	L-carnitine/gamma-butyrobetaine antiporter
98daae4d8eb623958ab59804ebb87083	fig|209261.6.peg.82	L-carnitine/gamma-butyrobetaine antiporter
98daae4d8eb623958ab59804ebb87083	fig|220341.1.peg.74	L-carnitine/gamma-butyrobetaine antiporter
98daae4d8eb623958ab59804ebb87083	fig|220341.7.peg.83	L-carnitine/gamma-butyrobetaine antiporter
ee2fb38839a45ab70a1c4badb152f097	fig|344609.3.peg.3557	1,4-dihydroxy-2-naphthoate octaprenyltransferase (EC 2.5.1.74)
da44e54a1cdb09118e6c0d11cf0ac1ae	fig|187410.1.peg.1633	O-succinylbenzoate-CoA synthase (EC 4.2.1.-)
da44e54a1cdb09118e6c0d11cf0ac1ae	fig|214092.10.peg.3091	O-succinylbenzoate-CoA synthase (EC 4.2.1.-)
da44e54a1cdb09118e6c0d11cf0ac1ae	fig|214092.1.peg.2572	O-succinylbenzoate-CoA synthase (EC 4.2.1.-)
da44e54a1cdb09118e6c0d11cf0ac1ae	fig|229193.14.peg.2671	O-succinylbenzoate-CoA synthase (EC 4.2.1.-)
da44e54a1cdb09118e6c0d11cf0ac1ae	fig|229193.1.peg.2260	O-succinylbenzoate-CoA synthase (EC 4.2.1.-)
da44e54a1cdb09118e6c0d11cf0ac1ae	fig|349746.3.peg.126	O-succinylbenzoate-CoA synthase (EC 4.2.1.-)
da44e54a1cdb09118e6c0d11cf0ac1ae	fig|360099.5.peg.510	O-succinylbenzoate-CoA synthase (EC 4.2.1.-)
da44e54a1cdb09118e6c0d11cf0ac1ae	fig|360102.4.peg.2466	O-succinylbenzoate-CoA synthase (EC 4.2.1.-)
da44e54a1cdb09118e6c0d11cf0ac1ae	fig|373665.6.peg.2317	O-succinylbenzoate-CoA synthase (EC 4.2.1.-)
da44e54a1cdb09118e6c0d11cf0ac1ae	fig|375450.5.peg.3452	O-succinylbenzoate-CoA synthase (EC 4.2.1.-)
da44e54a1cdb09118e6c0d11cf0ac1ae	fig|377628.11.peg.2358	O-succinylbenzoate-CoA synthase (EC 4.2.1.-)
da44e54a1cdb09118e6c0d11cf0ac1ae	fig|377628.5.peg.2480	O-succinylbenzoate-CoA synthase (EC 4.2.1.-)
da44e54a1cdb09118e6c0d11cf0ac1ae	fig|386656.4.peg.1971	O-succinylbenzoate-CoA synthase (EC 4.2.1.-)
da44e54a1cdb09118e6c0d11cf0ac1ae	fig|386656.9.peg.2518	O-succinylbenzoate-CoA synthase (EC 4.2.1.-)
da44e54a1cdb09118e6c0d11cf0ac1ae	fig|404214.5.peg.1336	O-succinylbenzoate-CoA synthase (EC 4.2.1.-)
da44e54a1cdb09118e6c0d11cf0ac1ae	fig|404215.6.peg.3941	O-succinylbenzoate-CoA synthase (EC 4.2.1.-)
da44e54a1cdb09118e6c0d11cf0ac1ae	fig|404216.5.peg.1510	O-succinylbenzoate-CoA synthase (EC 4.2.1.-)
da44e54a1cdb09118e6c0d11cf0ac1ae	fig|404217.5.peg.4117	O-succinylbenzoate-CoA synthase (EC 4.2.1.-)
da44e54a1cdb09118e6c0d11cf0ac1ae	fig|412420.6.peg.1080	O-succinylbenzoate-CoA synthase (EC 4.2.1.-)
da44e54a1cdb09118e6c0d11cf0ac1ae	fig|545431.3.peg.3073	O-succinylbenzoate-CoA synthase (EC 4.2.1.-)
da44e54a1cdb09118e6c0d11cf0ac1ae	fig|547046.3.peg.286	O-succinylbenzoate-CoA synthase (EC 4.2.1.-)
da44e54a1cdb09118e6c0d11cf0ac1ae	fig|547047.3.peg.3048	O-succinylbenzoate-CoA synthase (EC 4.2.1.-)
da44e54a1cdb09118e6c0d11cf0ac1ae	fig|547048.4.peg.1605	O-succinylbenzoate-CoA synthase (EC 4.2.1.-)
da44e54a1cdb09118e6c0d11cf0ac1ae	fig|637382.3.peg.3308	O-succinylbenzoate-CoA synthase (EC 4.2.1.-)
da44e54a1cdb09118e6c0d11cf0ac1ae	fig|637386.3.peg.3145	O-succinylbenzoate-CoA synthase (EC 4.2.1.-)
da44e54a1cdb09118e6c0d11cf0ac1ae	fig|687916.3.peg.3989	O-succinylbenzoate-CoA synthase (EC 4.2.1.-)
9588e819ee01dcfc24fadcf3831cc916	fig|85963.1.peg.345	HoxN/HupN/NixA family nickel/cobalt transporter
9588e819ee01dcfc24fadcf3831cc916	fig|85963.7.peg.385	HoxN/HupN/NixA family nickel/cobalt transporter
125da6ed717d2247d207c4781f66ef59	fig|281309.3.peg.4957	Methionine ABC transporter ATP-binding protein
125da6ed717d2247d207c4781f66ef59	fig|281309.8.peg.4994	Methionine ABC transporter ATP-binding protein
125da6ed717d2247d207c4781f66ef59	fig|405535.8.peg.5067	Methionine ABC transporter ATP-binding protein
125da6ed717d2247d207c4781f66ef59	fig|405917.4.peg.994	Methionine ABC transporter ATP-binding protein
125da6ed717d2247d207c4781f66ef59	fig|526979.3.peg.5465	Methionine ABC transporter ATP-binding protein
125da6ed717d2247d207c4781f66ef59	fig|527029.3.peg.5801	Methionine ABC transporter ATP-binding protein
125da6ed717d2247d207c4781f66ef59	fig|572264.4.peg.4990	Methionine ABC transporter ATP-binding protein
fb04184a5ae6941ad201b084b2403d77	fig|281309.3.peg.2450	Biotin carboxylase of methylcrotonyl-CoA carboxylase (EC 6.3.4.14)
fb04184a5ae6941ad201b084b2403d77	fig|281309.8.peg.2465	Biotin carboxylase of methylcrotonyl-CoA carboxylase (EC 6.3.4.14)
fb04184a5ae6941ad201b084b2403d77	fig|527028.3.peg.3687	Biotin carboxylase of methylcrotonyl-CoA carboxylase (EC 6.3.4.14)
3624eb97eab898e085232a22685e0a83	fig|656437.3.peg.3423	Methylglyoxal reductase, acetol producing (EC 1.1.1.-) / 2,5-diketo-D-gluconate reductase A (EC 1.1.1.274)
4bbf096985d651b7277f9c5f25d58e6a	fig|373384.10.peg.3029	D-glucarate permease
4bbf096985d651b7277f9c5f25d58e6a	fig|373384.11.peg.3061	D-glucarate permease
eba90d7dd5e8fba1bdddcd2959a01be9	fig|272620.9.peg.3363	Aminomethyltransferase (glycine cleavage system T protein) (EC 2.1.2.10)
fd1bf05cd3f7ee5fb4a754bf4f15e971	fig|221109.1.peg.1109	Cystathionine beta-synthase (EC 4.2.1.22)
fd1bf05cd3f7ee5fb4a754bf4f15e971	fig|221109.4.peg.1130	Cystathionine beta-synthase (EC 4.2.1.22)
484c4e2dedfff362979036a246c4764d	fig|321314.4.peg.2444	Aminomethyltransferase (glycine cleavage system T protein) (EC 2.1.2.10)
484c4e2dedfff362979036a246c4764d	fig|321314.9.peg.3522	Aminomethyltransferase (glycine cleavage system T protein) (EC 2.1.2.10)
484c4e2dedfff362979036a246c4764d	fig|423368.6.peg.3358	Aminomethyltransferase (glycine cleavage system T protein) (EC 2.1.2.10)
484c4e2dedfff362979036a246c4764d	fig|423368.8.peg.3336	Aminomethyltransferase (glycine cleavage system T protein) (EC 2.1.2.10)
484c4e2dedfff362979036a246c4764d	fig|454164.6.peg.2519	Aminomethyltransferase (glycine cleavage system T protein) (EC 2.1.2.10)
484c4e2dedfff362979036a246c4764d	fig|454169.6.peg.3270	Aminomethyltransferase (glycine cleavage system T protein) (EC 2.1.2.10)
484c4e2dedfff362979036a246c4764d	fig|465516.5.peg.2075	Aminomethyltransferase (glycine cleavage system T protein) (EC 2.1.2.10)
c3f50bae578da140048ea70798354854	fig|667129.3.peg.4403	D-glucarate permease
8e4deddd0b41f94608f87ed77aa4edae	fig|198214.1.peg.2667	Diaminopimelate decarboxylase (EC 4.1.1.20)
8e4deddd0b41f94608f87ed77aa4edae	fig|198214.7.peg.3389	Diaminopimelate decarboxylase (EC 4.1.1.20)
8e4deddd0b41f94608f87ed77aa4edae	fig|198215.1.peg.2608	Diaminopimelate decarboxylase (EC 4.1.1.20)
8e4deddd0b41f94608f87ed77aa4edae	fig|198215.6.peg.3343	Diaminopimelate decarboxylase (EC 4.1.1.20)
8e4deddd0b41f94608f87ed77aa4edae	fig|373384.10.peg.3298	Diaminopimelate decarboxylase (EC 4.1.1.20)
8e4deddd0b41f94608f87ed77aa4edae	fig|373384.11.peg.3335	Diaminopimelate decarboxylase (EC 4.1.1.20)
8e4deddd0b41f94608f87ed77aa4edae	fig|591020.3.peg.3380	Diaminopimelate decarboxylase (EC 4.1.1.20)
540eb7501a21f8b76a03f3a4a7fdec97	fig|428406.5.peg.2388	Acetyl-coenzyme A synthetase (EC 6.2.1.1)
a8fe486cf691dd9142699ff7c2e0381c	fig|215689.3.peg.2110	FIG005121: SAM-dependent methyltransferase (EC 2.1.1.-)
d9439d75cdaa91b5c6762188ea80db57	fig|196600.1.peg.5584	Lysine/cadaverine antiporter membrane protein CadB
d9439d75cdaa91b5c6762188ea80db57	fig|196600.6.peg.2391	Lysine/cadaverine antiporter membrane protein CadB
d9439d75cdaa91b5c6762188ea80db57	fig|216895.17.peg.1923	Lysine/cadaverine antiporter membrane protein CadB
d9439d75cdaa91b5c6762188ea80db57	fig|216895.1.peg.1883	Lysine/cadaverine antiporter membrane protein CadB
ba0997433867f346d6bb7e4ba7619d3a	fig|701347.4.peg.2901	Membrane alanine aminopeptidase N (EC 3.4.11.2)
ce4b3bf7e46d291cfbe18606d517eded	fig|574521.7.peg.4361	Pyruvate formate-lyase activating enzyme (EC 1.97.1.4)
ce4b3bf7e46d291cfbe18606d517eded	fig|670897.3.peg.1101	Pyruvate formate-lyase activating enzyme (EC 1.97.1.4)
02e933a7baa5132682628100d156f80d	fig|318167.10.peg.266	O-succinylbenzoate-CoA synthase (EC 4.2.1.-)
02e933a7baa5132682628100d156f80d	fig|318167.14.peg.292	O-succinylbenzoate-CoA synthase (EC 4.2.1.-)
bff55059c56d56168986a5fa283087b8	fig|406562.5.peg.1499	PTS system, mannitol-specific IIB component (EC 2.7.1.69) / PTS system, mannitol-specific IIC component (EC 2.7.1.69)
1198e0f6ea289bc4e719962464081a0f	fig|272994.5.peg.921	Cobalt-precorrin-4 C11-methyltransferase (EC 2.1.1.133)
1198e0f6ea289bc4e719962464081a0f	fig|272994.6.peg.906	Cobalt-precorrin-4 C11-methyltransferase (EC 2.1.1.133)
400537305210ff2b60d568e17e7fa387	fig|164546.7.peg.5485	Cytochrome cd1 nitrite reductase (EC:1.7.2.1)
4e692e3985189036f4e8486e5196a771	fig|344609.11.peg.4653	Hexose phosphate transport protein UhpT
f939647a7ae5d1f1ae2218d0c69fd9e9	fig|457400.3.peg.702	Formate hydrogenlyase subunit 4
6a0e91ec182c0696f6273fbf6622a7c0	fig|585057.4.peg.2673	Sulfate and thiosulfate binding protein CysP
6a0e91ec182c0696f6273fbf6622a7c0	fig|585057.6.peg.2676	Sulfate and thiosulfate binding protein CysP
5e314b5dec9369d3b0ed876ad0e66ed4	fig|199310.1.peg.2207	Zinc ABC transporter, ATP-binding protein ZnuC
5e314b5dec9369d3b0ed876ad0e66ed4	fig|199310.4.peg.2129	Zinc ABC transporter, ATP-binding protein ZnuC
5e314b5dec9369d3b0ed876ad0e66ed4	fig|216592.1.peg.1418	Zinc ABC transporter, ATP-binding protein ZnuC
5e314b5dec9369d3b0ed876ad0e66ed4	fig|216592.3.peg.2107	Zinc ABC transporter, ATP-binding protein ZnuC
5e314b5dec9369d3b0ed876ad0e66ed4	fig|216593.1.peg.692	Zinc ABC transporter, ATP-binding protein ZnuC
5e314b5dec9369d3b0ed876ad0e66ed4	fig|300268.10.peg.1531	Zinc ABC transporter, ATP-binding protein ZnuC
5e314b5dec9369d3b0ed876ad0e66ed4	fig|300268.11.peg.1550	Zinc ABC transporter, ATP-binding protein ZnuC
5e314b5dec9369d3b0ed876ad0e66ed4	fig|300269.11.peg.1466	Zinc ABC transporter, ATP-binding protein ZnuC
5e314b5dec9369d3b0ed876ad0e66ed4	fig|300269.12.peg.1524	Zinc ABC transporter, ATP-binding protein ZnuC
5e314b5dec9369d3b0ed876ad0e66ed4	fig|316385.5.peg.1979	Zinc ABC transporter, ATP-binding protein ZnuC
5e314b5dec9369d3b0ed876ad0e66ed4	fig|316385.7.peg.2025	Zinc ABC transporter, ATP-binding protein ZnuC
5e314b5dec9369d3b0ed876ad0e66ed4	fig|316401.4.peg.2162	Zinc ABC transporter, ATP-binding protein ZnuC
5e314b5dec9369d3b0ed876ad0e66ed4	fig|316407.3.peg.1814	Zinc ABC transporter, ATP-binding protein ZnuC
5e314b5dec9369d3b0ed876ad0e66ed4	fig|331111.12.peg.2366	Zinc ABC transporter, ATP-binding protein ZnuC
5e314b5dec9369d3b0ed876ad0e66ed4	fig|331111.3.peg.4506	Zinc ABC transporter, ATP-binding protein ZnuC
5e314b5dec9369d3b0ed876ad0e66ed4	fig|340184.3.peg.3584	Zinc ABC transporter, ATP-binding protein ZnuC
5e314b5dec9369d3b0ed876ad0e66ed4	fig|340184.6.peg.3748	Zinc ABC transporter, ATP-binding protein ZnuC
5e314b5dec9369d3b0ed876ad0e66ed4	fig|340185.3.peg.4448	Zinc ABC transporter, ATP-binding protein ZnuC
5e314b5dec9369d3b0ed876ad0e66ed4	fig|340185.4.peg.4688	Zinc ABC transporter, ATP-binding protein ZnuC
5e314b5dec9369d3b0ed876ad0e66ed4	fig|340197.3.peg.3128	Zinc ABC transporter, ATP-binding protein ZnuC
5e314b5dec9369d3b0ed876ad0e66ed4	fig|340197.5.peg.3269	Zinc ABC transporter, ATP-binding protein ZnuC
5e314b5dec9369d3b0ed876ad0e66ed4	fig|344601.3.peg.3995	Zinc ABC transporter, ATP-binding protein ZnuC
5e314b5dec9369d3b0ed876ad0e66ed4	fig|344601.5.peg.4199	Zinc ABC transporter, ATP-binding protein ZnuC
5e314b5dec9369d3b0ed876ad0e66ed4	fig|364106.7.peg.2094	Zinc ABC transporter, ATP-binding protein ZnuC
5e314b5dec9369d3b0ed876ad0e66ed4	fig|364106.8.peg.2097	Zinc ABC transporter, ATP-binding protein ZnuC
5e314b5dec9369d3b0ed876ad0e66ed4	fig|386585.9.peg.2692	Zinc ABC transporter, ATP-binding protein ZnuC
5e314b5dec9369d3b0ed876ad0e66ed4	fig|405955.13.peg.1952	Zinc ABC transporter, ATP-binding protein ZnuC
5e314b5dec9369d3b0ed876ad0e66ed4	fig|405955.9.peg.1601	Zinc ABC transporter, ATP-binding protein ZnuC
5e314b5dec9369d3b0ed876ad0e66ed4	fig|409438.11.peg.2185	Zinc ABC transporter, ATP-binding protein ZnuC
5e314b5dec9369d3b0ed876ad0e66ed4	fig|431946.3.peg.1782	Zinc ABC transporter, ATP-binding protein ZnuC
5e314b5dec9369d3b0ed876ad0e66ed4	fig|439855.10.peg.1486	Zinc ABC transporter, ATP-binding protein ZnuC
5e314b5dec9369d3b0ed876ad0e66ed4	fig|444447.5.peg.4871	Zinc ABC transporter, ATP-binding protein ZnuC
5e314b5dec9369d3b0ed876ad0e66ed4	fig|444448.5.peg.5116	Zinc ABC transporter, ATP-binding protein ZnuC
5e314b5dec9369d3b0ed876ad0e66ed4	fig|444449.5.peg.826	Zinc ABC transporter, ATP-binding protein ZnuC
5e314b5dec9369d3b0ed876ad0e66ed4	fig|444450.8.peg.2627	Zinc ABC transporter, ATP-binding protein ZnuC
5e314b5dec9369d3b0ed876ad0e66ed4	fig|444451.5.peg.5182	Zinc ABC transporter, ATP-binding protein ZnuC
5e314b5dec9369d3b0ed876ad0e66ed4	fig|444453.5.peg.4447	Zinc ABC transporter, ATP-binding protein ZnuC
5e314b5dec9369d3b0ed876ad0e66ed4	fig|444454.5.peg.1327	Zinc ABC transporter, ATP-binding protein ZnuC
5e314b5dec9369d3b0ed876ad0e66ed4	fig|457401.3.peg.194	Zinc ABC transporter, ATP-binding protein ZnuC
5e314b5dec9369d3b0ed876ad0e66ed4	fig|469598.5.peg.2125	Zinc ABC transporter, ATP-binding protein ZnuC
5e314b5dec9369d3b0ed876ad0e66ed4	fig|478004.5.peg.4503	Zinc ABC transporter, ATP-binding protein ZnuC
5e314b5dec9369d3b0ed876ad0e66ed4	fig|478005.5.peg.4551	Zinc ABC transporter, ATP-binding protein ZnuC
5e314b5dec9369d3b0ed876ad0e66ed4	fig|478006.5.peg.2798	Zinc ABC transporter, ATP-binding protein ZnuC
5e314b5dec9369d3b0ed876ad0e66ed4	fig|478007.5.peg.4936	Zinc ABC transporter, ATP-binding protein ZnuC
5e314b5dec9369d3b0ed876ad0e66ed4	fig|478008.5.peg.3468	Zinc ABC transporter, ATP-binding protein ZnuC
5e314b5dec9369d3b0ed876ad0e66ed4	fig|502346.5.peg.4818	Zinc ABC transporter, ATP-binding protein ZnuC
5e314b5dec9369d3b0ed876ad0e66ed4	fig|511145.12.peg.1937	Zinc ABC transporter, ATP-binding protein ZnuC
5e314b5dec9369d3b0ed876ad0e66ed4	fig|511145.6.peg.1921	Zinc ABC transporter, ATP-binding protein ZnuC
5e314b5dec9369d3b0ed876ad0e66ed4	fig|525281.3.peg.637	Zinc ABC transporter, ATP-binding protein ZnuC
5e314b5dec9369d3b0ed876ad0e66ed4	fig|536056.3.peg.1885	Zinc ABC transporter, ATP-binding protein ZnuC
5e314b5dec9369d3b0ed876ad0e66ed4	fig|544404.4.peg.2490	Zinc ABC transporter, ATP-binding protein ZnuC
5e314b5dec9369d3b0ed876ad0e66ed4	fig|550672.3.peg.1602	Zinc ABC transporter, ATP-binding protein ZnuC
5e314b5dec9369d3b0ed876ad0e66ed4	fig|550676.3.peg.2179	Zinc ABC transporter, ATP-binding protein ZnuC
5e314b5dec9369d3b0ed876ad0e66ed4	fig|550677.3.peg.1348	Zinc ABC transporter, ATP-binding protein ZnuC
5e314b5dec9369d3b0ed876ad0e66ed4	fig|556266.3.peg.1511	Zinc ABC transporter, ATP-binding protein ZnuC
5e314b5dec9369d3b0ed876ad0e66ed4	fig|562.371.peg.4733	Zinc ABC transporter, ATP-binding protein ZnuC
5e314b5dec9369d3b0ed876ad0e66ed4	fig|562.372.peg.4963	Zinc ABC transporter, ATP-binding protein ZnuC
5e314b5dec9369d3b0ed876ad0e66ed4	fig|562.373.peg.5632	Zinc ABC transporter, ATP-binding protein ZnuC
5e314b5dec9369d3b0ed876ad0e66ed4	fig|562.374.peg.4147	Zinc ABC transporter, ATP-binding protein ZnuC
5e314b5dec9369d3b0ed876ad0e66ed4	fig|562.375.peg.1994	Zinc ABC transporter, ATP-binding protein ZnuC
5e314b5dec9369d3b0ed876ad0e66ed4	fig|562.376.peg.2246	Zinc ABC transporter, ATP-binding protein ZnuC
5e314b5dec9369d3b0ed876ad0e66ed4	fig|566546.3.peg.3973	Zinc ABC transporter, ATP-binding protein ZnuC
5e314b5dec9369d3b0ed876ad0e66ed4	fig|566546.4.peg.2024	Zinc ABC transporter, ATP-binding protein ZnuC
5e314b5dec9369d3b0ed876ad0e66ed4	fig|570506.3.peg.4081	Zinc ABC transporter, ATP-binding protein ZnuC
5e314b5dec9369d3b0ed876ad0e66ed4	fig|573235.3.peg.2749	Zinc ABC transporter, ATP-binding protein ZnuC
5e314b5dec9369d3b0ed876ad0e66ed4	fig|574521.7.peg.2029	Zinc ABC transporter, ATP-binding protein ZnuC
5e314b5dec9369d3b0ed876ad0e66ed4	fig|585034.4.peg.1921	Zinc ABC transporter, ATP-binding protein ZnuC
5e314b5dec9369d3b0ed876ad0e66ed4	fig|585034.5.peg.1916	Zinc ABC transporter, ATP-binding protein ZnuC
5e314b5dec9369d3b0ed876ad0e66ed4	fig|585035.6.peg.1903	Zinc ABC transporter, ATP-binding protein ZnuC
5e314b5dec9369d3b0ed876ad0e66ed4	fig|585055.6.peg.2066	Zinc ABC transporter, ATP-binding protein ZnuC
5e314b5dec9369d3b0ed876ad0e66ed4	fig|585055.8.peg.2069	Zinc ABC transporter, ATP-binding protein ZnuC
5e314b5dec9369d3b0ed876ad0e66ed4	fig|585057.4.peg.1249	Zinc ABC transporter, ATP-binding protein ZnuC
5e314b5dec9369d3b0ed876ad0e66ed4	fig|585057.6.peg.1248	Zinc ABC transporter, ATP-binding protein ZnuC
5e314b5dec9369d3b0ed876ad0e66ed4	fig|585395.4.peg.2146	Zinc ABC transporter, ATP-binding protein ZnuC
5e314b5dec9369d3b0ed876ad0e66ed4	fig|585396.4.peg.2470	Zinc ABC transporter, ATP-binding protein ZnuC
5e314b5dec9369d3b0ed876ad0e66ed4	fig|585397.7.peg.2090	Zinc ABC transporter, ATP-binding protein ZnuC
5e314b5dec9369d3b0ed876ad0e66ed4	fig|585397.9.peg.2085	Zinc ABC transporter, ATP-binding protein ZnuC
5e314b5dec9369d3b0ed876ad0e66ed4	fig|595495.4.peg.3795	Zinc ABC transporter, ATP-binding protein ZnuC
5e314b5dec9369d3b0ed876ad0e66ed4	fig|595496.3.peg.1827	Zinc ABC transporter, ATP-binding protein ZnuC
5e314b5dec9369d3b0ed876ad0e66ed4	fig|621.8.peg.733	Zinc ABC transporter, ATP-binding protein ZnuC
5e314b5dec9369d3b0ed876ad0e66ed4	fig|623.7.peg.5553	Zinc ABC transporter, ATP-binding protein ZnuC
5e314b5dec9369d3b0ed876ad0e66ed4	fig|637388.3.peg.4723	Zinc ABC transporter, ATP-binding protein ZnuC
5e314b5dec9369d3b0ed876ad0e66ed4	fig|655817.3.peg.2217	Zinc ABC transporter, ATP-binding protein ZnuC
5e314b5dec9369d3b0ed876ad0e66ed4	fig|656393.3.peg.2663	Zinc ABC transporter, ATP-binding protein ZnuC
5e314b5dec9369d3b0ed876ad0e66ed4	fig|656408.3.peg.2029	Zinc ABC transporter, ATP-binding protein ZnuC
5e314b5dec9369d3b0ed876ad0e66ed4	fig|656414.3.peg.2196	Zinc ABC transporter, ATP-binding protein ZnuC
5e314b5dec9369d3b0ed876ad0e66ed4	fig|656417.3.peg.2459	Zinc ABC transporter, ATP-binding protein ZnuC
5e314b5dec9369d3b0ed876ad0e66ed4	fig|656440.3.peg.1796	Zinc ABC transporter, ATP-binding protein ZnuC
5e314b5dec9369d3b0ed876ad0e66ed4	fig|656443.3.peg.2544	Zinc ABC transporter, ATP-binding protein ZnuC
5e314b5dec9369d3b0ed876ad0e66ed4	fig|6666666.5365.peg.5763	Zinc ABC transporter, ATP-binding protein ZnuC
5e314b5dec9369d3b0ed876ad0e66ed4	fig|6666666.5522.peg.3687	Zinc ABC transporter, ATP-binding protein ZnuC
5e314b5dec9369d3b0ed876ad0e66ed4	fig|679204.3.peg.1388	Zinc ABC transporter, ATP-binding protein ZnuC
5e314b5dec9369d3b0ed876ad0e66ed4	fig|679206.4.peg.3956	Zinc ABC transporter, ATP-binding protein ZnuC
5e314b5dec9369d3b0ed876ad0e66ed4	fig|679207.4.peg.1260	Zinc ABC transporter, ATP-binding protein ZnuC
5e314b5dec9369d3b0ed876ad0e66ed4	fig|685038.3.peg.1878	Zinc ABC transporter, ATP-binding protein ZnuC
5e314b5dec9369d3b0ed876ad0e66ed4	fig|701177.3.peg.2314	Zinc ABC transporter, ATP-binding protein ZnuC
5e314b5dec9369d3b0ed876ad0e66ed4	fig|714962.3.peg.2015	Zinc ABC transporter, ATP-binding protein ZnuC
5e314b5dec9369d3b0ed876ad0e66ed4	fig|749527.3.peg.795	Zinc ABC transporter, ATP-binding protein ZnuC
5e314b5dec9369d3b0ed876ad0e66ed4	fig|749528.3.peg.4988	Zinc ABC transporter, ATP-binding protein ZnuC
5e314b5dec9369d3b0ed876ad0e66ed4	fig|749531.3.peg.638	Zinc ABC transporter, ATP-binding protein ZnuC
5e314b5dec9369d3b0ed876ad0e66ed4	fig|749532.3.peg.2424	Zinc ABC transporter, ATP-binding protein ZnuC
5e314b5dec9369d3b0ed876ad0e66ed4	fig|749537.3.peg.1319	Zinc ABC transporter, ATP-binding protein ZnuC
5e314b5dec9369d3b0ed876ad0e66ed4	fig|749538.3.peg.4476	Zinc ABC transporter, ATP-binding protein ZnuC
5e314b5dec9369d3b0ed876ad0e66ed4	fig|749540.3.peg.2145	Zinc ABC transporter, ATP-binding protein ZnuC
5e314b5dec9369d3b0ed876ad0e66ed4	fig|749544.3.peg.2410	Zinc ABC transporter, ATP-binding protein ZnuC
5e314b5dec9369d3b0ed876ad0e66ed4	fig|749545.3.peg.2980	Zinc ABC transporter, ATP-binding protein ZnuC
5e314b5dec9369d3b0ed876ad0e66ed4	fig|749548.3.peg.4784	Zinc ABC transporter, ATP-binding protein ZnuC
5e314b5dec9369d3b0ed876ad0e66ed4	fig|749550.3.peg.1910	Zinc ABC transporter, ATP-binding protein ZnuC
5e314b5dec9369d3b0ed876ad0e66ed4	fig|753642.3.peg.2491	Zinc ABC transporter, ATP-binding protein ZnuC
5e314b5dec9369d3b0ed876ad0e66ed4	fig|83333.1.peg.1842	Zinc ABC transporter, ATP-binding protein ZnuC
5e314b5dec9369d3b0ed876ad0e66ed4	fig|83334.1.peg.2595	Zinc ABC transporter, ATP-binding protein ZnuC
5e314b5dec9369d3b0ed876ad0e66ed4	fig|869729.3.peg.1668	Zinc ABC transporter, ATP-binding protein ZnuC
c6e694b746760e296f4ca18ca2f57b43	fig|562.372.peg.1664	Asparagine synthetase [glutamine-hydrolyzing] (EC 6.3.5.4)
c6e694b746760e296f4ca18ca2f57b43	fig|562.374.peg.5314	Asparagine synthetase [glutamine-hydrolyzing] (EC 6.3.5.4)
33c0c649435e0ef5d74c3678ff9c2523	fig|591167.3.peg.4514	Glutamine synthetase type II, eukaryotic (EC 6.3.1.2)
b7369ee5a5f020f8ffe20ec3677207e0	fig|375451.14.peg.970	Malyl-CoA lyase (EC 4.1.3.24)
b7369ee5a5f020f8ffe20ec3677207e0	fig|375451.6.peg.938	Malyl-CoA lyase (EC 4.1.3.24)
45fd1c950505f5114dfebf466b4e7075	fig|527004.3.peg.332	Nudix-like NDP and NTP phosphohydrolase YmfB
a999701a43293e5bda99464df95f0a5b	fig|527002.3.peg.1172	Cytochrome d ubiquinol oxidase subunit I (EC 1.10.3.-)
c47e924cc3dd1da0be093b9f38b907f6	fig|550677.3.peg.3368	Diaminopimelate decarboxylase (EC 4.1.1.20)
5c515d597155b8d2a543f40cd6af9e8e	fig|395019.3.peg.4726	Formate dehydrogenase O alpha subunit (EC 1.2.1.2) @ selenocysteine-containing
5c515d597155b8d2a543f40cd6af9e8e	fig|395019.7.peg.4959	Formate dehydrogenase O alpha subunit (EC 1.2.1.2) @ selenocysteine-containing
5c515d597155b8d2a543f40cd6af9e8e	fig|395019.8.peg.4940	Formate dehydrogenase O alpha subunit (EC 1.2.1.2) @ selenocysteine-containing
436b956e782e481b95073f813cca14f5	fig|525246.3.peg.248	Ribonucleotide reductase of class Ib (aerobic), beta subunit (EC 1.17.4.1)
e85b470eafdfd65054a943e5aad39b7e	fig|187410.11.peg.1152	DNA polymerase III subunits gamma and tau (EC 2.7.7.7)
e85b470eafdfd65054a943e5aad39b7e	fig|187410.1.peg.1042	DNA polymerase III subunits gamma and tau (EC 2.7.7.7)
e85b470eafdfd65054a943e5aad39b7e	fig|214092.10.peg.3776	DNA polymerase III subunits gamma and tau (EC 2.7.7.7)
e85b470eafdfd65054a943e5aad39b7e	fig|214092.1.peg.3116	DNA polymerase III subunits gamma and tau (EC 2.7.7.7)
e85b470eafdfd65054a943e5aad39b7e	fig|229193.14.peg.904	DNA polymerase III subunits gamma and tau (EC 2.7.7.7)
e85b470eafdfd65054a943e5aad39b7e	fig|229193.1.peg.791	DNA polymerase III subunits gamma and tau (EC 2.7.7.7)
e85b470eafdfd65054a943e5aad39b7e	fig|273123.10.peg.1270	DNA polymerase III subunits gamma and tau (EC 2.7.7.7)
e85b470eafdfd65054a943e5aad39b7e	fig|273123.1.peg.1116	DNA polymerase III subunits gamma and tau (EC 2.7.7.7)
e85b470eafdfd65054a943e5aad39b7e	fig|349746.3.peg.725	DNA polymerase III subunits gamma and tau (EC 2.7.7.7)
e85b470eafdfd65054a943e5aad39b7e	fig|349746.9.peg.3407	DNA polymerase III subunits gamma and tau (EC 2.7.7.7)
e85b470eafdfd65054a943e5aad39b7e	fig|360099.5.peg.3596	DNA polymerase III subunits gamma and tau (EC 2.7.7.7)
e85b470eafdfd65054a943e5aad39b7e	fig|360102.10.peg.3244	DNA polymerase III subunits gamma and tau (EC 2.7.7.7)
e85b470eafdfd65054a943e5aad39b7e	fig|360102.4.peg.3136	DNA polymerase III subunits gamma and tau (EC 2.7.7.7)
e85b470eafdfd65054a943e5aad39b7e	fig|373665.6.peg.354	DNA polymerase III subunits gamma and tau (EC 2.7.7.7)
e85b470eafdfd65054a943e5aad39b7e	fig|377628.10.peg.1233	DNA polymerase III subunits gamma and tau (EC 2.7.7.7)
e85b470eafdfd65054a943e5aad39b7e	fig|377628.11.peg.1040	DNA polymerase III subunits gamma and tau (EC 2.7.7.7)
e85b470eafdfd65054a943e5aad39b7e	fig|377628.5.peg.1205	DNA polymerase III subunits gamma and tau (EC 2.7.7.7)
e85b470eafdfd65054a943e5aad39b7e	fig|386656.4.peg.2744	DNA polymerase III subunits gamma and tau (EC 2.7.7.7)
e85b470eafdfd65054a943e5aad39b7e	fig|386656.9.peg.3505	DNA polymerase III subunits gamma and tau (EC 2.7.7.7)
e85b470eafdfd65054a943e5aad39b7e	fig|404214.5.peg.3928	DNA polymerase III subunits gamma and tau (EC 2.7.7.7)
e85b470eafdfd65054a943e5aad39b7e	fig|404215.6.peg.2880	DNA polymerase III subunits gamma and tau (EC 2.7.7.7)
e85b470eafdfd65054a943e5aad39b7e	fig|404216.5.peg.539	DNA polymerase III subunits gamma and tau (EC 2.7.7.7)
e85b470eafdfd65054a943e5aad39b7e	fig|404217.5.peg.4701	DNA polymerase III subunits gamma and tau (EC 2.7.7.7)
e85b470eafdfd65054a943e5aad39b7e	fig|404218.5.peg.908	DNA polymerase III subunits gamma and tau (EC 2.7.7.7)
e85b470eafdfd65054a943e5aad39b7e	fig|412420.6.peg.392	DNA polymerase III subunits gamma and tau (EC 2.7.7.7)
e85b470eafdfd65054a943e5aad39b7e	fig|502801.6.peg.1121	DNA polymerase III subunits gamma and tau (EC 2.7.7.7)
e85b470eafdfd65054a943e5aad39b7e	fig|547046.3.peg.972	DNA polymerase III subunits gamma and tau (EC 2.7.7.7)
e85b470eafdfd65054a943e5aad39b7e	fig|547047.3.peg.3736	DNA polymerase III subunits gamma and tau (EC 2.7.7.7)
e85b470eafdfd65054a943e5aad39b7e	fig|547048.4.peg.3473	DNA polymerase III subunits gamma and tau (EC 2.7.7.7)
e85b470eafdfd65054a943e5aad39b7e	fig|637382.3.peg.3636	DNA polymerase III subunits gamma and tau (EC 2.7.7.7)
e85b470eafdfd65054a943e5aad39b7e	fig|637385.3.peg.3646	DNA polymerase III subunits gamma and tau (EC 2.7.7.7)
e85b470eafdfd65054a943e5aad39b7e	fig|637386.3.peg.3828	DNA polymerase III subunits gamma and tau (EC 2.7.7.7)
e85b470eafdfd65054a943e5aad39b7e	fig|687916.3.peg.3265	DNA polymerase III subunits gamma and tau (EC 2.7.7.7)
39fa646a86c6a6f42504e64f288bf440	fig|266265.5.peg.2618	Allantoicase (EC 3.5.3.4)
39fa646a86c6a6f42504e64f288bf440	fig|36873.1.peg.6260	Allantoicase (EC 3.5.3.4)
03e454e1e786e11785e8ec2da86a947c	fig|326442.4.peg.3417	Histidinol-phosphatase (EC 3.1.3.15) / Imidazoleglycerol-phosphate dehydratase (EC 4.2.1.19)
03e454e1e786e11785e8ec2da86a947c	fig|326442.8.peg.3399	Histidinol-phosphatase (EC 3.1.3.15) / Imidazoleglycerol-phosphate dehydratase (EC 4.2.1.19)
7021c1808a265190701ad4b94d331be5	fig|338187.4.peg.731	Glutamate synthase [NADPH] small chain (EC 1.4.1.13)
7021c1808a265190701ad4b94d331be5	fig|338187.8.peg.920	Glutamate synthase [NADPH] small chain (EC 1.4.1.13)
e2cadeb535c1b180382eb1e160a83402	fig|316385.5.peg.2389	O-succinylbenzoic acid--CoA ligase (EC 6.2.1.26)
e2cadeb535c1b180382eb1e160a83402	fig|316385.7.peg.2443	O-succinylbenzoic acid--CoA ligase (EC 6.2.1.26)
e2cadeb535c1b180382eb1e160a83402	fig|316407.3.peg.2194	O-succinylbenzoic acid--CoA ligase (EC 6.2.1.26)
e2cadeb535c1b180382eb1e160a83402	fig|413997.3.peg.2285	O-succinylbenzoic acid--CoA ligase (EC 6.2.1.26)
e2cadeb535c1b180382eb1e160a83402	fig|457401.3.peg.1617	O-succinylbenzoic acid--CoA ligase (EC 6.2.1.26)
e2cadeb535c1b180382eb1e160a83402	fig|469008.4.peg.1438	O-succinylbenzoic acid--CoA ligase (EC 6.2.1.26)
e2cadeb535c1b180382eb1e160a83402	fig|511145.12.peg.2353	O-succinylbenzoic acid--CoA ligase (EC 6.2.1.26)
e2cadeb535c1b180382eb1e160a83402	fig|511145.6.peg.2337	O-succinylbenzoic acid--CoA ligase (EC 6.2.1.26)
e2cadeb535c1b180382eb1e160a83402	fig|511693.5.peg.2298	O-succinylbenzoic acid--CoA ligase (EC 6.2.1.26)
e2cadeb535c1b180382eb1e160a83402	fig|536056.3.peg.1467	O-succinylbenzoic acid--CoA ligase (EC 6.2.1.26)
e2cadeb535c1b180382eb1e160a83402	fig|595496.3.peg.2235	O-succinylbenzoic acid--CoA ligase (EC 6.2.1.26)
e2cadeb535c1b180382eb1e160a83402	fig|656414.3.peg.2644	O-succinylbenzoic acid--CoA ligase (EC 6.2.1.26)
e2cadeb535c1b180382eb1e160a83402	fig|749538.3.peg.2332	O-succinylbenzoic acid--CoA ligase (EC 6.2.1.26)
e2cadeb535c1b180382eb1e160a83402	fig|749540.3.peg.3981	O-succinylbenzoic acid--CoA ligase (EC 6.2.1.26)
e2cadeb535c1b180382eb1e160a83402	fig|83333.1.peg.2234	O-succinylbenzoic acid--CoA ligase (EC 6.2.1.26)
04d50720973937e42451de2777eab53c	fig|469595.3.peg.495	GDP-mannose 4,6-dehydratase (EC 4.2.1.47)
c2536c0a501bd8e508f74cd9a79ac661	fig|388396.11.peg.794	Asparagine synthetase [glutamine-hydrolyzing] (EC 6.3.5.4)
c2536c0a501bd8e508f74cd9a79ac661	fig|388396.7.peg.1621	Asparagine synthetase [glutamine-hydrolyzing] (EC 6.3.5.4)
947d1d72405e6ce5507ab0b5b77ee76b	fig|550537.3.peg.647	DNA polymerase III delta subunit (EC 2.7.7.7)
947d1d72405e6ce5507ab0b5b77ee76b	fig|550537.5.peg.624	DNA polymerase III delta subunit (EC 2.7.7.7)
61eb720aaa05a4a0cc397b804bae30a1	fig|314280.3.peg.4156	3-oxoacyl-[acyl-carrier-protein] synthase, KASI (EC 2.3.1.41)
61eb720aaa05a4a0cc397b804bae30a1	fig|314280.5.peg.4079	3-oxoacyl-[acyl-carrier-protein] synthase, KASI (EC 2.3.1.41)
475f748dfa4d746e202aa34ece33007e	fig|380703.5.peg.1811	Pterin-4-alpha-carbinolamine dehydratase (EC 4.2.1.96)
d193481f8dc80f8fd77bc72e03e2684d	fig|331111.3.peg.2782	FIG005121: SAM-dependent methyltransferase (EC 2.1.1.-)
96e9648aa9102a3ce3f0059f8984b7e7	fig|749531.3.peg.2046	Phosphomethylpyrimidine kinase (EC 2.7.4.7)
f8a3c168d305e928407be638b2ba4eaf	fig|399742.4.peg.1594	DNA polymerase III delta prime subunit (EC 2.7.7.7)
b0660dec6c88be73d93759351d988f2e	fig|575565.3.peg.2695	UDP-3-O-[3-hydroxymyristoyl] N-acetylglucosamine deacetylase (EC 3.5.1.-)
b5c38cb2dca24e6a07c2c6290e50847c	fig|349967.3.peg.1826	L-threonine 3-dehydrogenase (EC 1.1.1.103)
b5c38cb2dca24e6a07c2c6290e50847c	fig|349967.4.peg.3547	L-threonine 3-dehydrogenase (EC 1.1.1.103)
e176df6ab0ec66914855f7ec7addf83f	fig|581103.3.peg.1500	Inorganic pyrophospatase PpaX
e176df6ab0ec66914855f7ec7addf83f	fig|581103.5.peg.430	Inorganic pyrophospatase PpaX
e176df6ab0ec66914855f7ec7addf83f	fig|634956.3.peg.2880	Inorganic pyrophospatase PpaX
723bcaf900da4c91ad4a0e08eef47d72	fig|550677.3.peg.1708	Inosine-uridine preferring nucleoside hydrolase (EC 3.2.2.1)
a1a42ce354ea1ba7b4995eb60cd4968e	fig|749547.3.peg.103	Respiratory nitrate reductase alpha chain (EC 1.7.99.4)
56f6c9bd3d0f6a993bd0f81da88b043f	fig|40324.1.peg.2524	Acetyl-coenzyme A carboxyl transferase alpha chain (EC 6.4.1.2)
56f6c9bd3d0f6a993bd0f81da88b043f	fig|522373.3.peg.1427	Acetyl-coenzyme A carboxyl transferase alpha chain (EC 6.4.1.2)
ba2ed0562762f7140b3127ea2aedabbf	fig|333990.5.peg.2236	2,3,4,5-tetrahydropyridine-2,6-dicarboxylate N-acetyltransferase (EC 2.3.1.89)
e6b2e9780e6342273b037ba0a5950cea	fig|675814.3.peg.407	Sulfur carrier protein adenylyltransferase ThiF
938f17a7b4dec8ae69617c0d999ab467	fig|340186.3.peg.2926	Enoyl-CoA hydratase (EC 4.2.1.17) / 3-hydroxyacyl-CoA dehydrogenase (EC 1.1.1.35) / 3-hydroxybutyryl-CoA epimerase (EC 5.1.2.3)
938f17a7b4dec8ae69617c0d999ab467	fig|340186.5.peg.3043	Enoyl-CoA hydratase (EC 4.2.1.17) / 3-hydroxyacyl-CoA dehydrogenase (EC 1.1.1.35) / 3-hydroxybutyryl-CoA epimerase (EC 5.1.2.3)
20c645835cb8aac6488ddfab05b0dd75	fig|550677.3.peg.4356	Guanosine-5'-triphosphate,3'-diphosphate pyrophosphatase (EC 3.6.1.40)
20c645835cb8aac6488ddfab05b0dd75	fig|585056.7.peg.4470	Guanosine-5'-triphosphate,3'-diphosphate pyrophosphatase (EC 3.6.1.40)
20c645835cb8aac6488ddfab05b0dd75	fig|656379.3.peg.5012	Guanosine-5'-triphosphate,3'-diphosphate pyrophosphatase (EC 3.6.1.40)
20c645835cb8aac6488ddfab05b0dd75	fig|656380.3.peg.4910	Guanosine-5'-triphosphate,3'-diphosphate pyrophosphatase (EC 3.6.1.40)
20c645835cb8aac6488ddfab05b0dd75	fig|749549.3.peg.4393	Guanosine-5'-triphosphate,3'-diphosphate pyrophosphatase (EC 3.6.1.40)
cfa05e88d28356728690fd7df7e2ee5a	fig|656024.3.peg.4318	Inositol-1-phosphate synthase (EC 5.5.1.4)
97074a00682f4a0886c1f2c92838364e	fig|561229.3.peg.1662	DNA polymerase III delta prime subunit (EC 2.7.7.7)
7ca4f0dce056054ee80ed40694d242a7	fig|558270.3.peg.4057	Glycerol-3-phosphate acyltransferase (EC 2.3.1.15)
9192678102e5548179e5099fe2c9d27d	fig|272843.1.peg.198	Fumarate reductase subunit D
9192678102e5548179e5099fe2c9d27d	fig|272843.6.peg.203	Fumarate reductase subunit D
86cf88348e352df719b1bac3f66ccaec	fig|243277.26.peg.1357	Spermidine Putrescine ABC transporter permease component PotB (TC 3.A.1.11.1)
86cf88348e352df719b1bac3f66ccaec	fig|345072.13.peg.1502	Spermidine Putrescine ABC transporter permease component PotB (TC 3.A.1.11.1)
86cf88348e352df719b1bac3f66ccaec	fig|345073.12.peg.2090	Spermidine Putrescine ABC transporter permease component PotB (TC 3.A.1.11.1)
86cf88348e352df719b1bac3f66ccaec	fig|412883.10.peg.3512	Spermidine Putrescine ABC transporter permease component PotB (TC 3.A.1.11.1)
86cf88348e352df719b1bac3f66ccaec	fig|412966.10.peg.3348	Spermidine Putrescine ABC transporter permease component PotB (TC 3.A.1.11.1)
86cf88348e352df719b1bac3f66ccaec	fig|417400.10.peg.2775	Spermidine Putrescine ABC transporter permease component PotB (TC 3.A.1.11.1)
86cf88348e352df719b1bac3f66ccaec	fig|593586.3.peg.1744	Spermidine Putrescine ABC transporter permease component PotB (TC 3.A.1.11.1)
86cf88348e352df719b1bac3f66ccaec	fig|593590.3.peg.3486	Spermidine Putrescine ABC transporter permease component PotB (TC 3.A.1.11.1)
86cf88348e352df719b1bac3f66ccaec	fig|661513.3.peg.2242	Spermidine Putrescine ABC transporter permease component PotB (TC 3.A.1.11.1)
c89f32679b6f7c430bb35c2ee0d40c46	fig|391595.3.peg.1522	Cobalt-precorrin-3b C17-methyltransferase
024405343aa971244d5ccbb6f14e78cd	fig|216895.17.peg.4229	Probable L-ascorbate-6-phosphate lactonase UlaG (EC 3.1.1.-) (L-ascorbate utilization protein G)
024405343aa971244d5ccbb6f14e78cd	fig|216895.1.peg.4889	Probable L-ascorbate-6-phosphate lactonase UlaG (EC 3.1.1.-) (L-ascorbate utilization protein G)
298cf4c33cff8891161a4a0066cb93dc	fig|749537.3.peg.2219	NADH-ubiquinone oxidoreductase chain G (EC 1.6.5.3)
8e72031c2c5b6a8a650c859cee0dcd6f	fig|290339.8.peg.1156	Cystine ABC transporter, ATP-binding protein
71a6e1b789e0850982046f8ff74443d3	fig|199310.1.peg.2043	Vitamin B12 ABC transporter, ATPase component BtuD
71a6e1b789e0850982046f8ff74443d3	fig|199310.4.peg.1971	Vitamin B12 ABC transporter, ATPase component BtuD
71a6e1b789e0850982046f8ff74443d3	fig|216593.1.peg.487	Vitamin B12 ABC transporter, ATPase component BtuD
71a6e1b789e0850982046f8ff74443d3	fig|340197.3.peg.1831	Vitamin B12 ABC transporter, ATPase component BtuD
71a6e1b789e0850982046f8ff74443d3	fig|340197.5.peg.1933	Vitamin B12 ABC transporter, ATPase component BtuD
71a6e1b789e0850982046f8ff74443d3	fig|362663.8.peg.1671	Vitamin B12 ABC transporter, ATPase component BtuD
71a6e1b789e0850982046f8ff74443d3	fig|362663.9.peg.1675	Vitamin B12 ABC transporter, ATPase component BtuD
71a6e1b789e0850982046f8ff74443d3	fig|364106.7.peg.1942	Vitamin B12 ABC transporter, ATPase component BtuD
71a6e1b789e0850982046f8ff74443d3	fig|364106.8.peg.1945	Vitamin B12 ABC transporter, ATPase component BtuD
71a6e1b789e0850982046f8ff74443d3	fig|405955.13.peg.1798	Vitamin B12 ABC transporter, ATPase component BtuD
71a6e1b789e0850982046f8ff74443d3	fig|405955.9.peg.1468	Vitamin B12 ABC transporter, ATPase component BtuD
71a6e1b789e0850982046f8ff74443d3	fig|469598.5.peg.1971	Vitamin B12 ABC transporter, ATPase component BtuD
71a6e1b789e0850982046f8ff74443d3	fig|562.376.peg.2410	Vitamin B12 ABC transporter, ATPase component BtuD
71a6e1b789e0850982046f8ff74443d3	fig|574521.7.peg.1837	Vitamin B12 ABC transporter, ATPase component BtuD
71a6e1b789e0850982046f8ff74443d3	fig|585035.6.peg.1750	Vitamin B12 ABC transporter, ATPase component BtuD
71a6e1b789e0850982046f8ff74443d3	fig|585397.7.peg.1934	Vitamin B12 ABC transporter, ATPase component BtuD
71a6e1b789e0850982046f8ff74443d3	fig|585397.9.peg.1929	Vitamin B12 ABC transporter, ATPase component BtuD
71a6e1b789e0850982046f8ff74443d3	fig|656440.3.peg.1567	Vitamin B12 ABC transporter, ATPase component BtuD
71a6e1b789e0850982046f8ff74443d3	fig|670897.3.peg.2547	Vitamin B12 ABC transporter, ATPase component BtuD
71a6e1b789e0850982046f8ff74443d3	fig|685038.3.peg.1728	Vitamin B12 ABC transporter, ATPase component BtuD
71a6e1b789e0850982046f8ff74443d3	fig|714962.3.peg.1864	Vitamin B12 ABC transporter, ATPase component BtuD
71a6e1b789e0850982046f8ff74443d3	fig|749528.3.peg.4825	Vitamin B12 ABC transporter, ATPase component BtuD
71a6e1b789e0850982046f8ff74443d3	fig|749550.3.peg.3159	Vitamin B12 ABC transporter, ATPase component BtuD
71a6e1b789e0850982046f8ff74443d3	fig|869729.3.peg.1826	Vitamin B12 ABC transporter, ATPase component BtuD
608abb38142069e8130e8be1faccada0	fig|557723.7.peg.1597	Ribose ABC transport system, ATP-binding protein RbsA (TC 3.A.1.2.1)
608abb38142069e8130e8be1faccada0	fig|557723.8.peg.1599	Ribose ABC transport system, ATP-binding protein RbsA (TC 3.A.1.2.1)
476d4e73a703b2ac65724935074b4810	fig|209261.6.peg.2663	Phosphatidylglycerophosphatase A (EC 3.1.3.27)
476d4e73a703b2ac65724935074b4810	fig|216597.6.peg.465	Phosphatidylglycerophosphatase A (EC 3.1.3.27)
476d4e73a703b2ac65724935074b4810	fig|220341.7.peg.460	Phosphatidylglycerophosphatase A (EC 3.1.3.27)
476d4e73a703b2ac65724935074b4810	fig|272994.5.peg.2650	Phosphatidylglycerophosphatase A (EC 3.1.3.27)
476d4e73a703b2ac65724935074b4810	fig|272994.6.peg.2567	Phosphatidylglycerophosphatase A (EC 3.1.3.27)
476d4e73a703b2ac65724935074b4810	fig|28901.42.peg.252	Phosphatidylglycerophosphatase A (EC 3.1.3.27)
476d4e73a703b2ac65724935074b4810	fig|295319.15.peg.2449	Phosphatidylglycerophosphatase A (EC 3.1.3.27)
476d4e73a703b2ac65724935074b4810	fig|439842.10.peg.4850	Phosphatidylglycerophosphatase A (EC 3.1.3.27)
476d4e73a703b2ac65724935074b4810	fig|439842.7.peg.4863	Phosphatidylglycerophosphatase A (EC 3.1.3.27)
476d4e73a703b2ac65724935074b4810	fig|439846.4.peg.920	Phosphatidylglycerophosphatase A (EC 3.1.3.27)
476d4e73a703b2ac65724935074b4810	fig|440534.5.peg.2204	Phosphatidylglycerophosphatase A (EC 3.1.3.27)
476d4e73a703b2ac65724935074b4810	fig|454164.6.peg.223	Phosphatidylglycerophosphatase A (EC 3.1.3.27)
476d4e73a703b2ac65724935074b4810	fig|454166.6.peg.469	Phosphatidylglycerophosphatase A (EC 3.1.3.27)
476d4e73a703b2ac65724935074b4810	fig|454166.8.peg.469	Phosphatidylglycerophosphatase A (EC 3.1.3.27)
476d4e73a703b2ac65724935074b4810	fig|454167.5.peg.794	Phosphatidylglycerophosphatase A (EC 3.1.3.27)
476d4e73a703b2ac65724935074b4810	fig|454168.5.peg.2656	Phosphatidylglycerophosphatase A (EC 3.1.3.27)
476d4e73a703b2ac65724935074b4810	fig|454169.6.peg.598	Phosphatidylglycerophosphatase A (EC 3.1.3.27)
476d4e73a703b2ac65724935074b4810	fig|454169.8.peg.550	Phosphatidylglycerophosphatase A (EC 3.1.3.27)
476d4e73a703b2ac65724935074b4810	fig|454231.5.peg.2755	Phosphatidylglycerophosphatase A (EC 3.1.3.27)
476d4e73a703b2ac65724935074b4810	fig|465516.5.peg.1498	Phosphatidylglycerophosphatase A (EC 3.1.3.27)
476d4e73a703b2ac65724935074b4810	fig|465517.10.peg.4617	Phosphatidylglycerophosphatase A (EC 3.1.3.27)
476d4e73a703b2ac65724935074b4810	fig|465518.5.peg.1089	Phosphatidylglycerophosphatase A (EC 3.1.3.27)
476d4e73a703b2ac65724935074b4810	fig|476213.4.peg.489	Phosphatidylglycerophosphatase A (EC 3.1.3.27)
476d4e73a703b2ac65724935074b4810	fig|496064.4.peg.1475	Phosphatidylglycerophosphatase A (EC 3.1.3.27)
476d4e73a703b2ac65724935074b4810	fig|497974.4.peg.4247	Phosphatidylglycerophosphatase A (EC 3.1.3.27)
476d4e73a703b2ac65724935074b4810	fig|550537.3.peg.422	Phosphatidylglycerophosphatase A (EC 3.1.3.27)
476d4e73a703b2ac65724935074b4810	fig|550538.3.peg.465	Phosphatidylglycerophosphatase A (EC 3.1.3.27)
476d4e73a703b2ac65724935074b4810	fig|550538.5.peg.468	Phosphatidylglycerophosphatase A (EC 3.1.3.27)
476d4e73a703b2ac65724935074b4810	fig|554290.7.peg.2422	Phosphatidylglycerophosphatase A (EC 3.1.3.27)
476d4e73a703b2ac65724935074b4810	fig|554290.9.peg.2453	Phosphatidylglycerophosphatase A (EC 3.1.3.27)
476d4e73a703b2ac65724935074b4810	fig|568708.3.peg.494	Phosphatidylglycerophosphatase A (EC 3.1.3.27)
476d4e73a703b2ac65724935074b4810	fig|573395.3.peg.2070	Phosphatidylglycerophosphatase A (EC 3.1.3.27)
476d4e73a703b2ac65724935074b4810	fig|588858.6.peg.580	Phosphatidylglycerophosphatase A (EC 3.1.3.27)
476d4e73a703b2ac65724935074b4810	fig|99287.12.peg.449	Phosphatidylglycerophosphatase A (EC 3.1.3.27)
db17d7282dfd65da99869bf9c0ac7ba2	fig|290338.6.peg.3784	2-ketobutyrate formate-lyase (EC 2.3.1.-) / Pyruvate formate-lyase (EC 2.3.1.54)
db17d7282dfd65da99869bf9c0ac7ba2	fig|290338.8.peg.3774	2-ketobutyrate formate-lyase (EC 2.3.1.-) / Pyruvate formate-lyase (EC 2.3.1.54)
e9fad37e204c32db43ede3a8cd4c7fcf	fig|211586.12.peg.2351	Sulfur carrier protein adenylyltransferase ThiF
e9fad37e204c32db43ede3a8cd4c7fcf	fig|211586.1.peg.2214	Sulfur carrier protein adenylyltransferase ThiF
e9fad37e204c32db43ede3a8cd4c7fcf	fig|211586.9.peg.2179	Sulfur carrier protein adenylyltransferase ThiF
a88209cd8d4ca9edcb5888bda30a2645	fig|215689.3.peg.375	UDP-N-acetylglucosamine--N-acetylmuramyl-(pentapeptide) pyrophosphoryl-undecaprenol N-acetylglucosamine transferase (EC 2.4.1.227)
f47c97592785e3fd5a19ff173ee05f7b	fig|272620.9.peg.2695	NADH-ubiquinone oxidoreductase chain G (EC 1.6.5.3)
363ad00dd9f7594ec9b7ee12c17e1936	fig|675812.3.peg.791	UDP-3-O-[3-hydroxymyristoyl] N-acetylglucosamine deacetylase (EC 3.5.1.-)
488e6aab94cb1fe9a67d28e2e80940a9	fig|521000.6.peg.1707	1,4-dihydroxy-2-naphthoate octaprenyltransferase (EC 2.5.1.74)
1ae5077d12d4288030e4140eb76851f9	fig|517417.4.peg.995	Citrate lyase, subunit 2 (EC 2.3.3.8)
1ae5077d12d4288030e4140eb76851f9	fig|517417.5.peg.1001	Citrate lyase, subunit 2 (EC 2.3.3.8)
3fda5f197380464592718cfcaefac930	fig|391038.7.peg.3342	Cobalt-precorrin-8x methylmutase (EC 5.4.1.2)
97c80b74e0a8eb5b17b352b1d84af341	fig|315456.3.peg.397	NADH-ubiquinone oxidoreductase chain E (EC 1.6.5.3)
97c80b74e0a8eb5b17b352b1d84af341	fig|315456.7.peg.670	NADH-ubiquinone oxidoreductase chain E (EC 1.6.5.3)
7dbe886498a87e68f868a7e5d632231a	fig|469608.3.peg.4781	Phosphatidylglycerophosphatase B (EC 3.1.3.27)
7dbe886498a87e68f868a7e5d632231a	fig|507522.6.peg.3211	Phosphatidylglycerophosphatase B (EC 3.1.3.27)
7dbe886498a87e68f868a7e5d632231a	fig|640131.3.peg.2984	Phosphatidylglycerophosphatase B (EC 3.1.3.27)
63ed47ed0e69823d6472c461dd16d5b6	fig|521005.3.peg.831	Ribose ABC transport system, ATP-binding protein RbsA (TC 3.A.1.2.1)
25b5bcfb150ab53097a0f45b78501c0d	fig|155864.1.peg.3579	Formate hydrogenlyase subunit 4
25b5bcfb150ab53097a0f45b78501c0d	fig|155864.8.peg.3494	Formate hydrogenlyase subunit 4
f8cae07f75834c0dc76d764b1e4ed3b8	fig|349965.3.peg.2741	UDP-3-O-[3-hydroxymyristoyl] N-acetylglucosamine deacetylase (EC 3.5.1.-)
081e3faa0fe2d97d3e8ba66e8bbdacd3	fig|527004.3.peg.1388	Guanosine-5'-triphosphate,3'-diphosphate pyrophosphatase (EC 3.6.1.40)
95d4f28c89416268856928bd6e0f3391	fig|331111.12.peg.2919	Enoyl-CoA hydratase (EC 4.2.1.17) / 3-hydroxyacyl-CoA dehydrogenase (EC 1.1.1.35) / 3-hydroxybutyryl-CoA epimerase (EC 5.1.2.3)
95d4f28c89416268856928bd6e0f3391	fig|331111.3.peg.371	Enoyl-CoA hydratase (EC 4.2.1.17) / 3-hydroxyacyl-CoA dehydrogenase (EC 1.1.1.35) / 3-hydroxybutyryl-CoA epimerase (EC 5.1.2.3)
6a2d74088f4808b51b28334967246f1c	fig|497974.4.peg.1691	CoA-acylating propionaldehyde dehydrogenase
17921bd634b661066c7c32bbf5826bf7	fig|314287.3.peg.556	Phosphatidylglycerophosphatase A (EC 3.1.3.27)
baf42e2f3ea0dfe0d3cb51978c4ed412	fig|575564.3.peg.2211	NADH-ubiquinone oxidoreductase chain G (EC 1.6.5.3)
7de6fc708d0297282ee4aef036fe39f3	fig|164513.4.peg.3015	Inositol-1-phosphate synthase (EC 5.5.1.4)
7de6fc708d0297282ee4aef036fe39f3	fig|1806.1.peg.1363	Inositol-1-phosphate synthase (EC 5.5.1.4)
7de6fc708d0297282ee4aef036fe39f3	fig|233413.1.peg.46	Inositol-1-phosphate synthase (EC 5.5.1.4)
7de6fc708d0297282ee4aef036fe39f3	fig|233413.5.peg.53	Inositol-1-phosphate synthase (EC 5.5.1.4)
7de6fc708d0297282ee4aef036fe39f3	fig|348776.4.peg.3306	Inositol-1-phosphate synthase (EC 5.5.1.4)
7de6fc708d0297282ee4aef036fe39f3	fig|395095.3.peg.4141	Inositol-1-phosphate synthase (EC 5.5.1.4)
7de6fc708d0297282ee4aef036fe39f3	fig|515615.3.peg.4260	Inositol-1-phosphate synthase (EC 5.5.1.4)
7de6fc708d0297282ee4aef036fe39f3	fig|515616.3.peg.4175	Inositol-1-phosphate synthase (EC 5.5.1.4)
7de6fc708d0297282ee4aef036fe39f3	fig|520140.3.peg.4064	Inositol-1-phosphate synthase (EC 5.5.1.4)
7de6fc708d0297282ee4aef036fe39f3	fig|611304.3.peg.2801	Inositol-1-phosphate synthase (EC 5.5.1.4)
7de6fc708d0297282ee4aef036fe39f3	fig|83331.1.peg.51	Inositol-1-phosphate synthase (EC 5.5.1.4)
7de6fc708d0297282ee4aef036fe39f3	fig|83331.22.peg.53	Inositol-1-phosphate synthase (EC 5.5.1.4)
772855b96f1c73ceb58d508c9e83f9d2	fig|525376.3.peg.79	UDP-N-acetylenolpyruvoylglucosamine reductase (EC 1.1.1.158)
2c848a6cb576b62d17f153edf64bef8c	fig|243365.1.peg.3893	Glucose-1-phosphate cytidylyltransferase (EC 2.7.7.33)
9894be0d446af7eb0a2c238e0f61ca1d	fig|550538.3.peg.2924	Formate hydrogenlyase subunit 3
9894be0d446af7eb0a2c238e0f61ca1d	fig|550538.5.peg.2916	Formate hydrogenlyase subunit 3
19e0db505e77d61cfd96acd45302f49b	fig|526988.3.peg.4521	Glutamine-dependent 2-keto-4-methylthiobutyrate transaminase
50cd725633ba9e7c66ac98b3ee8420e4	fig|344610.3.peg.1967	L-lactate permease
50cd725633ba9e7c66ac98b3ee8420e4	fig|344610.7.peg.2602	L-lactate permease
789b692c2b2cab678428a4d8d01f65f2	fig|470145.6.peg.1004	L-rhamnose-proton symporter
45f0c26e2b853c79c5a51fbb7566549f	fig|572265.5.peg.1756	Arginine ABC transporter, permease protein ArtM
931b8603ac7926f6ef233c4d567e5119	fig|325240.15.peg.4346	Dephospho-CoA kinase (EC 2.7.1.24)
931b8603ac7926f6ef233c4d567e5119	fig|325240.9.peg.4319	Dephospho-CoA kinase (EC 2.7.1.24)
7160a6b14e29848610d3763d0d914cff	fig|471852.4.peg.2480	Inositol-1-phosphate synthase (EC 5.5.1.4)
7160a6b14e29848610d3763d0d914cff	fig|471852.6.peg.5037	Inositol-1-phosphate synthase (EC 5.5.1.4)
08454af345156d1cf2c4fafa17164eba	fig|552536.5.peg.1467	CoA-acylating propionaldehyde dehydrogenase
08454af345156d1cf2c4fafa17164eba	fig|552536.6.peg.1473	CoA-acylating propionaldehyde dehydrogenase
08454af345156d1cf2c4fafa17164eba	fig|563174.3.peg.1183	CoA-acylating propionaldehyde dehydrogenase
d73b962226158b44ef59c09b29b3392d	fig|454166.6.peg.2105	Adenosylcobinamide-phosphate synthase
d73b962226158b44ef59c09b29b3392d	fig|454166.8.peg.2106	Adenosylcobinamide-phosphate synthase
fc97ad3518861b97ef08270f09406e30	fig|553207.3.peg.1336	Shikimate kinase I (EC 2.7.1.71)
fc97ad3518861b97ef08270f09406e30	fig|566549.5.peg.1233	Shikimate kinase I (EC 2.7.1.71)
bb1ddd2cf7eef545487c818ebff04e30	fig|585054.5.peg.1442	Formate dehydrogenase N gamma subunit (EC 1.2.1.2)
74b1f44c91e071efa6065be95ff5854f	fig|41514.4.peg.436	Sulfate transporter, CysZ-type
74b1f44c91e071efa6065be95ff5854f	fig|41514.7.peg.434	Sulfate transporter, CysZ-type
eddfdf49c7a6326fe3b363c7bdef360e	fig|314280.3.peg.5170	Phosphatidylserine decarboxylase (EC 4.1.1.65)
eddfdf49c7a6326fe3b363c7bdef360e	fig|314280.5.peg.5214	Phosphatidylserine decarboxylase (EC 4.1.1.65)
3f12fa43372d10697d3017d4a0d79315	fig|667127.3.peg.915	2,3-diketo-5-methylthiopentyl-1-phosphate enolase-phosphatase (EC 3.1.3.77)
8663d063c6bbb8f6f493ae0e3d9c4013	fig|526218.4.peg.4011	Sorbitol-6-phosphate 2-dehydrogenase (EC 1.1.1.140)
8663d063c6bbb8f6f493ae0e3d9c4013	fig|526218.6.peg.1092	Sorbitol-6-phosphate 2-dehydrogenase (EC 1.1.1.140)
f93ea75f20ef4dc28add213ef7fd82e7	fig|527004.3.peg.765	Fumarate reductase subunit C
1bdc60beb38b046e83953a918513dde3	fig|582744.3.peg.683	NADH-ubiquinone oxidoreductase chain E (EC 1.6.5.3)
1bdc60beb38b046e83953a918513dde3	fig|887061.3.peg.678	NADH-ubiquinone oxidoreductase chain E (EC 1.6.5.3)
444d602b9e35db2e599c25779634bcd9	fig|439851.5.peg.606	DNA polymerase III subunits gamma and tau (EC 2.7.7.7)
444d602b9e35db2e599c25779634bcd9	fig|439851.8.peg.604	DNA polymerase III subunits gamma and tau (EC 2.7.7.7)
444d602b9e35db2e599c25779634bcd9	fig|550537.3.peg.487	DNA polymerase III subunits gamma and tau (EC 2.7.7.7)
acd7daf73268c9e327225dfc0793b584	fig|431946.3.peg.683	Citrate synthase (si) (EC 2.3.3.1)
acd7daf73268c9e327225dfc0793b584	fig|585057.4.peg.724	Citrate synthase (si) (EC 2.3.3.1)
acd7daf73268c9e327225dfc0793b584	fig|585057.6.peg.721	Citrate synthase (si) (EC 2.3.3.1)
290e1797baaef3e4b4f2e5cfcb268db2	fig|427081.3.peg.696	N-acetylornithine carbamoyltransferase (EC 2.1.3.9)
290e1797baaef3e4b4f2e5cfcb268db2	fig|427082.3.peg.2144	N-acetylornithine carbamoyltransferase (EC 2.1.3.9)
174b6d36ca452870d1165b34501226d2	fig|391038.7.peg.2753	Ureidoglycolate hydrolase (EC 3.5.3.19)
c0d9a4128b940778b4ea4133d7568488	fig|314289.8.peg.315	Arginine ABC transporter, permease protein ArtQ
3953088fa1f2015400edf8ba937960a5	fig|155864.1.peg.4931	Sulfur carrier protein ThiS
3953088fa1f2015400edf8ba937960a5	fig|155864.8.peg.4901	Sulfur carrier protein ThiS
3119c6e403c9b66ce3d9ae6575ce16d0	fig|272620.3.peg.3201	Cobalt-precorrin-8x methylmutase (EC 5.4.1.2)
3119c6e403c9b66ce3d9ae6575ce16d0	fig|272620.9.peg.3218	Cobalt-precorrin-8x methylmutase (EC 5.4.1.2)
3119c6e403c9b66ce3d9ae6575ce16d0	fig|484021.4.peg.3914	Cobalt-precorrin-8x methylmutase (EC 5.4.1.2)
3119c6e403c9b66ce3d9ae6575ce16d0	fig|640131.3.peg.881	Cobalt-precorrin-8x methylmutase (EC 5.4.1.2)
7f9ec7bffbafc2b6bc35858ae66987aa	fig|289380.14.peg.1913	Spermidine Putrescine ABC transporter permease component potC (TC_3.A.1.11.1)
7f9ec7bffbafc2b6bc35858ae66987aa	fig|289380.15.peg.1913	Spermidine Putrescine ABC transporter permease component potC (TC_3.A.1.11.1)
ed3e3e6d203f491bf497a0571b88c655	fig|214092.1.peg.2807	Histidine ABC transporter, histidine-binding periplasmic protein precursor HisJ (TC 3.A.1.3.1)
ed3e3e6d203f491bf497a0571b88c655	fig|502800.6.peg.1643	Histidine ABC transporter, histidine-binding periplasmic protein precursor HisJ (TC 3.A.1.3.1)
5e0beb17adcb9f46b92594c851c840b7	fig|561230.3.peg.3706	D-3-phosphoglycerate dehydrogenase (EC 1.1.1.95)
78dda56dd80bd18e64ac0401b7e0cc07	fig|272620.3.peg.3912	Cytoplasmic trehalase (EC 3.2.1.28)
78dda56dd80bd18e64ac0401b7e0cc07	fig|272620.9.peg.3931	Cytoplasmic trehalase (EC 3.2.1.28)
efacdfebf24ebb2c4941be0f89178f46	fig|584.1.peg.2687	Ribose ABC transport system, high affinity permease RbsD (TC 3.A.1.2.1)
bfcc78a5e6710efbf03b77cab0c964e4	fig|323097.3.peg.3357	Sulfate transport system permease protein CysW
bfcc78a5e6710efbf03b77cab0c964e4	fig|323097.6.peg.4578	Sulfate transport system permease protein CysW
0b5bba6570ae8955b099a754a832aadd	fig|526967.3.peg.4291	Glutamine-dependent 2-keto-4-methylthiobutyrate transaminase
3353570e8b0ef961587977ab2867f4ee	fig|507522.6.peg.3441	Spermidine Putrescine ABC transporter permease component potC (TC_3.A.1.11.1)
5f3315706ec705ab4a11a529a5227967	fig|177416.3.peg.636	UDP-3-O-[3-hydroxymyristoyl] N-acetylglucosamine deacetylase (EC 3.5.1.-)
5f3315706ec705ab4a11a529a5227967	fig|393011.11.peg.1972	UDP-3-O-[3-hydroxymyristoyl] N-acetylglucosamine deacetylase (EC 3.5.1.-)
5f3315706ec705ab4a11a529a5227967	fig|393115.8.peg.200	UDP-3-O-[3-hydroxymyristoyl] N-acetylglucosamine deacetylase (EC 3.5.1.-)
5f3315706ec705ab4a11a529a5227967	fig|412422.3.peg.2312	UDP-3-O-[3-hydroxymyristoyl] N-acetylglucosamine deacetylase (EC 3.5.1.-)
5f3315706ec705ab4a11a529a5227967	fig|418136.4.peg.1832	UDP-3-O-[3-hydroxymyristoyl] N-acetylglucosamine deacetylase (EC 3.5.1.-)
5f3315706ec705ab4a11a529a5227967	fig|458234.10.peg.1965	UDP-3-O-[3-hydroxymyristoyl] N-acetylglucosamine deacetylase (EC 3.5.1.-)
4933fc7b6e1eb9bc7428d83c6492ea90	fig|291112.3.peg.3841	Cytochrome O ubiquinol oxidase subunit II (EC 1.10.3.-)
84356d0dce10425e6dcd2a5775b6a195	fig|527002.3.peg.3366	Thiamin ABC transporter, substrate-binding component
18ef3d524b4fc0349aa965301c32f1ad	fig|331112.3.peg.2367	Aminopeptidase YpdF (MP-, MA-, MS-, AP-, NP- specific)
18ef3d524b4fc0349aa965301c32f1ad	fig|331112.6.peg.2472	Aminopeptidase YpdF (MP-, MA-, MS-, AP-, NP- specific)
18ef3d524b4fc0349aa965301c32f1ad	fig|344610.3.peg.332	Aminopeptidase YpdF (MP-, MA-, MS-, AP-, NP- specific)
18ef3d524b4fc0349aa965301c32f1ad	fig|344610.7.peg.3949	Aminopeptidase YpdF (MP-, MA-, MS-, AP-, NP- specific)
18ef3d524b4fc0349aa965301c32f1ad	fig|457401.3.peg.1477	Aminopeptidase YpdF (MP-, MA-, MS-, AP-, NP- specific)
18ef3d524b4fc0349aa965301c32f1ad	fig|481805.3.peg.1373	Aminopeptidase YpdF (MP-, MA-, MS-, AP-, NP- specific)
18ef3d524b4fc0349aa965301c32f1ad	fig|481805.6.peg.1374	Aminopeptidase YpdF (MP-, MA-, MS-, AP-, NP- specific)
18ef3d524b4fc0349aa965301c32f1ad	fig|656414.3.peg.2760	Aminopeptidase YpdF (MP-, MA-, MS-, AP-, NP- specific)
18ef3d524b4fc0349aa965301c32f1ad	fig|749538.3.peg.1892	Aminopeptidase YpdF (MP-, MA-, MS-, AP-, NP- specific)
18ef3d524b4fc0349aa965301c32f1ad	fig|749540.3.peg.3865	Aminopeptidase YpdF (MP-, MA-, MS-, AP-, NP- specific)
18ef3d524b4fc0349aa965301c32f1ad	fig|749544.3.peg.2089	Aminopeptidase YpdF (MP-, MA-, MS-, AP-, NP- specific)
18ef3d524b4fc0349aa965301c32f1ad	fig|749548.3.peg.1917	Aminopeptidase YpdF (MP-, MA-, MS-, AP-, NP- specific)
521e4a08d4b6f91b292e4da6967be1f2	fig|465516.5.peg.3922	Succinylglutamate desuccinylase (EC 3.5.1.96)
40523e685b3377b7c25eb985e2d3fc66	fig|155864.1.peg.939	Arginine ABC transporter, permease protein ArtQ
40523e685b3377b7c25eb985e2d3fc66	fig|155864.8.peg.969	Arginine ABC transporter, permease protein ArtQ
40523e685b3377b7c25eb985e2d3fc66	fig|386585.9.peg.1063	Arginine ABC transporter, permease protein ArtQ
40523e685b3377b7c25eb985e2d3fc66	fig|444447.5.peg.3847	Arginine ABC transporter, permease protein ArtQ
40523e685b3377b7c25eb985e2d3fc66	fig|444448.5.peg.3651	Arginine ABC transporter, permease protein ArtQ
40523e685b3377b7c25eb985e2d3fc66	fig|444449.5.peg.4374	Arginine ABC transporter, permease protein ArtQ
40523e685b3377b7c25eb985e2d3fc66	fig|444450.8.peg.1108	Arginine ABC transporter, permease protein ArtQ
40523e685b3377b7c25eb985e2d3fc66	fig|444451.5.peg.3921	Arginine ABC transporter, permease protein ArtQ
40523e685b3377b7c25eb985e2d3fc66	fig|444452.5.peg.3036	Arginine ABC transporter, permease protein ArtQ
40523e685b3377b7c25eb985e2d3fc66	fig|444453.5.peg.991	Arginine ABC transporter, permease protein ArtQ
40523e685b3377b7c25eb985e2d3fc66	fig|444454.5.peg.5441	Arginine ABC transporter, permease protein ArtQ
40523e685b3377b7c25eb985e2d3fc66	fig|478004.5.peg.3368	Arginine ABC transporter, permease protein ArtQ
40523e685b3377b7c25eb985e2d3fc66	fig|478006.5.peg.3683	Arginine ABC transporter, permease protein ArtQ
40523e685b3377b7c25eb985e2d3fc66	fig|478007.5.peg.2563	Arginine ABC transporter, permease protein ArtQ
40523e685b3377b7c25eb985e2d3fc66	fig|478008.5.peg.2342	Arginine ABC transporter, permease protein ArtQ
40523e685b3377b7c25eb985e2d3fc66	fig|502346.5.peg.242	Arginine ABC transporter, permease protein ArtQ
40523e685b3377b7c25eb985e2d3fc66	fig|544404.4.peg.974	Arginine ABC transporter, permease protein ArtQ
40523e685b3377b7c25eb985e2d3fc66	fig|562.371.peg.2178	Arginine ABC transporter, permease protein ArtQ
40523e685b3377b7c25eb985e2d3fc66	fig|562.372.peg.1025	Arginine ABC transporter, permease protein ArtQ
40523e685b3377b7c25eb985e2d3fc66	fig|562.373.peg.1160	Arginine ABC transporter, permease protein ArtQ
40523e685b3377b7c25eb985e2d3fc66	fig|562.374.peg.2559	Arginine ABC transporter, permease protein ArtQ
40523e685b3377b7c25eb985e2d3fc66	fig|570506.3.peg.4389	Arginine ABC transporter, permease protein ArtQ
40523e685b3377b7c25eb985e2d3fc66	fig|637388.3.peg.2640	Arginine ABC transporter, permease protein ArtQ
40523e685b3377b7c25eb985e2d3fc66	fig|701177.3.peg.1078	Arginine ABC transporter, permease protein ArtQ
40523e685b3377b7c25eb985e2d3fc66	fig|83334.1.peg.1013	Arginine ABC transporter, permease protein ArtQ
6718a81812a4968241273b5ff6d5b1b9	fig|314280.3.peg.4512	Glycerol-3-phosphate acyltransferase (EC 2.3.1.15)
6718a81812a4968241273b5ff6d5b1b9	fig|314280.5.peg.4742	Glycerol-3-phosphate acyltransferase (EC 2.3.1.15)
b79efa28739621c96c43061070d86f6b	fig|644283.3.peg.909	Inositol-1-phosphate synthase (EC 5.5.1.4)
b79efa28739621c96c43061070d86f6b	fig|644283.4.peg.6321	Inositol-1-phosphate synthase (EC 5.5.1.4)
b79efa28739621c96c43061070d86f6b	fig|648999.3.peg.4699	Inositol-1-phosphate synthase (EC 5.5.1.4)
b79efa28739621c96c43061070d86f6b	fig|648999.4.peg.6259	Inositol-1-phosphate synthase (EC 5.5.1.4)
4511a6d064ce020ba5811ba2a0ec2dca	fig|675806.3.peg.2601	4-hydroxybenzoate polyprenyltransferase (EC 2.5.1.-)
ad6fe5554e1e1673a8d75313552c4e31	fig|465518.5.peg.626	2-amino-3-ketobutyrate coenzyme A ligase (EC 2.3.1.29)
8108fe692aeff34ab1fc6a08f85e97ae	fig|469595.3.peg.1068	Phosphatidylglycerophosphatase A (EC 3.1.3.27)
b36e99b8c0479bb07621b8ad89e6ec43	fig|220664.3.peg.2895	High-affinity branched-chain amino acid transport system permease protein LivH (TC 3.A.1.4.1)
b36e99b8c0479bb07621b8ad89e6ec43	fig|220664.5.peg.1330	High-affinity branched-chain amino acid transport system permease protein LivH (TC 3.A.1.4.1)
776456595cc036dd2315c65250e3dedd	fig|360108.3.peg.925	ATP phosphoribosyltransferase (EC 2.4.2.17)
776456595cc036dd2315c65250e3dedd	fig|360108.4.peg.1614	ATP phosphoribosyltransferase (EC 2.4.2.17)
776456595cc036dd2315c65250e3dedd	fig|757425.3.peg.1768	ATP phosphoribosyltransferase (EC 2.4.2.17)
987bfe57496a14712f17db8f87fe30c4	fig|656440.3.peg.2258	Menaquinone-specific isochorismate synthase (EC 5.4.4.2)
e3370ae6ab2c6a96888c426fed12ddb3	fig|500639.8.peg.1007	Succinylornithine transaminase (EC 2.6.1.81)
2ff584b87710612731f3c0a31341ac1c	fig|362242.7.peg.2965	Sulfur carrier protein adenylyltransferase ThiF
434a946c0a9c40568c98da5ab4d21e39	fig|216598.1.peg.286	2'-5' RNA ligase
896b153d41b1cbb748c0358f47b97eb7	fig|525268.3.peg.1875	Ribonucleotide reduction protein NrdI
8724b66a212432a80c338d4233a7034a	fig|62928.7.peg.678	Cytochrome c-type protein NapC
8724b66a212432a80c338d4233a7034a	fig|62928.8.peg.679	Cytochrome c-type protein NapC
5866d5055b02194dd8745f968dd37f54	fig|216597.6.peg.2532	O-succinylbenzoate-CoA synthase (EC 4.2.1.-)
5866d5055b02194dd8745f968dd37f54	fig|28901.42.peg.2293	O-succinylbenzoate-CoA synthase (EC 4.2.1.-)
5866d5055b02194dd8745f968dd37f54	fig|321314.4.peg.2682	O-succinylbenzoate-CoA synthase (EC 4.2.1.-)
5866d5055b02194dd8745f968dd37f54	fig|321314.9.peg.2774	O-succinylbenzoate-CoA synthase (EC 4.2.1.-)
5866d5055b02194dd8745f968dd37f54	fig|439846.4.peg.2850	O-succinylbenzoate-CoA synthase (EC 4.2.1.-)
5866d5055b02194dd8745f968dd37f54	fig|440534.5.peg.2524	O-succinylbenzoate-CoA synthase (EC 4.2.1.-)
5866d5055b02194dd8745f968dd37f54	fig|465516.5.peg.1983	O-succinylbenzoate-CoA synthase (EC 4.2.1.-)
5866d5055b02194dd8745f968dd37f54	fig|568708.3.peg.2466	O-succinylbenzoate-CoA synthase (EC 4.2.1.-)
5866d5055b02194dd8745f968dd37f54	fig|588858.6.peg.2645	O-succinylbenzoate-CoA synthase (EC 4.2.1.-)
5866d5055b02194dd8745f968dd37f54	fig|99287.12.peg.2441	O-succinylbenzoate-CoA synthase (EC 4.2.1.-)
5866d5055b02194dd8745f968dd37f54	fig|99287.1.peg.2229	O-succinylbenzoate-CoA synthase (EC 4.2.1.-)
22e6475f2b7cbe3b9c9addea501445e8	fig|314315.12.peg.1191	Citrate lyase alpha chain (EC 4.1.3.6)
f33fbfd0b56228f7136d3b0ff813fb86	fig|465817.9.peg.1205	3-oxoacyl-[acyl-carrier-protein] synthase, KASI (EC 2.3.1.41)
c938ac1877e6947f030c965103773006	fig|243265.1.peg.2849	Cobalt-precorrin-3b C17-methyltransferase
c938ac1877e6947f030c965103773006	fig|243265.5.peg.3390	Cobalt-precorrin-3b C17-methyltransferase
fa9308178591639f73f3fa408accec78	fig|316401.4.peg.4673	Enoyl-CoA hydratase (EC 4.2.1.17) / Delta(3)-cis-delta(2)-trans-enoyl-CoA isomerase (EC 5.3.3.8) / 3-hydroxyacyl-CoA dehydrogenase (EC 1.1.1.35) / 3-hydroxybutyryl-CoA epimerase (EC 5.1.2.3)
fa9308178591639f73f3fa408accec78	fig|457400.3.peg.1910	Enoyl-CoA hydratase (EC 4.2.1.17) / Delta(3)-cis-delta(2)-trans-enoyl-CoA isomerase (EC 5.3.3.8) / 3-hydroxyacyl-CoA dehydrogenase (EC 1.1.1.35) / 3-hydroxybutyryl-CoA epimerase (EC 5.1.2.3)
d88f08516f29cf17bd9b0181e379b669	fig|592316.3.peg.940	Sulfate and thiosulfate binding protein CysP
d88f08516f29cf17bd9b0181e379b669	fig|592316.4.peg.2846	Sulfate and thiosulfate binding protein CysP
3136f823d425586878a5dc0c8b8e4120	fig|667129.3.peg.903	3-polyprenyl-4-hydroxybenzoate carboxy-lyase (EC 4.1.1.-)
d4892ab2c9bba3c12d8711b710ff0e9a	fig|262728.1.peg.1085	High-affinity choline uptake protein BetT
d4892ab2c9bba3c12d8711b710ff0e9a	fig|262728.5.peg.1143	High-affinity choline uptake protein BetT
d4892ab2c9bba3c12d8711b710ff0e9a	fig|374933.4.peg.1058	High-affinity choline uptake protein BetT
d4892ab2c9bba3c12d8711b710ff0e9a	fig|375063.4.peg.912	High-affinity choline uptake protein BetT
b1bac8d0dc87fa691af5eab66f78f7f1	fig|216592.1.peg.5360	3-phenylpropionate dioxygenase, beta subunit (EC 1.14.12.19)
b1bac8d0dc87fa691af5eab66f78f7f1	fig|216592.3.peg.2872	3-phenylpropionate dioxygenase, beta subunit (EC 1.14.12.19)
abe4ddbc6390de78094216f78e4ebd28	fig|380703.5.peg.2845	PTS system, sucrose-specific IIB component (EC 2.7.1.69) / PTS system, sucrose-specific IIC component (EC 2.7.1.69)
abe4ddbc6390de78094216f78e4ebd28	fig|380703.7.peg.2977	PTS system, sucrose-specific IIB component (EC 2.7.1.69) / PTS system, sucrose-specific IIC component (EC 2.7.1.69)
3c8e234fb6b1db83bc48959322028de1	fig|500640.5.peg.2877	3-(3-hydroxy-phenyl)propionate hydroxylase (EC 1.14.13.-)
8f10862eb894dd506feaf57d076e8ffc	fig|349746.3.peg.1697	Sulfite reductase [NADPH] flavoprotein alpha-component (EC 1.8.1.2)
8f10862eb894dd506feaf57d076e8ffc	fig|349746.9.peg.1292	Sulfite reductase [NADPH] flavoprotein alpha-component (EC 1.8.1.2)
3adb98ac07f99ea95af8e212fbaa7297	fig|331112.3.peg.1039	Glucose-1-phosphatase (EC 3.1.3.10)
3adb98ac07f99ea95af8e212fbaa7297	fig|331112.6.peg.1081	Glucose-1-phosphatase (EC 3.1.3.10)
3adb98ac07f99ea95af8e212fbaa7297	fig|340185.3.peg.2908	Glucose-1-phosphatase (EC 3.1.3.10)
3adb98ac07f99ea95af8e212fbaa7297	fig|340185.4.peg.3064	Glucose-1-phosphatase (EC 3.1.3.10)
3adb98ac07f99ea95af8e212fbaa7297	fig|344601.3.peg.2740	Glucose-1-phosphatase (EC 3.1.3.10)
3adb98ac07f99ea95af8e212fbaa7297	fig|344601.5.peg.2849	Glucose-1-phosphatase (EC 3.1.3.10)
3adb98ac07f99ea95af8e212fbaa7297	fig|481805.3.peg.2789	Glucose-1-phosphatase (EC 3.1.3.10)
3adb98ac07f99ea95af8e212fbaa7297	fig|481805.6.peg.2778	Glucose-1-phosphatase (EC 3.1.3.10)
3adb98ac07f99ea95af8e212fbaa7297	fig|556266.3.peg.806	Glucose-1-phosphatase (EC 3.1.3.10)
3adb98ac07f99ea95af8e212fbaa7297	fig|566546.3.peg.1758	Glucose-1-phosphatase (EC 3.1.3.10)
3adb98ac07f99ea95af8e212fbaa7297	fig|566546.4.peg.1103	Glucose-1-phosphatase (EC 3.1.3.10)
3adb98ac07f99ea95af8e212fbaa7297	fig|585034.4.peg.1035	Glucose-1-phosphatase (EC 3.1.3.10)
3adb98ac07f99ea95af8e212fbaa7297	fig|585034.5.peg.1032	Glucose-1-phosphatase (EC 3.1.3.10)
3adb98ac07f99ea95af8e212fbaa7297	fig|585395.4.peg.1104	Glucose-1-phosphatase (EC 3.1.3.10)
3adb98ac07f99ea95af8e212fbaa7297	fig|595495.4.peg.2213	Glucose-1-phosphatase (EC 3.1.3.10)
3adb98ac07f99ea95af8e212fbaa7297	fig|656408.3.peg.1080	Glucose-1-phosphatase (EC 3.1.3.10)
3adb98ac07f99ea95af8e212fbaa7297	fig|670888.3.peg.1623	Glucose-1-phosphatase (EC 3.1.3.10)
3adb98ac07f99ea95af8e212fbaa7297	fig|679206.4.peg.3699	Glucose-1-phosphatase (EC 3.1.3.10)
3adb98ac07f99ea95af8e212fbaa7297	fig|749532.3.peg.1950	Glucose-1-phosphatase (EC 3.1.3.10)
3adb98ac07f99ea95af8e212fbaa7297	fig|749545.3.peg.3268	Glucose-1-phosphatase (EC 3.1.3.10)
f79d80b1dcfe197d31d435e52c971500	fig|314608.4.peg.1202	Ethanolamine permease
5d07bae21a1f480f52a584e99808abc0	fig|520999.6.peg.3246	FIG042796: Hypothetical protein
cb7a5cde6ea8324fe0296f5d28b269bd	fig|718254.4.peg.3437	AMP nucleosidase (EC 3.2.2.4)
44c61a8be96dec6b9722f34dfe9800cb	fig|402880.8.peg.649	CoB--CoM heterodisulfide reductase subunit A (EC 1.8.98.1)
75272aae703ae92c86f8324d3e3d0f35	fig|573235.3.peg.2764	Trimethylamine-N-oxide reductase (EC 1.6.6.9)
75272aae703ae92c86f8324d3e3d0f35	fig|749533.3.peg.2495	Trimethylamine-N-oxide reductase (EC 1.6.6.9)
4d2892fc48d42bd8b75ce07cec3d1236	fig|325240.15.peg.386	O-succinylbenzoate-CoA synthase (EC 4.2.1.-)
4d2892fc48d42bd8b75ce07cec3d1236	fig|325240.9.peg.374	O-succinylbenzoate-CoA synthase (EC 4.2.1.-)
67fc601402568c525e8e38c22ba634e7	fig|358709.5.peg.4275	Probable L-ascorbate-6-phosphate lactonase UlaG (EC 3.1.1.-) (L-ascorbate utilization protein G)
67fc601402568c525e8e38c22ba634e7	fig|413997.3.peg.4282	Probable L-ascorbate-6-phosphate lactonase UlaG (EC 3.1.1.-) (L-ascorbate utilization protein G)
67fc601402568c525e8e38c22ba634e7	fig|457400.3.peg.478	Probable L-ascorbate-6-phosphate lactonase UlaG (EC 3.1.1.-) (L-ascorbate utilization protein G)
67fc601402568c525e8e38c22ba634e7	fig|457401.3.peg.3842	Probable L-ascorbate-6-phosphate lactonase UlaG (EC 3.1.1.-) (L-ascorbate utilization protein G)
67fc601402568c525e8e38c22ba634e7	fig|469008.4.peg.3988	Probable L-ascorbate-6-phosphate lactonase UlaG (EC 3.1.1.-) (L-ascorbate utilization protein G)
67fc601402568c525e8e38c22ba634e7	fig|511693.5.peg.4304	Probable L-ascorbate-6-phosphate lactonase UlaG (EC 3.1.1.-) (L-ascorbate utilization protein G)
67fc601402568c525e8e38c22ba634e7	fig|637912.3.peg.578	Probable L-ascorbate-6-phosphate lactonase UlaG (EC 3.1.1.-) (L-ascorbate utilization protein G)
67fc601402568c525e8e38c22ba634e7	fig|670888.3.peg.4539	Probable L-ascorbate-6-phosphate lactonase UlaG (EC 3.1.1.-) (L-ascorbate utilization protein G)
67fc601402568c525e8e38c22ba634e7	fig|749540.3.peg.3084	Probable L-ascorbate-6-phosphate lactonase UlaG (EC 3.1.1.-) (L-ascorbate utilization protein G)
67fc601402568c525e8e38c22ba634e7	fig|749545.3.peg.632	Probable L-ascorbate-6-phosphate lactonase UlaG (EC 3.1.1.-) (L-ascorbate utilization protein G)
67fc601402568c525e8e38c22ba634e7	fig|749547.3.peg.371	Probable L-ascorbate-6-phosphate lactonase UlaG (EC 3.1.1.-) (L-ascorbate utilization protein G)
67fc601402568c525e8e38c22ba634e7	fig|749548.3.peg.3748	Probable L-ascorbate-6-phosphate lactonase UlaG (EC 3.1.1.-) (L-ascorbate utilization protein G)
1d55856fdc07da4c72bc632b304686cd	fig|716541.4.peg.4874	Triphosphoribosyl-dephospho-CoA synthetase (EC 2.7.8.25)
5fdce624f9860d3a46f16d3c08b94f0f	fig|749531.3.peg.4086	Citrate lyase beta chain (EC 4.1.3.6)
8fcd12c4aa3ad7992f9fc36edda1c99c	fig|634503.3.peg.1698	Vitamin B12 ABC transporter, ATPase component BtuD
93176714ae13ed7d2736f3b224f30350	fig|525281.3.peg.3522	Cystathionine beta-lyase (EC 4.4.1.8)
93176714ae13ed7d2736f3b224f30350	fig|585397.7.peg.3653	Cystathionine beta-lyase (EC 4.4.1.8)
93176714ae13ed7d2736f3b224f30350	fig|585397.9.peg.3651	Cystathionine beta-lyase (EC 4.4.1.8)
93176714ae13ed7d2736f3b224f30350	fig|655817.3.peg.3564	Cystathionine beta-lyase (EC 4.4.1.8)
93176714ae13ed7d2736f3b224f30350	fig|749546.3.peg.1933	Cystathionine beta-lyase (EC 4.4.1.8)
9cf2eda17329556667298686f39d0170	fig|216592.1.peg.2954	Inosine-uridine preferring nucleoside hydrolase (EC 3.2.2.1)
9cf2eda17329556667298686f39d0170	fig|216592.3.peg.2501	Inosine-uridine preferring nucleoside hydrolase (EC 3.2.2.1)
c3db725b00f43ecffcc635e606fe276b	fig|425104.3.peg.1755	FIG005121: SAM-dependent methyltransferase (EC 2.1.1.-)
d99de21924e917952f6b5503db25face	fig|198214.1.peg.3270	Branched-chain amino acid ABC transporter, amino acid-binding protein (TC 3.A.1.4.1)
e02c82f749b1fa75aa870bff57531423	fig|198214.1.peg.1078	Spermidine Putrescine ABC transporter permease component PotB (TC 3.A.1.11.1)
e02c82f749b1fa75aa870bff57531423	fig|198214.7.peg.1318	Spermidine Putrescine ABC transporter permease component PotB (TC 3.A.1.11.1)
e02c82f749b1fa75aa870bff57531423	fig|198215.6.peg.1317	Spermidine Putrescine ABC transporter permease component PotB (TC 3.A.1.11.1)
e02c82f749b1fa75aa870bff57531423	fig|216592.1.peg.1549	Spermidine Putrescine ABC transporter permease component PotB (TC 3.A.1.11.1)
e02c82f749b1fa75aa870bff57531423	fig|216598.1.peg.186	Spermidine Putrescine ABC transporter permease component PotB (TC 3.A.1.11.1)
e02c82f749b1fa75aa870bff57531423	fig|216599.1.peg.4780	Spermidine Putrescine ABC transporter permease component PotB (TC 3.A.1.11.1)
e02c82f749b1fa75aa870bff57531423	fig|300267.13.peg.2440	Spermidine Putrescine ABC transporter permease component PotB (TC 3.A.1.11.1)
e02c82f749b1fa75aa870bff57531423	fig|300269.11.peg.1298	Spermidine Putrescine ABC transporter permease component PotB (TC 3.A.1.11.1)
e02c82f749b1fa75aa870bff57531423	fig|300269.12.peg.1349	Spermidine Putrescine ABC transporter permease component PotB (TC 3.A.1.11.1)
e02c82f749b1fa75aa870bff57531423	fig|331112.3.peg.1163	Spermidine Putrescine ABC transporter permease component PotB (TC 3.A.1.11.1)
e02c82f749b1fa75aa870bff57531423	fig|340197.3.peg.3190	Spermidine Putrescine ABC transporter permease component PotB (TC 3.A.1.11.1)
e02c82f749b1fa75aa870bff57531423	fig|358708.5.peg.3353	Spermidine Putrescine ABC transporter permease component PotB (TC 3.A.1.11.1)
e02c82f749b1fa75aa870bff57531423	fig|373384.10.peg.1292	Spermidine Putrescine ABC transporter permease component PotB (TC 3.A.1.11.1)
e02c82f749b1fa75aa870bff57531423	fig|373384.11.peg.1307	Spermidine Putrescine ABC transporter permease component PotB (TC 3.A.1.11.1)
e02c82f749b1fa75aa870bff57531423	fig|405955.9.peg.950	Spermidine Putrescine ABC transporter permease component PotB (TC 3.A.1.11.1)
e02c82f749b1fa75aa870bff57531423	fig|409438.11.peg.1327	Spermidine Putrescine ABC transporter permease component PotB (TC 3.A.1.11.1)
e02c82f749b1fa75aa870bff57531423	fig|469008.4.peg.2552	Spermidine Putrescine ABC transporter permease component PotB (TC 3.A.1.11.1)
e02c82f749b1fa75aa870bff57531423	fig|481805.3.peg.2661	Spermidine Putrescine ABC transporter permease component PotB (TC 3.A.1.11.1)
e02c82f749b1fa75aa870bff57531423	fig|511145.12.peg.1171	Spermidine Putrescine ABC transporter permease component PotB (TC 3.A.1.11.1)
e02c82f749b1fa75aa870bff57531423	fig|511145.6.peg.1162	Spermidine Putrescine ABC transporter permease component PotB (TC 3.A.1.11.1)
e02c82f749b1fa75aa870bff57531423	fig|536056.3.peg.2655	Spermidine Putrescine ABC transporter permease component PotB (TC 3.A.1.11.1)
e02c82f749b1fa75aa870bff57531423	fig|550676.3.peg.622	Spermidine Putrescine ABC transporter permease component PotB (TC 3.A.1.11.1)
e02c82f749b1fa75aa870bff57531423	fig|550677.3.peg.2570	Spermidine Putrescine ABC transporter permease component PotB (TC 3.A.1.11.1)
e02c82f749b1fa75aa870bff57531423	fig|566546.3.peg.368	Spermidine Putrescine ABC transporter permease component PotB (TC 3.A.1.11.1)
e02c82f749b1fa75aa870bff57531423	fig|566546.4.peg.1229	Spermidine Putrescine ABC transporter permease component PotB (TC 3.A.1.11.1)
e02c82f749b1fa75aa870bff57531423	fig|585034.4.peg.1156	Spermidine Putrescine ABC transporter permease component PotB (TC 3.A.1.11.1)
e02c82f749b1fa75aa870bff57531423	fig|585034.5.peg.1153	Spermidine Putrescine ABC transporter permease component PotB (TC 3.A.1.11.1)
e02c82f749b1fa75aa870bff57531423	fig|585035.6.peg.1146	Spermidine Putrescine ABC transporter permease component PotB (TC 3.A.1.11.1)
e02c82f749b1fa75aa870bff57531423	fig|585397.7.peg.1280	Spermidine Putrescine ABC transporter permease component PotB (TC 3.A.1.11.1)
e02c82f749b1fa75aa870bff57531423	fig|585397.9.peg.1276	Spermidine Putrescine ABC transporter permease component PotB (TC 3.A.1.11.1)
e02c82f749b1fa75aa870bff57531423	fig|591020.3.peg.1377	Spermidine Putrescine ABC transporter permease component PotB (TC 3.A.1.11.1)
e02c82f749b1fa75aa870bff57531423	fig|595495.4.peg.1807	Spermidine Putrescine ABC transporter permease component PotB (TC 3.A.1.11.1)
e02c82f749b1fa75aa870bff57531423	fig|621.8.peg.3253	Spermidine Putrescine ABC transporter permease component PotB (TC 3.A.1.11.1)
e02c82f749b1fa75aa870bff57531423	fig|622.8.peg.2049	Spermidine Putrescine ABC transporter permease component PotB (TC 3.A.1.11.1)
e02c82f749b1fa75aa870bff57531423	fig|656408.3.peg.1205	Spermidine Putrescine ABC transporter permease component PotB (TC 3.A.1.11.1)
e02c82f749b1fa75aa870bff57531423	fig|656417.3.peg.1366	Spermidine Putrescine ABC transporter permease component PotB (TC 3.A.1.11.1)
e02c82f749b1fa75aa870bff57531423	fig|656419.3.peg.1470	Spermidine Putrescine ABC transporter permease component PotB (TC 3.A.1.11.1)
e02c82f749b1fa75aa870bff57531423	fig|656440.3.peg.1041	Spermidine Putrescine ABC transporter permease component PotB (TC 3.A.1.11.1)
e02c82f749b1fa75aa870bff57531423	fig|656443.3.peg.1459	Spermidine Putrescine ABC transporter permease component PotB (TC 3.A.1.11.1)
e02c82f749b1fa75aa870bff57531423	fig|679204.3.peg.3617	Spermidine Putrescine ABC transporter permease component PotB (TC 3.A.1.11.1)
e02c82f749b1fa75aa870bff57531423	fig|685038.3.peg.1094	Spermidine Putrescine ABC transporter permease component PotB (TC 3.A.1.11.1)
e02c82f749b1fa75aa870bff57531423	fig|749540.3.peg.1153	Spermidine Putrescine ABC transporter permease component PotB (TC 3.A.1.11.1)
e02c82f749b1fa75aa870bff57531423	fig|749548.3.peg.5024	Spermidine Putrescine ABC transporter permease component PotB (TC 3.A.1.11.1)
e02c82f749b1fa75aa870bff57531423	fig|754093.3.peg.5068	Spermidine Putrescine ABC transporter permease component PotB (TC 3.A.1.11.1)
e8968eb4a69ddf9610b67b91a7aeb1aa	fig|339671.5.peg.1696	3-deoxy-manno-octulosonate cytidylyltransferase (EC 2.7.7.38)
e8968eb4a69ddf9610b67b91a7aeb1aa	fig|339671.7.peg.1802	3-deoxy-manno-octulosonate cytidylyltransferase (EC 2.7.7.38)
6226c7a553ade7ff3619e2159899c377	fig|656444.3.peg.5182	3-polyprenyl-4-hydroxybenzoate carboxy-lyase (EC 4.1.1.-)
6226c7a553ade7ff3619e2159899c377	fig|749527.3.peg.4450	3-polyprenyl-4-hydroxybenzoate carboxy-lyase (EC 4.1.1.-)
6226c7a553ade7ff3619e2159899c377	fig|749531.3.peg.4313	3-polyprenyl-4-hydroxybenzoate carboxy-lyase (EC 4.1.1.-)
3677fab39ca1783edfb7bb730c8cb406	fig|573395.3.peg.4102	hypothetical protein; Some similarities with putative membrane protein YbjC of Escherichia coli
3379232324856da398b1c1131dcdeed0	fig|706191.3.peg.2978	Peptidase B (EC 3.4.11.23)
[truncated: 74,474 more rows]
