# Supplementary material for: Grounding annotations in published literature with an emphasis on the functional roles used in metabolic models
Source: 3 Biotech. 2011 Dec 14;2(2):135–40. doi: 10.1007/s13205-011-0039-z (PMC3376863; doi:10.1007/s13205-011-0039-z)
Supplement: Supplementary file 7 — Supplementary material 7 (TXT 55 kb) [file 13205_2011_39_MOESM7_ESM.txt]

1,4-dihydroxy-2-naphthoate octaprenyltransferase (EC 2.5.1.-)
1-deoxy-D-xylulose 5-phosphate synthase (EC 2.2.1.7)
1-hydroxy-2-methyl-2-(E)-butenyl 4-diphosphate synthase (EC 1.17.4.3)
1-phosphofructokinase (EC 2.7.1.56)
1-pyrroline-4-hydroxy-2-carboxylate deaminase (EC 3.5.4.22)
2,3,4,5-tetrahydropyridine-2,6-dicarboxylate N-acetyltransferase (EC 2.3.1.89)
2,3-butanediol dehydrogenase, S-alcohol forming, (S)-acetoin-specific (EC 1.1.1.76)
2,3-dihydroxy-2,3-dihydro-phenylpropionate dehydrogenase (EC 1.3.1.-)
2,3-dihydroxyphenylpropionate 1,2-dioxygenase (EC 1.13.11.-)
2,3-diketo-5-methylthiopentyl-1-phosphate enolase-phosphatase (EC 3.1.3.77)
2,4-dihydroxyhept-2-ene-1,7-dioic acid aldolase (EC 4.1.2.-)
2,5-diketo-D-gluconate reductase A (EC 1.1.1.274)
2,5-diketo-D-gluconic acid reductase B (EC 1.1.1.274)
2-(acetamidomethylene)succinate hydrolase (EC 3.5.1.29)
2-amino-3-ketobutyrate coenzyme A ligase (EC 2.3.1.29)
2-dehydro-3-deoxygalactonokinase (EC 2.7.1.58)
2-dehydro-3-deoxygluconate kinase (EC 2.7.1.45)
2-dehydro-3-deoxyphosphogalactonate aldolase (EC 4.1.2.21)
2-dehydropantoate 2-reductase (EC 1.1.1.169)
2-heptaprenyl-1,4-naphthoquinone methyltransferase (EC 2.1.1.-)
2-hydroxy-3-oxopropionate reductase (EC 1.1.1.60)
2-hydroxy-6-ketonona-2,4-dienedioic acid hydrolase (EC 3.7.1.-)
2-hydroxyhepta-2,4-diene-1,7-dioate isomerase (EC 5.3.3.-)
2-hydroxyhepta-2,4-diene-1,7-dioate isomerase (EC 5.3.3.-) / 5-carboxymethyl-2-oxo-hex-3- ene-1,7-dioate decarboxylase (EC 4.1.1.68), HPAG2 subunit
2-keto-3-deoxy-D-arabino-heptulosonate-7-phosphate synthase (EC 2.5.1.54)
2-keto-3-deoxy-D-arabino-heptulosonate-7-phosphate synthase II (EC 2.5.1.54)
2-keto-3-deoxygluconate permease (KDG permease)
2-keto-4-pentenoate hydratase (EC 4.2.1.-)
2-ketobutyrate formate-lyase (EC 2.3.1.-)
2-ketoglutaric semialdehyde dehydrogenase (EC 1.2.1.26)
2-methylcitrate dehydratase FeS dependent (EC 4.2.1.79)
2-octaprenyl-6-methoxyphenol hydroxylase (EC 1.14.13.-)
2-oxo-hepta-3-ene-1,7-dioic acid hydratase (EC 4.2.-.-)
2-oxoglutarate decarboxylase (EC 4.1.1.71)
2-oxoglutarate dehydrogenase E2 component (EC 2.3.1.61)
2-oxoglutarate oxidoreductase, alpha subunit (EC 1.2.7.3)
2-oxoglutarate oxidoreductase, beta subunit (EC 1.2.7.3)
2-oxoglutarate oxidoreductase, delta subunit, putative (EC 1.2.7.3)
2-oxoglutarate oxidoreductase, gamma subunit (EC 1.2.7.3)
2-oxoglutarate/malate translocator-like protein
2-succinyl-6-hydroxy-2,4-cyclohexadiene-1-carboxylate synthase (EC 2.2.1.9)
3'(2'),5'-bisphosphate nucleotidase (EC 3.1.3.7)
3'-nucleotidase (EC 3.1.3.6)
3,4-dihydroxyphenylacetate 2,3-dioxygenase (EC 1.13.11.15)
3,7-dideoxy-D-threo-hepto-2, 6-diulosonate synthase (EC 4.2.3.-)
3-(3-hydroxy-phenyl)propionate hydroxylase (EC 1.14.13.-)
3-Oxoadipate CoA-transferase subunit A (EC 2.8.3.6)
3-Oxoadipate CoA-transferase subunit B (EC 2.8.3.6)
3-dehydro-L-gulonate 2-dehydrogenase (EC 1.1.1.130)
3-dehydroquinate dehydratase (EC 4.2.1.10)
3-demethylubiquinone-9 3-methyltransferase (EC 2.1.1.64)
3-deoxy-manno-octulosonate cytidylyltransferase (EC 2.7.7.38)
3-hydroxyanthranilate 3,4-dioxygenase (EC 1.13.11.6)
3-hydroxybutyryl-CoA epimerase (EC 5.1.2.3)
3-hydroxyisobutyryl-CoA hydrolase (EC 3.1.2.4)
3-keto-L-gulonate-6-phosphate decarboxylase UlaD (EC 4.1.1.85) (L-ascorbate utilization protein D)
3-ketoacyl-CoA thiolase [isoleucine degradation] (EC 2.3.1.16)
3-methyl-2-oxobutanoate hydroxymethyltransferase (EC 2.1.2.11)
3-oxoacyl-[acyl-carrier-protein] synthase, KASI (EC 2.3.1.41)
3-oxoacyl-[acyl-carrier-protein] synthase, KASI, alternative (EC 2.3.1.41)
3-phenylpropionate dioxygenase ferredoxin subunit
3-phenylpropionate dioxygenase ferredoxin--NAD(+) reductase component (EC 1.18.1.3)
3-phenylpropionate dioxygenase, alpha subunit (EC 1.14.12.19)
3-phenylpropionate dioxygenase, beta subunit (EC 1.14.12.19)
3-phosphoshikimate 1-carboxyvinyltransferase (EC 2.5.1.19)
3-polyprenyl-4-hydroxybenzoate carboxy-lyase (EC 4.1.1.-)
4-alpha-glucanotransferase (amylomaltase) (EC 2.4.1.25)
4-hydroxy-2-oxovalerate aldolase (EC 4.1.3.-)
4-hydroxybenzoate polyprenyltransferase (EC 2.5.1.-)
4-hydroxybutanoyl-CoA dehydratase (EC 4.2.1.-)
4-hydroxybutyrate:acetyl-CoA CoA transferase (EC 2.3.1.-)
4-hydroxyphenylacetaldehyde dehydrogenase
4-hydroxyphenylacetate 3-monooxygenase (EC 1.14.13.3)
4-hydroxyproline epimerase (EC 5.1.1.8)
4-oxalocrotonate tautomerase (EC 5.3.2.-)
5'-nucleotidase yjjG (EC 3.1.3.5)
5,6-dimethylbenzimidazole synthase, flavin destructase family
5-Amino-6-(5'-phosphoribitylamino)uracil phosphatase
5-amino-6-(5-phosphoribosylamino)uracil reductase (EC 1.1.1.193) homolog
5-carboxymethyl-2-hydroxymuconate delta-isomerase (EC 5.3.3.10)
5-carboxymethyl-2-oxo-hex-3- ene-1,7-dioate decarboxylase (EC 4.1.1.-)
5-dehydro-4-deoxyglucarate dehydratase (EC 4.2.1.41)
5-deoxy-glucuronate isomerase (EC 5.3.1.-)
5-formyltetrahydrofolate cyclo-ligase (EC 6.3.3.2)
5-keto-2-deoxy-D-gluconate-6 phosphate aldolase (EC 4.1.2.29)
5-keto-2-deoxy-D-gluconate-6 phosphate aldolase [form 2] (EC 4.1.2.29)
5-keto-2-deoxygluconokinase (EC 2.7.1.92)
5-methyltetrahydropteroyltriglutamate--homocysteine methyltransferase (EC 2.1.1.14)
5-oxoprolinase (EC 3.5.2.9)
6-phospho-beta-glucosidase ascB (EC 3.2.1.86)
6-phosphofructokinase class II (EC 2.7.1.11)
6-pyruvoyl tetrahydrobiopterin synthase (EC 4.2.3.12)
ABC transporter, periplasmic spermidine putrescine-binding protein PotD (TC 3.A.1.11.1)
ABC-type nitrate/sulfonate/bicarbonate transport systems, periplasmic components
AMP nucleosidase (EC 3.2.2.4)
ATP diphosphatase (EC 3.6.1.8)
ATP phosphoribosyltransferase catalytic subunit (EC 2.4.2.17)
ATP-dependent DNA ligase (EC 6.5.1.1)
Acetaldehyde dehydrogenase (acetylating) (EC 1.2.1.10)
Acetoacetyl-CoA synthetase (EC 6.2.1.16)
Acetoacetyl-CoA synthetase [leucine] (EC 6.2.1.16)
Acetoin dehydrogenase E1 component alpha-subunit (EC 1.2.4.-)
Acetoin racemase (EC 5.1.2.4)
Acetolactate synthase small subunit (EC 2.2.1.6), Xanthomonadales type
Acetolactate synthase small subunit (EC 2.2.1.6), predicted
Acetolactate synthase small subunit (EC 2.2.1.6), predicted, Archaeal type
Acetolactate synthase small subunit (EC 2.2.1.6), predicted, Archaeal type 2
Acetyl-CoA synthetase (ADP-forming) alpha chain (EC 6.2.1.13)
Acetyl-CoA synthetase (ADP-forming) beta chain (EC 6.2.1.13)
Acetyl-CoA:acetoacetyl-CoA transferase, alpha subunit (EC 2.8.3.8)
Acetyl-CoA:acetoacetyl-CoA transferase, beta subunit (EC 2.8.3.8)
Acetyl-coenzyme A carboxyl transferase alpha chain (EC 6.4.1.2)
Acetyl-coenzyme A synthetase (EC 6.2.1.1)
Acetylornithine aminotransferase 1 (EC 2.6.1.11)
Acetylornithine deacetylase (EC 3.5.1.16)
Aconitate hydratase large subunit (EC 4.2.1.3)
Aconitate hydratase small subunit (EC 4.2.1.3)
Acyl carrier protein phosphodiesterase (EC 3.1.4.14)
Acyl-phosphate:glycerol-3-phosphate O-acyltransferase PlsY
Adenosine diphosphatase (EC 3.6.1.5)
Adenosylcobinamide-phosphate synthase
Adenylate cyclase
Adenylyl-sulfate reductase [thioredoxin] (EC 1.8.4.10)
Adenylylsulfate reductase alpha-subunit (EC 1.8.99.2)
Adenylylsulfate reductase beta-subunit (EC 1.8.99.2)
Aerobic C4-dicarboxylate transporter for fumarate, L-malate, D-malate, succunate, aspartate
Aerobic cobaltochelatase cobS subunit (EC 6.6.1.2)
Aerobic cobaltochelatase cobT subunit (EC 6.6.1.2)
Aerobic glycerol-3-phosphate dehydrogenase (EC 1.1.99.5)
Aldehyde dehydrogenase (EC 1.2.1.3)
Aldehyde dehydrogenase A (EC 1.2.1.22)
Aldehyde dehydrogenase B (EC 1.2.1.22)
Aliphatic amidase amiE (EC 3.5.1.4)
All-trans-hexaprenyl-diphosphate synthase (EC 2.5.1.33)
Allantoate amidohydrolase (EC 3.5.3.9)
Allantoicase (EC 3.5.3.4)
Allantoin racemase (EC 5.1.99.3)
Allophanate hydrolase 2 subunit 1 (EC 3.5.1.54)
Allophanate hydrolase 2 subunit 2 (EC 3.5.1.54)
Alpha-N-arabinofuranosidase 2 (EC 3.2.1.55)
Alpha-acetolactate decarboxylase (EC 4.1.1.5)
Alpha-aminoadipate aminotransferase (EC 2.6.1.39)
Alpha-arabinosides ABC transport system, permease protein AraN
Alpha-ketoglutarate permease
Alpha-ketoglutarate-dependent taurine dioxygenase (EC 1.14.11.17)
Alpha-ribazole-5'-phosphate phosphatase (EC 3.1.3.73)
Alternative Folylglutamate Synthase
Alternative cytochrome c oxidase polypeptide CoxO (EC 1.9.3.1)
Alternative cytochrome c oxidase polypeptide CoxP (EC 1.9.3.1)
Alternative dihydrofolate reductase 2
Altronate oxidoreductase (EC 1.1.1.58)
Amiloride-sensitive amine oxidase [copper-containing] precursor (EC 1.4.3.6)
Aminomethyltransferase (glycine cleavage system T protein) (EC 2.1.2.10)
Aminopeptidase YpdF (MP-, MA-, MS-, AP-, NP- specific)
Ammonium transporter
Anaerobic C4-dicarboxylate transporter DcuB
Anaerobic dehydrogenases, typically selenocysteine-containing
Anaerobic glycerol-3-phosphate dehydrogenase subunit A (EC 1.1.99.5)
Anaerobic glycerol-3-phosphate dehydrogenase subunit B (EC 1.1.99.5)
Arabinose 5-phosphate isomerase (EC 5.3.1.13)
Arginine ABC transporter, ATP-binding protein ArtP
Arginine ABC transporter, periplasmic arginine-binding protein ArtJ
Arginine ABC transporter, permease protein ArtM
Arginine ABC transporter, permease protein ArtQ
Arginine N-succinyltransferase (EC 2.3.1.109)
Arginine decarboxylase, catabolic (EC 4.1.1.19)
Arogenate dehydratase (EC 4.2.1.91)
Aromatic amino acid aminotransferase gamma (EC 2.6.1.57)
Aromatic amino acid transport protein aroP
Aromatic-L-amino-acid decarboxylase (EC 4.1.1.28)
Arsenic efflux pump protein
Arsenical pump membrane protein
Asparagine synthetase [glutamine-hydrolyzing] (EC 6.3.5.4)
Aspartate ammonia-lyase (EC 4.3.1.1)
Aspartyl-tRNA(Asn) amidotransferase subunit A (EC 6.3.5.-)
Aspartyl-tRNA(Asn) amidotransferase subunit B (EC 6.3.5.-)
Aspartyl-tRNA(Asn) amidotransferase subunit C (EC 6.3.5.-)
Benzoate-4-monooxygenase (EC 1.14.13.12)
Beta-galactosidase large subunit (EC 3.2.1.23)
Beta-galactosidase small subunit (EC 3.2.1.23)
Beta-ketoadipyl CoA thiolase (EC 2.3.1.9)
Beta-ureidopropionase (EC 3.5.1.6)
Bifunctional glutathionylspermidine synthetase/amidase (EC 6.3.1.8,3.5.1.78)
Biosynthetic arginine decarboxylase (EC 4.1.1.19)
Biotin carboxyl carrier protein of acetyl-CoA carboxylase
Biotin carboxylase (EC 6.3.4.14)
Biotin carboxylase of acetyl-CoA carboxylase (EC 6.3.4.14)
Biotin carboxylase of methylcrotonyl-CoA carboxylase (EC 6.3.4.14)
Biotin sulfoxide reductase (EC 1.-.-.-)
Bis(5'-nucleosyl)-tetraphosphatase (asymmetrical) (EC 3.6.1.17)
Branched-chain acyl-CoA dehydrogenase (EC 1.3.99.12)
Branched-chain amino acid ABC transporter, amino acid-binding protein (TC 3.A.1.4.1)
Branched-chain amino acid transport ATP-binding protein livF (TC 3.A.1.4.1)
Branched-chain amino acid transport ATP-binding protein livG (TC 3.A.1.4.1)
Branched-chain amino acid transport system permease protein livM (TC 3.A.1.4.1)
Butyrate-acetoacetate CoA-transferase subunit B (EC 2.8.3.9)
C4-dicarboxylate transporter DcuA
C4-dicarboxylate transporter DcuB
C4-dicarboxylate transporter DcuC (TC 2.A.61.1.1)
CDP-diacylglycerol pyrophosphatase (EC 3.6.1.26)
Ca(2+) Citrate symporter (TC 2.A.11.1.2)
Calcium/proton antiporter
Carbonic anhydrase 2 (EC 4.2.1.1)
Cardiolipin synthetase (EC 2.7.8.-)
Carnitinyl-CoA dehydratase (EC 4.2.1.-)
Chloride channel protein
Choline oxidase (E.C. 1.1.3.17)
Choline transport ATP-binding protein
Choline transporter, permease protein
Choline-glycine betaine transporter
Chorismate mutase (EC 5.4.99.5)
Chorismate mutase I (EC 5.4.99.5)
Chorismate mutase I precursor (EC 5.4.99.5)
Chorismate mutase III (EC 5.4.99.5)
Chorismate--pyruvate lyase (EC 4.1.3.40)
Chromate transport protein
Citrate Succinate antiporter (TC 2.A.47.3.2)
Citrate lyase alpha chain (EC 4.1.3.6)
Citrate lyase beta chain (EC 4.1.3.6)
Citrate lyase gamma chain, acyl carrier protein (EC 4.1.3.6)
Citrate lyase, subunit 1 (EC 2.3.3.8)
Citrate lyase, subunit 2 (EC 2.3.3.8)
Citrate synthase, mitochondrial precursor (EC 2.3.3.1)
CoA-acylating propionaldehyde dehydrogenase
CoB--CoM heterodisulfide reductase subunit A (EC 1.8.98.1)
CoB--CoM heterodisulfide reductase subunit B (EC 1.8.98.1)
CoB--CoM heterodisulfide reductase subunit C (EC 1.8.98.1)
Cob(I)alamin adenosyltransferase (EC 2.5.1.17)
Cob(II)alamin reductase
Cobalamin biosynthesis protein CbiG
Cobalamin biosynthesis protein CobG
Cobalt-precorrin-2 C20-methyltransferase (EC 2.1.1.130)
Cobalt-precorrin-3b C17-methyltransferase
Cobalt-precorrin-4 C11-methyltransferase (EC 2.1.1.133)
Cobalt-precorrin-6y C5-methyltransferase (EC 2.1.1.-)
Cobalt-precorrin-8x methylmutase (EC 5.4.1.2)
Cobalt-zinc-cadmium resistance protein CzcD
Cobyrinic acid A,C-diamide synthase
Coenzyme F420 hydrogenase alpha subunit (FruA) (EC 1.12.98.1)
Coenzyme F420 hydrogenase beta subunit (FruB) (EC 1.12.98.1)
Coenzyme F420 hydrogenase gamma subunit (FruG) (EC 1.12.98.1)
Cyanate transport protein cynX
Cyclic amide hydrolase (EC 3.5.2.-)
Cyclohexadienyl dehydratase (EC 4.2.1.51)(EC 4.2.1.91)
Cystathionine beta-lyase (EC 4.4.1.8) (CBL) (Beta-cystathionase) (Cysteine lyase)
Cystathionine beta-lyase, type II (EC 4.4.1.8)
Cystathionine beta-synthase (EC 4.2.1.22)
Cysteine ABC transporter, substrate-binding protein
Cysteine desulfurase, mitochondrial precursor (EC 2.8.1.7)
Cysteine synthase B (EC 2.5.1.47)
Cytochrome C oxidase (EC 1.9.3.1) FixO chain
Cytochrome O ubiquinol oxidase subunit II (EC 1.10.3.-)
Cytochrome O ubiquinol oxidase subunit III (EC 1.10.3.-)
Cytochrome O ubiquinol oxidase subunit IV (EC 1.10.3.-)
Cytochrome c oxidase  polypeptide IVB (EC 1.9.3.1)
Cytochrome c oxidase  polypeptide VB (EC 1.9.3.1)
Cytochrome c oxidase  polypeptide VIIC (EC 1.9.3.1)
Cytochrome c oxidase polypeptide I (EC 1.9.3.1),putative
Cytochrome c oxidase polypeptide IV(EC 1.9.3.1)
Cytochrome c oxidase polypeptide VA (EC 1.9.3.1)
Cytochrome c oxidase polypeptide VIIc, mitochondrial precursor (EC 1.9.3.1)
Cytochrome c oxidase polypeptide Vb, mitochondrial precursor (EC 1.9.3.1)
Cytochrome c oxidase subunit 2a (EC 1.9.3.1)
Cytochrome c oxidase subunit CcoO (EC 1.9.3.1)
Cytochrome c oxidase subunit CcoP (EC 1.9.3.1)
Cytochrome c oxidase subunit CcoQ (EC 1.9.3.1)
Cytochrome c oxidase subunit, putative (EC 1.9.3.1)
Cytochrome c-type biogenesis protein DsbD, protein-disulfide reductase (EC 1.8.1.8)
Cytochrome c-type protein NapC
Cytochrome cd1 nitrite reductase (EC:1.7.2.1)
Cytochrome d ubiquinol oxidase subunit I (EC 1.10.3.-)
Cytochrome d ubiquinol oxidase subunit II (EC 1.10.3.-)
Cytoplasmic trehalase (EC 3.2.1.28)
D(-)-3-hydroxybutyrate oligomer hydrolase (EC 3.1.1.22)
D-3-phosphoglycerate dehydrogenase (EC 1.1.1.95)
D-Glucuronolactone:NAD+ oxidoreductase (EC 1.2.1.3)
D-alanine glycine permease DagA
D-alanine transaminase (EC 2.6.1.21)
D-alanine--D-alanine ligase A (EC 6.3.2.4)
D-amino-acid oxidase (EC 1.4.3.3)
D-arabinitol 4-dehydrogenase (EC 1.1.1.11)
D-beta-hydroxybutyrate permease
D-galactarate dehydratase (EC 4.2.1.42)
D-galactarate permease
D-galactonate transporter
D-glucarate permease
D-malic enzyme (EC 1.1.1.83)
D-mannonate oxidoreductase (EC 1.1.1.57)
D-proline reductase, 23 kDa subunit (EC 1.21.4.1)
D-proline reductase, 26 kDa subunit (EC 1.21.4.1)
D-proline reductase, 45 kDa subunit (EC 1.21.4.1)
D-ribulokinase (EC 2.7.1.47)
D-serine D-alanine glycine transporter
D-serine dehydratase (EC 4.3.1.18)
D-serine/D-alanine/glycine transporter
D-xylose 1-dehydrogenase (EC 1.1.1.175)
D-xylose proton-symporter XylE
D-xylose proton-symporter XylT
D-xylose transport ATP-binding protein xylG
DHA-specific EI component
DHA-specific IIA component
DHA-specific phosphocarrier protein HPr
DNA polymerase III delta prime subunit (EC 2.7.7.7)
DNA polymerase III delta subunit (EC 2.7.7.7)
DNA polymerase III subunits gamma and Tau (EC 2.7.7.7)
Dehydrosqualene synthase (EC 2.5.1.-)
Deoxycytidine kinase (EC 2.7.1.74)
Deoxycytidylate 5-hydroxymethyltransferase (EC 2.1.2.8)
Deoxyuridine phosphorylase (EC 2.4.2.23)
Dephospho-CoA kinase (EC 2.7.1.24)
Dephospho-CoA kinase archaeal, predicted (EC 2.7.1.24)
Diaminopimelate decarboxylase (EC 4.1.1.20)
Diaminopimelate epimerase alternative form predicted for S.aureus (EC 5.1.1.7)
Dihydrodipicolinate synthase (EC 4.2.1.52)
Dihydrofolate synthase (EC 6.3.2.12)
Dihydrolipoamide acetyltransferase component (E2) of acetoin dehydrogenase complex (EC 2.3.1.-)
Dihydrolipoamide dehydrogenase of branched-chain alpha-keto acid dehydrogenase (EC 1.8.1.4)
Dihydroneopterin triphosphate pyrophosphohydolase
Dihydroneopterin triphosphate pyrophosphohydolase type 2
Dihydropyrimidine dehydrogenase [NADP+] (EC 1.3.1.2)
Dipeptide transport ATP-binding protein dppD (TC 3.A.1.5.2)
Dipeptide transport ATP-binding protein dppF (TC 3.A.1.5.2)
Dipeptide transport system permease protein dppB (TC 3.A.1.5.2)
Dipeptide transport system permease protein dppC (TC 3.A.1.5.2)
Diphosphomevalonate decarboxylase (EC 4.1.1.33)
Divinyl protochlorophyllide a 8-vinyl-reductase (EC 1.3.1.75)
Duplicated ATPase component YkoD of energizing module of thiamin-regulated ECF transporter for HydroxyMethylPyrimidine
Enoyl-CoA hydratase (EC 4.2.1.17)
Enoyl-CoA hydratase [isoleucine degradation] (EC 4.2.1.17)
Enoyl-CoA hydratase [valine degradation] (EC 4.2.1.17)
Enoyl-[acyl-carrier-protein] reductase [NADH] (EC 1.3.1.9)
Enoyl-[acyl-carrier-protein] reductase [NADPH] (EC 1.3.1.10)
Epi-inositol hydrolase (EC 3.7.1.-)
Erythronate-4-phosphate dehydrogenase (EC 1.1.1.290)
Ethanolamine ammonia-lyase heavy chain (EC 4.3.1.7)
Ethanolamine ammonia-lyase light chain (EC 4.3.1.7)
Ethanolamine permease
FMN reductase (EC 1.5.1.29)
Ferredoxin--NADP(+) reductase, actinobacterial (eukaryote-like) type (EC 1.18.1.2)
Ferredoxin--nitrite reductase (EC 1.7.7.1)
Ferredoxin--sulfite reductase (EC 1.8.7.1)
Ferredoxin--sulfite reductase, actinobacterial type (EC 1.8.7.1)
Ferredoxin--sulfite reductase, bacillial type (EC 1.8.7.1)
Ferredoxin-type protein NapG (periplasmic nitrate reductase)
Ferrichrome transport system permease protein fhuG
FolM Alternative dihydrofolate reductase 1
Folylpolyglutamate synthase (EC 6.3.2.17)
Formate dehydrogenase H (EC 1.2.1.2)
Formate dehydrogenase N alpha subunit (EC 1.2.1.2)
Formate dehydrogenase N beta subunit (EC 1.2.1.2)
Formate dehydrogenase N gamma subunit (EC 1.2.1.2)
Formate dehydrogenase O alpha subunit (EC 1.2.1.2)
Formate dehydrogenase O beta subunit (EC 1.2.1.2)
Formate dehydrogenase O gamma subunit (EC 1.2.1.2)
Formate dehydrogenase related protein
Formate efflux transporter (TC 2.A.44 family)
Formate hydrogenlyase complex 3 iron-sulfur protein
Formate hydrogenlyase subunit 2
Formate hydrogenlyase subunit 3
Formate hydrogenlyase subunit 4
Formate hydrogenlyase subunit 5
Formate hydrogenlyase subunit 6
Formate hydrogenlyase subunit 7
Formiminoglutamic iminohydrolase (EC 3.5.3.13)
Formylmethanofuran dehydrogenase (molybdenum) subunit B (EC 1.2.99.5)
Formylmethanofuran dehydrogenase (molybdenum) subunit D (EC 1.2.99.5)
Formylmethanofuran dehydrogenase (tungsten) subunit C (EC 1.2.99.5)
Formylmethanofuran dehydrogenase (tungsten) subunit D (EC 1.2.99.5)
Formylmethanofuran dehydrogenase subunit A (EC 1.2.99.5)
Formylmethanofuran dehydrogenase subunit B (EC 1.2.99.5)
Formylmethanofuran dehydrogenase subunit C (EC 1.2.99.5)
Formylmethanofuran dehydrogenase subunit D (EC 1.2.99.5)
Formyltetrahydrofolate deformylase (EC 3.5.1.10)
Fructokinase (EC 2.7.1.4)
Fructokinase FrcK (EC 2.7.1.4)
Fructokinase in mannoside utilization gene cluster (EC 2.7.1.4)
Fructose-1,6-bisphosphatase, Bacillus type (EC 3.1.3.11)
Fructose-1,6-bisphosphatase, type V, archaeal (EC 3.1.3.11)
Fructose-6-phosphate phosphoketolase (EC 4.1.2.22)
Fructose-bisphosphate aldolase class I (EC 4.1.2.13)
Fumarate hydratase class I (EC 4.2.1.2)
Fumarate hydratase class I, aerobic (EC 4.2.1.2)
Fumarate hydratase class I, anaerobic (EC 4.2.1.2)
Fumarate reductase subunit C
Fumarate reductase subunit D
Functional role page for Cytochrome c-type protein TorC
Functional role page for Cytochrome c-type protein TorY
GDP-L-fucose synthetase (EC 1.1.1.271)
GDP-mannose 4,6-dehydratase (EC 4.2.1.47)
GMP synthase (EC 6.3.4.1)
GTP cyclohydrolase I (EC 3.5.4.16) type 2
GTP pyrophosphokinase (EC 2.7.6.5)
Galactitol-1-phosphate 5-dehydrogenase (EC 1.1.1.251)
Galactonate dehydratase (EC 4.2.1.6)
Galactose-6-phosphate isomerase, LacB subunit (EC 5.3.1.26)
Galactose-proton symport
Galactose/methyl galactoside ABC transport system, ATP-binding protein MglA (EC 3.6.3.17)
Galactose/methyl galactoside ABC transport system, permease protein MglC (TC 3.A.1.2.3)
Gamma-aminobutyrate (GABA) transporter
Gamma-glutamyl cyclotransferase (EC 2.3.2.4)
Gamma-glutamyl-aminobutyraldehyde dehydrogenase (EC 1.2.1.-)
Glucitol/sorbitol-specific transport protein gutA
Gluconate 2-dehydrogenase (EC 1.1.99.3), membrane-bound, cytochrome c
Gluconate 2-dehydrogenase (EC 1.1.99.3), membrane-bound, flavoprotein
Gluconate 2-dehydrogenase (EC 1.1.99.3), membrane-bound, gamma subunit
Gluconate dehydratase (EC 4.2.1.39)
Glucosamine 6-phosphate N-acetyltransferase (EC 2.3.1.4)
Glucosamine-6-phosphate deaminase [isomerizing], alternative (EC 3.5.99.6)
Glucose-1-phosphatase (EC 3.1.3.10)
Glucose-1-phosphate adenylyltransferase (EC 2.7.7.27)
Glucose-1-phosphate cytidylyltransferase (EC 2.7.7.33)
Glucose-6-phosphate 1-dehydrogenase (EC 1.1.1.49)
Glucose-6-phosphate isomerase (EC 5.3.1.9)
Glucose/mannose:H+ symporter GlcP
Glutamate ABC transporter, periplasmic glutamine-binding protein
Glutamate Aspartate periplasmic binding protein precursor gltI (TC 3.A.1.3.4)
Glutamate Aspartate transport ATP-binding protein gltL (TC 3.A.1.3.4)
Glutamate Aspartate transport system permease protein gltJ (TC 3.A.1.3.4)
Glutamate Aspartate transport system permease protein gltK (TC 3.A.1.3.4)
Glutamate decarboxylase, eukaryotic type (EC 4.1.1.15)
Glutamate decarboxylase, mammalian 65 kDa isoform (EC 4.1.1.15)
Glutamate decarboxylase, mammalian 67 kDa isoform (EC 4.1.1.15)
Glutamate racemase (EC 5.1.1.3)
Glutamate synthase [NADH] (EC 1.4.1.14)
Glutamate synthase [NADPH] large chain (EC 1.4.1.13)
Glutamate synthase [NADPH] small chain (EC 1.4.1.13)
Glutamate-aspartate carrier protein
Glutamate-pyruvate aminotransferase (EC 2.6.1.2)
Glutamine ABC transporter, ATP-binding protein GlnQ
Glutamine ABC transporter, periplasmic glutamine-binding protein (TC 3.A.1.3.2)
Glutamine amidotransferase chain of NAD synthetase
Glutamine synthetase (EC 6.3.1.2)
Glutamine synthetase type II, eukaryotic (EC 6.3.1.2)
Glutamine synthetase, clostridia type (EC 6.3.1.2)
Glutamine transport ATP-binding protein glnQ (TC 3.A.1.3.2)
Glutamine transport system permease protein glnP (TC 3.A.1.3.2)
Glutamine-dependent 2-keto-4-methylthiobutyrate transaminase
Glutarate-semialdehyde dehydrogenase (EC 1.2.1.20)
Glutathione oxidase (EC 1.8.3.3)
Glutathione-dependent formaldehyde dehydrogenase (EC 1.2.1.1)
Glyceraldehyde-3-phosphate: ferredoxin oxidoreductase (EC 1.2.7.6)
Glycerate kinase (EC 2.7.1.31)
Glycerol dehydratase large subunit (EC 4.2.1.30)
Glycerol dehydratase medium subunit (EC 4.2.1.30)
Glycerol dehydratase small subunit (EC 4.2.1.30)
Glycerol dehydrogenase (EC 1.1.1.6)
Glycerol-3-phosphate ABC transporter, periplasmic glycerol-3-phosphate-binding protein (TC 3.A.1.1.3)
Glycerol-3-phosphate acyltransferase (EC 2.3.1.15)
Glycerol-3-phosphate dehydrogenase (EC 1.1.99.5)
Glycine betaine ABC transport system permease protein
Glycine cleavage system H protein
Glycine dehydrogenase [decarboxylating] (glycine cleavage system P protein) (EC 1.4.4.2)
Glycine dehydrogenase [decarboxylating] (glycine cleavage system P1 protein) (EC 1.4.4.2)
Glycine dehydrogenase [decarboxylating] (glycine cleavage system P2 protein) (EC 1.4.4.2)
Glycolaldehyde dehydrogenase (EC 1.2.1.21)
Glycolate dehydrogenase (EC 1.1.99.14), FAD-binding subunit GlcE
Glycolate dehydrogenase (EC 1.1.99.14), iron-sulfur subunit GlcF
Glycolate permease
Glyoxylate carboligase (EC 4.1.1.47)
Guanosine-5'-triphosphate,3'-diphosphate pyrophosphatase (EC 3.6.1.40)
Heme ABC type transporter HtsABC, heme-binding protein
Heme ABC type transporter HtsABC, permease protein HtsB
Heme ABC type transporter HtsABC, permease protein HtsC
Hexokinase (EC 2.7.1.1)
Hexose phosphate transport protein UhpT
Hexuronate transporter
High-affinity branched-chain amino acid transport system permease protein LivH (TC 3.A.1.4.1)
High-affinity choline uptake protein BetT
High-affinity gluconate transporter GntT
High-affinity leucine-specific transport system, periplasmic binding protein livK (TC 3.A.1.4.1)
Histidine ABC transporter, ATP-binding protein HisP (TC 3.A.1.3.1)
Histidine ABC transporter, histidine-binding periplasmic protein precursor HisJ (TC 3.A.1.3.1)
Histidine ABC transporter, permease protein HisM (TC 3.A.1.3.1)
Histidine ABC transporter, permease protein HisQ (TC 3.A.1.3.1)
Histidine transport protein (permease)
Histidinol-phosphatase [alternative form] (EC 3.1.3.15)
Homoaconitase (EC 4.2.1.36)
Homoaconitase large subunit (EC 4.2.1.36)
Homolog of fucose/glucose/galactose permeases
Homoserine O-succinyltransferase (EC 2.3.1.46)
HoxN/HupN/NixA family nickel/cobalt transporter
Hydroxyaromatic non-oxidative decarboxylase protein B (EC 4.1.1.-)
Hydroxymethylglutaryl-CoA lyase (EC 4.1.3.4)
Hydroxymethylglutaryl-CoA reductase (EC 1.1.1.34)
Hydroxymethylglutaryl-CoA synthase (EC 2.3.3.10)
Hydroxypyruvate isomerase (EC 5.3.1.22)
Hydroxypyruvate reductase, putative (EC 1.1.1.81)
I-SCEIII protein (EC 1.9.3.1) (Cytochrome c oxidase polypeptide I)
Indole-3-pyruvate decarboxylase (EC 4.1.1.74)
Indoleacetamide hydrolase (EC 3.5.1.-)
Indoleamine 2,3-dioxygenase (EC 1.13.11.52)
Inorganic pyrophospatase PpaX
Inosine-guanosine kinase (EC 2.7.1.73)
Inosine-uridine preferring nucleoside hydrolase (EC 3.2.2.1)
Inositol oxygenase (EC 1.13.99.1)
Inositol-1-phosphate synthase (EC 5.5.1.4)
Iron compound ABC uptake transporter ATP-binding protein
Iron compound ABC uptake transporter permease protein
Iron compound ABC uptake transporter substrate-binding protein
Iron(III) dicitrate transport protein fecA
Iron(III) dicitrate transport system permease protein fecD (TC 3.A.1.14.1)
Isochorismatase (EC 3.3.2.1)
Isochorismatase (EC 3.3.2.1) [enterobactin] siderophore
Isochorismate synthase (EC 5.4.4.2)
Isocitrate dehydrogenase 3 subunit beta, mitochondrial precursor (EC 1.1.1.41)
Isocitrate dehydrogenase 3 subunit gamma, mitochondrial precursor (EC 1.1.1.41)
Isocitrate dehydrogenase [NAD] (EC 1.1.1.41)
Isopentenyl-diphosphate delta-isomerase (EC 5.3.3.2)
Ketoglutarate semialdehyde dehydrogenase (EC 1.2.1.26)
Kynureninase (EC 3.7.1.3)
Kynurenine formamidase (EC 3.5.1.9)
Kynurenine formamidase, bacterial (EC 3.5.1.9)
L(+)-tartrate dehydratase alpha subunit (EC 4.2.1.32)
L(+)-tartrate dehydratase beta subunit (EC 4.2.1.32)
L-2-keto-3-deoxyarabonate dehydratase (EC 4.2.1.43)
L-Malate Citrate symporter (TC 2.A.24.2.4)
L-Proline/Glycine betaine transporter ProP
L-alanine:glyoxylate aminotransferase (EC 2.6.1.44)
L-aminoadipate-semialdehyde dehydrogenase large subunit (EC 1.2.1.31)
L-aminoadipate-semialdehyde dehydrogenase small subunit (EC 1.2.1.31)
L-arabinolactonase (EC 3.1.1.15)
L-arabinose 1-dehydrogenase (EC 1.1.1.46)
L-arabinose transport ATP-binding protein araG (TC 3.A.1.2.2)
L-arabinose transport system permease protein (TC 3.A.1.2.2)
L-arabinose-binding periplasmic protein precursor araF (TC 3.A.1.2.2)
L-arabonate dehydratase (EC 4.2.1.25)
L-asparaginase (EC 3.5.1.1)
L-beta-lysine 5,6-aminomutase alpha subunit (EC 5.4.3.3)
L-beta-lysine 5,6-aminomutase beta subunit (EC 5.4.3.3)
L-carnitine/gamma-butyrobetaine antiporter
L-fucose isomerase (EC 5.3.1.25)
L-fuculokinase (EC 2.7.1.51)
L-fuculose phosphate aldolase (EC 4.1.2.17)
L-gulono-1,4-lactone oxidase (EC 1.1.3.8)
L-idonate 5-dehydrogenase (EC 1.1.1.264)
L-idonate, D-gluconate, 5-keto-D-gluconate transporter
L-lactate permease
L-pipecolate dehydrogenase (EC 1.5.99.3)
L-pipecolate oxidase (1.5.3.7)
L-proline Glycine Betaine ABC transport system permease protein proW (TC 3.A.1.12.1)
L-proline glycine betaine ABC transport system permease protein ProV (TC 3.A.1.12.1)
L-proline glycine betaine binding ABC transporter protein proX (TC 3.A.1.12.1)
L-rhamnose-proton symporter
L-ribulose-5-phosphate 3-epimerase UlaE (EC 5.1.3.22) (L-ascorbate utilization protein E)
L-serine dehydratase (EC 4.3.1.17)
L-serine dehydratase 1 (EC 4.3.1.17)
L-serine dehydratase, alpha subunit (EC 4.3.1.17)
L-serine dehydratase, beta subunit (EC 4.3.1.17)
L-sorbose 1-phosphate reductase (EC 1.1.1.-)
L-threonine 3-dehydrogenase (EC 1.1.1.103)
L-threonine transporter, anaerobically inducible
LL-diaminopimelate aminotransferase, predicted alternative
Lactaldehyde dehydrogenase involved in fucose or rhamnose utilization (EC 1.2.1.22)
Lactaldehyde reductase (EC 1.1.1.77)
Lactate racemase (EC 5.1.2.1)
Lipid A biosynthesis (KDO) 2-(lauroyl)-lipid IVA acyltransferase (EC 2.3.1.-)
Lipoamide acyltransferase component of branched-chain alpha-keto acid dehydrogenase complex (EC 2.3.1.-)
Lipopolysaccharide 1,6-galactosyltransferase (EC 2.4.1.-)
Lipopolysaccharide biosynthesis protein RffA
Lipopolysaccharide biosynthesis protein RffC
Lipopolysaccharide core biosynthesis protein RfaY
Lipopolysaccharide core biosynthesis protein RfaZ
Lipopolysaccharide core biosynthesis protein WaaP (EC 2.7.-.-), heptosyl-I-kinase
Lipopolysaccharide core biosynthesis protein rfaS
Lipopolysaccharide heptosyltransferase III (EC 2.4.1.-)
Long-chain fatty acid transport protein
Low affinity tryptophan permease
Low-affinity inorganic phosphate transporter
Low-specificity L-threonine aldolase (EC 4.1.2.5)
Lysine 2,3-aminomutase (EC 5.4.3.2)
Lysine 2-monooxygenase (EC 1.13.12.2)
Lysine decarboxylase (EC 4.1.1.8)
Lysine ketoglutarate reductase (EC 1.5.1.8) (LOR) (LKR)
Lysine racemase (EC 5.1.1.5)
Lysine-arginine-ornithine-binding periplasmic protein precursor (TC 3.A.1.3.1)
Lysine-specific permease
Lysine/cadaverine antiporter membrane protein CadB
Lysophospholipase L2 (EC 3.1.1.5)
Magnesium citrate secondary transporter
Magnesium transporter
Major myo-inositol transporter IolT
Malate Na(+) symporter
Malate dehydrogenase (EC 1.1.1.37), chloroplast precursor
Malate dehydrogenase (EC 1.1.1.37), mitochondrial precursor
Malate synthase (EC 2.3.3.9)
Malate:quinone oxidoreductase (EC 1.1.99.16)
Malonate decarboxylase alpha subunit
Malonate decarboxylase beta subunit
Malonate decarboxylase delta subunit
Malonate decarboxylase gamma subunit
Malonate transporter, MadL subunit
Malonate transporter, MadM subunit
Malonate-semialdehyde dehydrogenase (EC 1.2.1.18)
Malonyl CoA acyl carrier protein transacylase (EC 2.3.1.39)
Malonyl CoA-acyl carrier protein transacylase (EC 2.3.1.39)
Maltodextrin phosphorylase (EC 2.4.1.1)
Maltose O-acetyltransferase (EC 2.3.1.79)
Maltose phosphorylase (EC 2.4.1.8)
Maltose-6'-phosphate glucosidase (EC 3.2.1.122)
Maltose/maltodextrin transport ATP-binding protein MalK (EC 3.6.3.19)
Malyl-CoA lyase (EC 4.1.3.24)
Manganese ABC transporter, ATP-binding protein SitB
Manganese ABC transporter, inner membrane permease protein SitC
Manganese ABC transporter, inner membrane permease protein SitD
Manganese ABC transporter, periplasmic-binding protein SitA
Mannitol-1-phosphate 5-dehydrogenase (EC 1.1.1.17)
Mannose-1-phosphate guanylyltransferase (EC 2.7.7.13 )
Mannose-1-phosphate guanylyltransferase (GDP) (EC 2.7.7.22)
Mannose-6-phosphate isomerase, class I (EC 5.3.1.8)
Melibiose carrier protein, Na+/melibiose symporter
Membrane alanine aminopeptidase N (EC 3.4.11.2)
Menaquinone biosynthesis related protein, putative DHNA-CoA thioesterase
Menaquinone-cytochrome C oxidoreductase, cytochrome C subunit
Menaquinone-cytochrome c reductase, cytochrome B subunit
Menaquinone-specific isochorismate synthase (EC 5.4.4.2)
Meso-diaminopimelate D-dehydrogenase (EC 1.4.1.16)
Methanol dehydrogenase heavy chain (EC 1.1.1.244)
Methanol dehydrogenase large subunit protein (EC 1.1.99.8)
Methionine ABC transporter ATP-binding protein
Methionine ABC transporter permease protein
Methionine synthase activation domain (EC 2.1.1.13)
Methyl coenzyme M reductase I beta subunit (EC 2.8.4.1)
Methyl coenzyme M reductase I gamma subunit (EC 2.8.4.1)
Methyl coenzyme M reductase II beta subunit (EC 2.8.4.1)
Methyl coenzyme M reductase II gamma subunit (EC 2.8.4.1)
Methylene tetrahydromethanopterin dehydrogenase (EC 1.5.99.9)
Methylglutaconyl-CoA hydratase (EC 4.2.1.18)
Methylglyoxal synthase (EC 4.2.3.3)
Methylmalonate-semialdehyde dehydrogenase (EC 1.2.1.27)
Methylmalonyl-CoA decarboxylase (EC 4.1.1.41)
Methylmalonyl-CoA decarboxylase, alpha chain (EC 4.1.1.41)
Methylmalonyl-CoA decarboxylase, beta chain (EC 4.1.1.41)
Methylmalonyl-CoA epimerase (EC 5.1.99.1)
Mg(2+) Citrate transporter (TC 2.A.11.1.1)
Minor myo-inositol transporter IolF
Minor teichoic acid biosynthesis protein GgaA
Molybdenum ABC transporter, periplasmic molybdenum-binding protein modA (TC 3.A.1.8.1)
Molybdenum transport ATP-binding protein modC (TC 3.A.1.8.1)
Molybdenum transport system permease protein modB (TC 3.A.1.8.1)
Multiple polyol-specific dehydrogenase (EC 1.1.1.-)
Multiple sugar ABC transporter, ATP-binding protein
Multiple sugar ABC transporter, membrane-spanning permease protein MsmF
Multiple sugar ABC transporter, membrane-spanning permease protein MsmG
Multiple sugar ABC transporter, substrate-binding protein
Myo-inositol 2-dehydrogenase (EC 1.1.1.18)
N-acetyl-L,L-diaminopimelate aminotransferase (EC 2.6.1.-)
N-acetyl-L,L-diaminopimelate aminotransferase, possible (EC 2.6.1.-)
N-acetyl-L,L-diaminopimelate deacetylase (EC 3.5.1.47)
N-acetyl-lysine deacetylase (EC 3.5.1.-)
N-acetylmannosamine-6-phosphate 2-epimerase (EC 5.1.3.9)
N-acetylneuraminate synthase (EC 2.5.1.56)
N-acetylornithine carbamoyltransferase (EC 2.1.3.9)
N-acylglucosamine 2-epimerase (EC 5.1.3.8)
N-formylglutamate deformylase (EC 3.5.1.68)
N-formylglutamate deformylase (EC 3.5.1.68) [alternative form]
N-succinyl-L,L-diaminopimelate aminotransferase alternative (EC 2.6.1.17)
N-succinyldiaminopimelate aminotransferase (EC 2.6.1.17)
NA+/H+ antiporter NapA
NAD pyrophosphatase, periplasmic  (EC 3.6.1.22)
NAD(P)-dependent glyceraldehyde 3-phosphate dehydrogenase (EC 1.2.1.59)
NAD(P)H-quinone oxidoreductase chain 5 (EC 1.6.5.2)
NAD-dependent 4-hydroxybutyrate dehydrogenase (EC 1.1.1.61)
NAD-dependent isocitrate dehydrogenase precursor (EC 1.1.1.41)
NADH dehydrogenase, subunit 5
NADH peroxidase (EC 1.11.1.1)
NADH-dependent glutamate synthase (EC 1.4.1.14), GOGAT
NADH-quinone oxidoreductase chain F 2 (EC 1.6.99.5)
NADH-ubiquinone oxidoreductase chain B (EC 1.6.5.3)
NADH-ubiquinone oxidoreductase chain E (EC 1.6.5.3)
NADH-ubiquinone oxidoreductase chain F (EC 1.6.5.3)
NADH-ubiquinone oxidoreductase chain G (EC 1.6.5.3)
NADPH-dependent methylglyoxal reductase (D-lactaldehyde dehydrogenase)
Na(+) H(+) antiporter subunit A (TC 2.A.63.1.2)
Na(+) H(+) antiporter subunit A (TC 2.A.63.1.3)
Na(+) H(+) antiporter subunit D (TC 2.A.63.1.2)
Na(+) H(+) antiporter subunit E (TC 2.A.63.1.2)
Na(+) H(+) antiporter subunit F (TC 2.A.63.1.2)
Na(+)-linked D-alanine glycine permease
Na+/H+ antiporter NhaC
Na+:H+ antiporter
Naphthoate synthase (EC 4.1.3.36)
Ni,Fe-hydrogenase I cytochrome b subunit
Ni,Fe-hydrogenase III medium subunit
Nicotinamide phosphoribosyltransferase (EC 2.4.2.12)
Nicotinamide-nucleotide adenylyltransferase (EC 2.7.7.1)
Nitrate/nitrite transporter
Nitric-oxide reductase (EC 1.7.99.7), quinol-dependent
Nitrite extrusion protein NarK
Nitrite reductase probable [NAD(P)H] subunit (EC 1.7.1.4)
Nitrite reductase probable electron transfer 4Fe-S subunit (EC 1.7.1.4)
Nitrogenase (iron-iron) alpha chain (EC 1.18.6.1)
Nitrogenase (iron-iron) beta chain (EC 1.18.6.1)
Nitrogenase (iron-iron) delta chain (EC 1.18.6.1)
Nitrogenase (iron-iron) reductase and maturation protein AnfH
Nucleoside permease NupC
Nucleoside permease nupG
Nucleoside-diphosphatase (EC 3.6.1.6)
Nucleoside-phosphate kinase (EC 2.7.4.4)
Nucleoside-triphosphate-adenylate kinase (EC 2.7.4.10)
O-succinylbenzoate-CoA synthase (EC 4.2.1.-)
O-succinylbenzoic acid--CoA ligase (EC 6.2.1.26)
O-succinylhomoserine sulfhydrylase (EC 4.2.99.9)
Oligo-1,6-glucosidase (EC 3.2.1.10)
Oligopeptide ABC transporter, periplasmic oligopeptide-binding protein oppA (TC 3.A.1.5.1)
Oligopeptide transport ATP-binding protein oppD (TC 3.A.1.5.1)
Oligopeptide transport ATP-binding protein oppF (TC 3.A.1.5.1)
Oligopeptide transport system permease protein oppB (TC 3.A.1.5.1)
Oligopeptide transport system permease protein oppC (TC 3.A.1.5.1)
Omega-amino acid--pyruvate aminotransferase (EC 2.6.1.18)
Ornithine cyclodeaminase (EC 4.3.1.12)
Ornithine decarboxylase (EC 4.1.1.17)
Ornithine decarboxylase, constitutive (EC 4.1.1.17)
Ornithine decarboxylase, inducible (EC 4.1.1.17)
Ornithine transporter
Orotate reductase (NADH) (EC 1.3.1.14)
Osmotically activated L-carnitine/choline ABC transporter, ATP-binding protein OpuCA
Oxaloacetate decarboxylase alpha chain (EC 4.1.1.3)
Oxaloacetate decarboxylase involved in citrate fermentation (EC 4.1.1.3)
Oxaloacetate decarboxylase involved in citrate fermentation, predicted (EC 4.1.1.3)
Oxaloacetate decarboxylase, divalent-cation-dependent (EC 4.1.1.3)
PTS system, Glucosamine-specific IIA component (EC 2.7.1.69)
PTS system, Glucosamine-specific IIB component (EC 2.7.1.69)
PTS system, Glucosamine-specific IIC component (EC 2.7.1.69)
PTS system, N-acetylglucosamine-specific IIB component (EC 2.7.1.69)
PTS system, N-acetylglucosamine-specific IIC component (EC 2.7.1.69)
PTS system, cellobiose-specific IIA component (EC 2.7.1.69)
PTS system, cellobiose-specific IIB component (EC 2.7.1.69)
PTS system, cellobiose-specific IIC component (EC 2.7.1.69)
PTS system, fructose-specific IIABC component (fruA)
PTS system, fructose-specific IID component (EC 2.7.1.69)
PTS system, galactitol-specific IIA component (EC 2.7.1.69)
PTS system, galactitol-specific IIB component (EC 2.7.1.69)
PTS system, galactitol-specific IIC component (EC 2.7.1.69)
PTS system, glucitol/sorbitol-specific IIA component (EC 2.7.1.69)
PTS system, glucitol/sorbitol-specific IIB component and second of two IIC components (EC 2.7.1.69)
PTS system, glucitol/sorbitol-specific IIC component (EC 2.7.1.69)
PTS system, glucose-specific IIB component (EC 2.7.1.69)
PTS system, glucose-specific IIC component (EC 2.7.1.69)
PTS system, lactose-specific IIB component (EC 2.7.1.69)
PTS system, lactose-specific IIC component (EC 2.7.1.69)
PTS system, mannitol-specific IIA component (EC 2.7.1.69)
PTS system, mannitol-specific IIB component (EC 2.7.1.69)
PTS system, mannitol-specific IIC component (EC 2.7.1.69)
PTS system, mannose-specific IIA component (EC 2.7.1.69)
PTS system, mannose-specific IIB component (EC 2.7.1.69)
PTS system, mannose-specific IIC component (EC 2.7.1.69)
PTS system, mannose-specific IID component (EC 2.7.1.69)
PTS system, sucrose-specific IIB component (EC 2.7.1.69)
PTS system, sucrose-specific IIC component (EC 2.7.1.69)
Pantetheine kinase (EC 2.7.1.34)
Pantothenate kinase (EC 2.7.1.33)
Pantothenate kinase type II, eukaryotic (EC 2.7.1.33)
Pantothenate:Na+ symporter (TC 2.A.21.1.1)
Para-hydroxybenzoate--polyprenyltransferase, mitochondrial precursor (EC 2.5.1.-)
Peptidase B (EC 3.4.11.23)
Peptide methionine sulfoxide reductase msrB (EC 1.8.4.12)
Peptidyl prolyl 4-hydroxylase, alpha subunit (EC 1.14.11.2)
Periplasmic aromatic amino acid aminotransferase beta precursor (EC 2.6.1.57)
Periplasmic beta-glucosidase (EC 3.2.1.21)
Periplasmic chorismate mutase I precursor (EC 5.4.99.5)
Phenylacetate-coenzyme A ligase (EC 6.2.1.30) PaaF
Phenylalanine-4-hydroxylase (EC 1.14.16.1)
Phenylalanine-specific permease
Phosphate butyryltransferase (EC 2.3.1.19)
Phosphate transport system permease protein PstC (TC 3.A.1.7.1)
Phosphatidylglycerophosphatase A (EC 3.1.3.27)
Phosphatidylglycerophosphatase B (EC 3.1.3.27)
Phosphatidylserine decarboxylase (EC 4.1.1.65)
Phospho-2-dehydro-3-deoxyheptonate aldolase (EC 2.5.1.54)
Phosphoacetylglucosamine mutase (EC 5.4.2.3)
Phosphoadenylyl-sulfate reductase [thioredoxin] (EC 1.8.4.8)
Phosphoenolpyruvate carboxykinase (pyrophosphate) (4.1.1.38)
Phosphoenolpyruvate-dihydroxyacetone phosphotransferase (EC 2.7.1.121), ADP-binding subunit DhaL
Phosphoenolpyruvate-dihydroxyacetone phosphotransferase (EC 2.7.1.121), dihydroxyacetone binding subunit DhaK
Phosphoenolpyruvate-dihydroxyacetone phosphotransferase (EC 2.7.1.121), subunit DhaM
Phosphoheptose isomerase 2 (EC 5.3.1.-)
Phospholipase A1 precursor (EC 3.1.1.32, EC 3.1.1.4)
Phosphomethylpyrimidine kinase (EC 2.7.4.7)
Phosphomevalonate kinase (EC 2.7.4.2)
Phosphopantetheine adenylyltransferase (EC 2.7.7.3)
Phosphopantetheine adenylyltransferase, type II eukaryotic (EC 2.7.7.3)
Phosphopantothenoylcysteine decarboxylase (EC 4.1.1.36)
Phosphopantothenoylcysteine synthetase (EC 6.3.2.5)
Phosphopentomutase (EC 5.4.2.7)
Phosphoribosyl-dephospho-CoA transferase (EC 2.7.7.-)
Phosphoserine aminotransferase, putative (EC 2.6.1.52)
Phosphoserine phosphatase, putative (EC 3.1.3.3)
Polyferredoxin NapH (periplasmic nitrate reductase)
Potassium efflux system KefA protein
Potassium uptake protein TrkH
Potassium uptake protein, integral membrane component, KtrA
Potassium uptake protein, integral membrane component, KtrB
Potassium uptake protein, integral membrane component, KtrD
Potassium-transporting ATPase C chain (EC 3.6.3.12) (TC 3.A.3.7.1)
Precorrin-6A synthase (EC 2.1.1.152)
Predicted Aconitate hydratase (EC 4.2.1.3)
Predicted L-rhamnose isomerase RhaI (EC 5.3.1.14)
Predicted alternative glutathione synthetase (EC 6.3.2.3)
Predicted glycolate dehydrogenase, 2-subunit type (EC 1.1.99.14), iron-sulfur subunit GlcF
Predicted lactaldehyde dehydrogenase (EC 1.2.1.22)
Predicted molybdate-responsive regulator YvgK in bacilli
Predicted rhamnose oligosaccharide ABC transport system, permease component
Predicted rhamnose oligosaccharide ABC transport system, permease component 2
Predicted rhamnose oligosaccharide ABC transport system, substrate-binding component
Predicted rhamnulose-1-phosphate aldolase (EC 4.1.2.19)
Prephenate and/or arogenate dehydrogenase (unknown specificity) (EC 1.3.1.12)(EC 1.3.1.43)
Prephenate dehydrogenase (EC 1.3.1.12)
Probable 3-phenylpropionic acid transporter
Probable L-ascorbate-6-phosphate lactonase UlaG (EC 3.1.1.-) (L-ascorbate utilization protein G)
Probable acyl-CoA dehydrogenase (EC 1.3.99.3)
Probable pyrimidine nucleoside transport protein associated with pseudouridine catabolism
Probable valine-pyruvate aminotransferase (EC 2.6.1.66)
Proline racemase (EC 5.1.1.4)
Proline/betaine transporter ProP
Proline/sodium symporter PutP (TC 2.A.21.2.1)
Propanediol dehydratase large subunit (EC 4.2.1.28)
Propanediol dehydratase medium subunit (EC 4.2.1.28)
Propanediol dehydratase small subunit (EC 4.2.1.28)
Propionate kinase, propanediol utilization (EC 2.7.2.1)
Propionyl-CoA carboxylase biotin-containing subunit (EC 6.4.1.3)
Propionyl-CoA carboxylase carboxyl transferase subunit (EC 6.4.1.3)
Proton/aspartate symport protein
Proton/glutamate symport protein
Proton/sodium-glutamate symport protein
Protoporphyrinogen IX oxidase, oxygen-independent, HemG (EC 1.3.-.-)
Pterin-4-alpha-carbinolamine dehydratase (EC 4.2.1.96)
Purine nucleoside phosphorylase II ( EC:2.4.2.1 )
Purine-cytosine permease
Putative DHNTP pyrophosphatase
Putative Dihydrolipoamide dehydrogenase (EC 1.8.1.4)
Putative alanine/glycine transport protein
Putative dihydroxyacetone kinase (EC 2.7.1.29), ADP-binding subunit
Putative dihydroxyacetone kinase (EC 2.7.1.29), dihydroxyacetone binding subunit
Putative formate dehydrogenase oxidoreductase protein
Putative glutamine synthetase, Rickettsiales type (EC 6.3.1.2)
Putative glycolate oxidase subunit D (EC 1.1.3.15)
Putative iron-containing NADPH-dependent propanol dehydrogenase
Putative malate dehydrogenase (EC 1.1.1.37), similar to archaeal MJ1425
Putative ribose uptake protein RbsU, GRP transporter family (TC 2.A.7.5)
Putative succinate dehydrogenase cytochrome b subunit
Putative xanthine dehydrogenase yagS, FAD binding subunit (EC 1.17.1.4)
Putrescine ABC transporter putrescine-binding protein potF (TC 3.A.1.11.2)
Putrescine transport ATP-binding protein PotA (TC 3.A.1.11.1)
Putrescine transport ATP-binding protein potG (TC 3.A.1.11.2)
Putrescine transport system permease protein potH (TC 3.A.1.11.2)
Putrescine transport system permease protein potI (TC 3.A.1.11.2)
Putrescine/proton symporter, putrescine/ornithine antiporter PotE
Pyridoxal kinase (EC 2.7.1.35)
Pyridoxal phosphatase (EC 3.1.3.74)
Pyridoxamine 5'-phosphate oxidase (EC 1.4.3.5)
Pyridoxine 5'-phosphate synthase (EC 2.6.99.2)
Pyrimidine deaminase archaeal predicted (EC 3.5.4.26)
Pyrimidine deaminase eukaryotic (EC 3.5.4.26)
Pyrimidine nucleoside transport protein
Pyrimidine nucleoside transporter
Pyrimidine-5'-nucleotide nucleosidase (EC 3.2.2.10)
Pyrimidine-nucleoside phosphorylase (EC 2.4.2.2)
Pyrophosphate--fructose 6-phosphate 1-phosphotransferase, alpha subunit (EC 2.7.1.90)
Pyrophosphate--fructose 6-phosphate 1-phosphotransferase, beta subunit (EC 2.7.1.90)
Pyruvate formate-lyase activating enzyme (EC 1.97.1.4)
Pyruvate:ferredoxin oxidoreductase, porE subunit (EC 1.2.7.1)
Pyruvate:ferredoxin oxidoreductase, porF subunit (EC 1.2.7.1)
Quinate/shikimate 5-dehydrogenase I delta (EC 1.1.1.25)
Quinolinate synthetase (EC 4.1.99.-)
Respiratory nitrate reductase alpha chain (EC 1.7.99.4)
Respiratory nitrate reductase beta chain (EC 1.7.99.4)
Respiratory nitrate reductase delta chain (EC 1.7.99.4)
Respiratory nitrate reductase subunit, conjectural (EC 1.7.99.4)
Rhamnulose-1-phosphate aldolase (EC 4.1.2.19)
Riboflavin synthase archaeal (EC 2.5.1.9)
Ribokinase (EC 2.7.1.15)
Ribonucleotide reductase of class III (anaerobic), large subunit (EC 1.17.4.2)
Ribonucleotide reductase of class Ib (aerobic), beta subunit (EC 1.17.4.1)
Ribonucleotide reduction protein NrdI
Ribose 5-phosphate isomerase B (EC 5.3.1.6)
Ribose ABC transport system, ATP-binding protein RbsA (TC 3.A.1.2.1)
Ribose ABC transport system, high affinity permease RbsD (TC 3.A.1.2.1)
Ribose ABC transport system, periplasmic ribose-binding protein RbsB (TC 3.A.1.2.1)
Ribose ABC transport system, permease protein RbsC (TC 3.A.1.2.1)
Ribosomal large subunit pseudouridine synthase B (EC 5.4.99.-)
Ribosomal large subunit pseudouridine synthase C (EC 4.2.1.70)
Ribosomal large subunit pseudouridine synthase D (EC 4.2.1.70)
Ribosomal large subunit pseudouridine synthase E (EC 5.4.99.-)
Ribosomal small subunit pseudouridine synthase A (EC 4.2.1.70)
Ribosylnicotinamide kinase, eukaryotic (EC 2.7.1.22)
Ribosylpyrimidine nucleosidase (EC 3.2.2.8)
S-adenosylmethionine decarboxylase proenzyme (EC 4.1.1.50), eukaryotic
S-adenosylmethionine decarboxylase proenzyme (EC 4.1.1.50), prokaryotic class 1A
SAM-dependent methlytransferase UbiG
SAM-dependent methlytransferase YrrT
SN-glycerol-3-phosphate transport ATP-binding protein ugpC (TC 3.A.1.1.3)
SN-glycerol-3-phosphate transport system permease protein ugpA (TC 3.A.1.1.3)
SN-glycerol-3-phosphate transport system permease protein ugpE (TC 3.A.1.1.3)
Saccharopine dehydrogenase (EC 1.5.1.9)
Saccharopine dehydrogenase [NAD+, L-lysine-forming] (EC 1.5.1.7)
Saccharopine dehydrogenase [NADP , L-glutamate-forming] (EC 1.5.1.10)
Sarcosine oxidase alpha subunit (EC 1.5.3.1)
Sarcosine oxidase beta subunit (EC 1.5.3.1)
Sarcosine oxidase delta subunit
Sarcosine oxidase gamma subunit
Selenide,water dikinase (EC 2.7.9.3)
Sepiapterin reductase (EC 1.1.1.153)
Serine transporter
Serine--pyruvate aminotransferase (EC 2.6.1.51)
Shikimate 5-dehydrogenase (EC 1.1.1.25)
Shikimate kinase (EC 2.7.1.71)
Shikimate kinase III (EC 2.7.1.71)
Shikimate kinase arch (EC 2.7.1.71)
Shikimate/quinate 5-dehydrogenase I beta (EC 1.1.1.282)
Short chain fatty acids transporter
Similar to coproporphyrinogen III oxidase, oxygen-independent (EC 1.3.99.22)
Similar to eukaryotic Peptidyl prolyl 4-hydroxylase, alpha subunit (EC 1.14.11.2)
Similar to ferrous iron transporter protein B
Sodium-dependent phosphate transporter
Sodium/glutamate symport protein
Sodium/glutamate symporter
Sodium/proline symporter
Sodium:alanine symporter family protein
Solanesyl diphosphate synthase (Sds) (EC 2.5.1.11)
Soluble aldose sugar dehydrogenase, PQQ-dependent (EC 1.1.5.-)
Sorbitol-6-phosphate 2-dehydrogenase (EC 1.1.1.140)
Spermidine N1-acetyltransferase (EC 2.3.1.57)
Spermidine Putrescine ABC transporter permease component PotB (TC 3.A.1.11.1)
Spermidine Putrescine ABC transporter permease component potC (TC_3.A.1.11.1)
Substrate-specific component BioY of biotin ECF transporter
Substrate-specific component TrpP of tryptophan ECF transporter
Succinate dehydrogenase cytochrome b subunit
Succinate dehydrogenase cytochrome b560 subunit
Succinylglutamate desuccinylase (EC 3.5.1.96)
Succinylglutamic semialdehyde dehydrogenase (EC 1.2.1.71)
Succinylornithine transaminase (EC 2.6.1.81)
Sucrose phosphorylase (EC 2.4.1.7)
Sulfate adenylyltransferase subunit 2 (EC 2.7.7.4)
Sulfate adenylyltransferase, dissimilatory-type (EC 2.7.7.4)
Sulfate and thiosulfate binding protein CysP
Sulfate and thiosulfate import ATP-binding protein CysA (EC 3.6.3.25)
Sulfate permease
Sulfate permease, Pit-type
Sulfate transport system permease protein CysT
Sulfate transport system permease protein CysW
Sulfate transporter, CysZ-type
Sulfite reductase [NADPH] flavoprotein alpha-component (EC 1.8.1.2)
Sulfite reductase [NADPH] hemoprotein beta-component (EC 1.8.1.2)
Sulfur carrier protein ThiS
Sulfur carrier protein adenylyltransferase ThiF
Superoxide dismutase [Cu-Zn] (EC 1.15.1.1)
TRAP-type C4-dicarboxylate transport system, periplasmic component
Tagatose-1,6-bisphosphate aldolase agaY (EC 4.1.2.-)
Tagatose-1,6-bisphosphate aldolase gatY (EC 4.1.2.-)
Tagatose-6-phosphate kinase agaZ (EC 2.7.1.144)
Tagatose-6-phosphate kinase gatZ (EC 2.7.1.144)
Tartrate decarboxylase (EC 4.1.1.73)
Taurine transport ATP-binding protein tauB
Taurine transport system permease protein tauC
Taurine-binding periplasmic protein tauA
TcuA: flavoprotein used to oxidize tricarballylate to cis-aconitate
TcuB: works with TcuA to oxidize tricarballylate to cis-aconitate
Tetraacyldisaccharide 4'-kinase (EC 2.7.1.130)
Thiamin ABC transporter, substrate-binding component
Thiamin ABC transporter, transmembrane component
Thiamin biosynthesis protein ThiC
Thiamin-phosphate phosphatase (EC 3.1.3.-)
Thiamin-phosphate synthase ThiN (EC 2.5.1.3)
Thiaminase II (EC 3.5.99.2)
Thiamine-monophosphate kinase (EC 2.7.4.16)
Thiazole biosynthesis protein ThiG
Thiazole biosynthesis protein ThiH
Thiosulfate sulfurtransferase glpE (EC 2.8.1.1)
Threonine kinase in B12 biosynthesis
Thymidine phosphorylase (EC 2.4.2.4)
Thymidine-triphosphatase (EC 3.6.1.39)
Thymidylate synthase (FAD) (EC 2.1.1.148)
Trans-aconitate 2-methyltransferase (EC 2.1.1.144)
Transketolase, C-terminal section (EC 2.2.1.1)
Transketolase, N-terminal section (EC 2.2.1.1)
Transmembrane component YkoC of energizing module of thiamin-regulated ECF transporter for HydroxyMethylPyrimidine
Transport ATP-binding protein CydC
Transport ATP-binding protein CydD
Transporter, LysE family
Trehalase (EC 3.2.1.28)
Trehalose 6-phosphate phosphorylase (EC 2.4.1.216)
Trehalose phosphorylase (EC 2.4.1.64)
Trehalose synthase (EC 5.4.99.16)
Trehalose-6-phosphate hydrolase (EC 3.2.1.93)
Trimetaphosphatase (EC 3.6.1.2)
Trimethylamine-N-oxide reductase (EC 1.6.6.9)
Triphosphoribosyl-dephospho-CoA synthetase (EC 2.7.8.25)
Trk system potassium uptake protein TrkG
Trk system potassium uptake protein trkA
Tryptophan 2-monooxygenase (EC 1.13.12.3)
Tryptophan-specific transport protein
Type 2 NADH dehydrogenase (EC 1.6.99.3)
Tyrosine-specific transport protein
UDP-2,3-diacylglucosamine hydrolase (EC 3.6.1.-)
UDP-3-O-[3-hydroxymyristoyl] N-acetylglucosamine deacetylase (EC 3.5.1.-)
UDP-N-acetyl-D-mannosamine dehydrogenase (EC 1.1.1.-)
UDP-N-acetylenolpyruvoylglucosamine reductase (EC 1.1.1.158)
UDP-N-acetylglucosamine--N-acetylmuramyl-(pentapeptide) pyrophosphoryl-undecaprenol N-acetylglucosamine transferase (EC 2.4.1.227)
UDP-N-acetylmuramoylalanyl-D-glutamate--2,6-diaminopimelate ligase (EC 6.3.2.13)
UDP-N-acetylmuramoylalanyl-D-glutamyl-2,6-diaminopimelate--D-alanyl-D-alanine ligase (EC 6.3.2.10)
UDP-galactopyranose mutase (EC 5.4.99.9)
UDP-galactopyranose mutase (glf)
UDP-galactose:(galactosyl) LPS alpha1,2-galactosyltransferase WaaW (EC 2.4.1.-)
UDP-glucose:(glucosyl)lipopolysaccharide alpha-1,3-glucosyltransferase WaaO (EC 2.4.1.-)
UDP-glucose:(heptosyl) LPS alpha1,3-glucosyltransferase WaaG (EC 2.4.1.-)
Ubiquinol-cytochrome C reductase complex 6.3 kDa protein (EC 1.10.2.2)
Ubiquinol-cytochrome C reductase complex 6.4 kDa protein (EC 1.10.2.2)
Ubiquinone biosynthesis monooxgenase COQ6 (EC 1.14.13.-)
Ubiquinone biosynthesis monooxygenase UbiB
Ubiquinone/menaquinone biosynthesis methyltransferase UbiE (EC 2.1.1.-)
Undecaprenyl-diphosphatase (EC 3.6.1.27)
Urea carboxylase
Urea channel UreI
Ureidoglycolate dehydrogenase (EC 1.1.1.154)
Ureidoglycolate hydrolase (EC 3.5.3.19)
Uridine Nucleosidase (EC 3.2.2.3)
Uridine kinase (EC 2.7.1.48) [C1]
Valine--pyruvate aminotransferase (EC 2.6.1.66)
Vinylacetyl-CoA Delta-isomerase (EC 5.3.3.3)
Vitamin B12 ABC transporter, ATPase component BtuD
Vitamin B12 ABC transporter, permease component BtuC
Xanthine dehydrogenase iron-sulfur subunit (EC 1.17.1.4)
Xanthine dehydrogenase, FAD binding subunit (EC 1.17.1.4)
Xanthine dehydrogenase, molybdenum binding subunit (EC 1.17.1.4)
Xanthine phosphoribosyltransferase (EC 2.4.2.-)
Xanthine-guanine phosphoribosyltransferase (EC 2.4.2.22)
Xanthine/uracil/thiamine/ascorbate permease family protein
Xanthosine permease
Xylose ABC transporter, periplasmic xylose-binding protein xylF
Xylose ABC transporter, permease protein xylH
Xyloside transporter XynT
Xylulose-5-phosphate phosphoketolase (EC 4.1.2.9)
Zinc ABC transporter, ATP-binding protein ZnuC
Zinc ABC transporter, inner membrane permease protein ZnuB
[M] COG0510 Predicted choline kinase involved in LPS biosynthesis
\Sodium/glutamate symport protein
alanine dehydrogenase (ald)
alpha-arabinosides ABC transport system, permease protein araP
alpha-arabinosides ABC transport system, permease protein araQ
alpha-ketoglutarate permease (kgtP)
ammonium transporter family protein
branched-chain amino acid transport
calcium/proton exchanger
catalyses ATP-dependent electrogenic Na+ extrusion without mechanistically coupled H+ or K+ uptake
cb-type cytochrome c oxidase subunit IV [EC:1.9.3.1]
component of iron-uptake system
cytochrome-c oxidase (EC 1.9.3.1) FixP chain
dCTP diphosphatase (EC 3.6.1.12)
formate/nitrite transporter family protein
gamma-aminobutyrate (GABA) permease
glycerol-3-phosphatase transporter
lysine specific permease
novel N-acetylglucosamine kinase of eukaryotic type (EC 2.7.1.59)
octopamine hydrolyase
oligopeptide ABC transporter, ATP-binding protein (oppF)
oxidoreductase of aldo/keto reductase family, subgroup 1
potassium uptake
potential Fumarate hydratase class II (EC 4.2.1.2)
predicted N-acetylglucosamine kinase, glucokinase-like (EC 2.7.1.59)
putative Adenosine kinase (EC 2.7.1.20)
putative isocitrate dehydrogenase (EC 1.1.1.41)
quinol oxidase polypeptide I QoxB (EC:1.9.3.-)
quinol oxidase polypeptide II QoxA (EC:1.9.3.-)
quinol oxidase polypeptide III QoxC (EC:1.9.3.-)
quinol oxidase polypeptide IV QoxD (EC:1.9.3.-)
sodium/alanine symporter family protein
sodium/hydrogen exchanger family protein
spermidine/putrescine ABC transporter permease protein
tRNA (5-methylaminomethyl-2-thiouridylate)-methyltransferase (EC 2.1.1.61)
tRNA pseudouridine synthase A (EC 4.2.1.70)
xylonate dehydratase (EC 4.2.1.82)
xylonolactonase (EC 3.1.1.68)
